# Supplementary material for: The impact of city financial ecology on firm financing efficiency: Evidence from China’s strategic emerging industries
Source: PLoS One. 2023 Aug 3;18(8):e0288229. doi: 10.1371/journal.pone.0288229 (PMC10399773; doi:10.1371/journal.pone.0288229)
Supplement: S1 Dataset — (XLSX) [file pone.0288229.s001.xlsx]

## Sheet: Overall
ZQMC	ID	Year	Fineffi	Finecol	ALR	ATR	Age	TA	FCFPS	High-end equipment manufacturing	Energy conservation & environmental protection	Biotechnology	Advanced materials	New energy	New energy vehicle	Information technology
	1	2010	0.684476	0.425763	0.195864	0.0125277	3.93323	9.1118	0.826605	0	1	0	0	0	0	0
	1	2011	0.907218	0.451789	0.0702362	0.00509899	3.95134	9.10057	0.188105	0	1	0	0	0	0	0
	1	2012	0.424774	0.406655	0.0567636	0.00346737	3.96872	9.12048	0.306117	0	1	0	0	0	0	0
	1	2013	0.259342	0.391783	0.112415	0.00469107	3.98543	9.07506	0.127791	0	1	0	0	0	0	0
	1	2014	0.173923	0.413148	0.122312	0.00418068	4.00152	9.13566	0.579991	0	1	0	0	0	0	0
	1	2015	0.714873	0.371887	0.131809	0.00375846	4.01703	9.34124	0.389472	0	1	0	0	0	0	0
	1	2016	0.952247	0.463416	0.261123	0.012136	4.03201	9.40265	0.582525	0	1	0	0	0	0	0
	1	2017	0.300257	0.459785	0.220606	0.0224306	4.0465	9.46421	0.471789	0	1	0	0	0	0	0
	2	2010	0.836409	0.425763	0.258862	0.0437994	4.00048	10.0011	0.806252	1	0	0	0	0	0	0
	2	2011	0.973097	0.451789	0.0962838	0.0384488	4.01603	10.0714	0.157901	1	0	0	0	0	0	0
	2	2012	0.762384	0.406655	0.0762425	0.0145036	4.03104	10.1196	0.302309	1	0	0	0	0	0	0
	2	2013	0.713627	0.391783	0.148867	0.0355214	4.04556	10.1339	0.125524	1	0	0	0	0	0	0
	2	2014	0.162605	0.413148	0.151274	0.0310638	4.0596	10.1681	0.580024	1	0	0	0	0	0	0
	2	2015	0.833801	0.371887	0.19077	0.0240299	4.0732	10.258	0.381237	1	0	0	0	0	0	0
	2	2016	0.742895	0.463416	0.354783	0.0193258	4.0864	10.3349	0.509621	1	0	0	0	0	0	0
	2	2017	0.470909	0.459785	0.271051	0.0326951	4.0992	10.4331	0.465481	1	0	0	0	0	0	0
	3	2010	0.691066	0.425763	0.245516	0.0816093	3.90639	8.32675	0.82697	0	1	0	0	0	0	0
	3	2011	0.925565	0.451789	0.0896996	0.0843191	3.92562	8.37705	0.186821	0	1	0	0	0	0	0
	3	2012	0.483744	0.406655	0.0712152	0.0354067	3.94404	8.37981	0.309405	0	1	0	0	0	0	0
	3	2013	0.337491	0.391783	0.0847917	0.0655144	3.96171	9.0119	0.12678	0	1	0	0	0	0	0
	3	2014	0.216116	0.413148	0.0746382	0.0256565	3.97868	8.90537	0.581163	0	1	0	0	0	0	0
	3	2015	0.785472	0.371887	0.172257	0.0258242	3.99502	9.71388	0.355164	0	1	0	0	0	0	0
	3	2016	0.770587	0.463416	0.307705	0.0124821	4.01077	9.68715	0.577127	0	1	0	0	0	0	0
	3	2017	0.539704	0.459785	0.265365	0.0218904	4.02596	9.49208	0.463532	0	1	0	0	0	0	0
	4	2010	0.791431	0.425763	0.187544	0.0790321	3.98182	10.0959	0.827704	0	1	0	0	0	0	0
	4	2011	0.96265	0.451789	0.077039	0.0614975	3.99804	10.1842	0.179896	0	1	0	0	0	0	0
	4	2012	0.666367	0.406655	0.0579603	0.0212404	4.01368	10.1564	0.30993	0	1	0	0	0	0	0
	4	2013	0.606577	0.391783	0.104848	0.0602383	4.02877	10.1784	0.125401	0	1	0	0	0	0	0
	4	2014	0.161495	0.413148	0.102252	0.0476536	4.04336	10.1795	0.580976	0	1	0	0	0	0	0
	4	2015	0.741798	0.371887	0.145504	0.0391849	4.05748	10.19	0.399354	0	1	0	0	0	0	0
	4	2016	0.604001	0.463416	0.297514	0.0327685	4.07115	10.2342	0.60201	0	1	0	0	0	0	0
	4	2017	0.361377	0.459785	0.234957	0.0654335	4.0844	10.2908	0.51552	0	1	0	0	0	0	0
	5	2010	0.829635	0.425763	0.306223	0.135944	4.04183	10.2166	0.772887	1	0	0	0	0	0	0
	5	2011	0.969643	0.451789	0.111112	0.100287	4.05599	10.2281	0.161551	1	0	0	0	0	0	0
	5	2012	0.740066	0.406655	0.0883676	0.0492807	4.06971	10.2191	0.311013	1	0	0	0	0	0	0
	5	2013	0.66747	0.391783	0.172384	0.141994	4.083	10.1971	0.13319	1	0	0	0	0	0	0
	5	2014	0.195766	0.413148	0.179258	0.122057	4.0959	10.2248	0.576059	1	0	0	0	0	0	0
	5	2015	0.750053	0.371887	0.235795	0.0957639	4.10843	10.1538	0.414568	1	0	0	0	0	0	0
	5	2016	0.670838	0.463416	0.462292	0.0768735	4.12061	10.2366	0.566301	1	0	0	0	0	0	0
	5	2017	0.598868	0.459785	0.279311	0.166728	4.13245	10.3722	0.414788	1	0	0	0	0	0	0
	6	2010	0.741627	0.425763	0.177435	0.0427733	4.03201	8.81854	0.824957	0	0	1	0	0	0	0
	6	2011	0.914759	0.451789	0.0231432	0.0381495	4.0465	9.02611	0.18058	0	0	1	0	0	0	0
	6	2012	0.4882	0.406655	0.0196504	0.0122325	4.06051	9.08742	0.285246	0	0	1	0	0	0	0
	6	2013	0.390635	0.391783	0.0575565	0.0392146	4.07408	9.12601	0.124697	0	0	1	0	0	0	0
	6	2014	0.233679	0.413148	0.0321069	0.0301643	4.08725	9.06244	0.580745	0	0	1	0	0	0	0
	6	2015	0.665016	0.371887	0.0239784	0.0246199	4.10003	9.02549	0.385428	0	0	1	0	0	0	0
	6	2016	0.511076	0.463416	0.053766	0.0145286	4.11244	9.07135	0.593548	0	0	1	0	0	0	0
	6	2017	0.153209	0.459785	0.03803	0.0316795	4.1245	9.02954	0.472105	0	0	1	0	0	0	0
	7	2010	0.726679	0.425763	0.260212	0.119992	4.02502	8.86087	0.828845	1	0	0	0	0	0	0
	7	2011	0.929414	0.451789	0.0865874	0.129632	4.03973	8.82503	0.188369	1	0	0	0	0	0	0
	7	2012	0.520112	0.406655	0.0696043	0.0482283	4.05396	8.83356	0.31016	1	0	0	0	0	0	0
	7	2013	0.393714	0.391783	0.148159	0.101689	4.06774	8.86412	0.126159	1	0	0	0	0	0	0
	7	2014	0.262555	0.413148	0.182701	0.0749558	4.0811	9.06548	0.574634	1	0	0	0	0	0	0
	7	2015	0.731906	0.371887	0.219208	0.0347718	4.09405	9.06262	0.473791	1	0	0	0	0	0	0
	7	2016	0.583388	0.463416	0.279155	0.0412947	4.10663	8.80104	0.593775	1	0	0	0	0	0	0
	7	2017	0.182751	0.459785	0.208825	0.148241	4.11886	8.79918	0.478615	1	0	0	0	0	0	0
	8	2010	0.854692	0.425763	0.157707	0.0353998	4.01444	9.79254	0.827021	0	0	0	1	0	0	0
	8	2011	0.971554	0.451789	0.0546151	0.0276419	4.02951	9.81559	0.187013	0	0	0	1	0	0	0
	8	2012	0.745571	0.406655	0.0395828	0.0120436	4.04407	9.8313	0.309849	0	0	0	1	0	0	0
	8	2013	0.742341	0.391783	0.0843816	0.028846	4.05816	9.86608	0.127743	0	0	0	1	0	0	0
	8	2014	0.179988	0.413148	0.0704786	0.0257894	4.07181	9.8411	0.581217	0	0	0	1	0	0	0
	8	2015	0.838954	0.371887	0.0690739	0.021791	4.08504	9.83972	0.397127	0	0	0	1	0	0	0
	8	2016	1	0.463416	0.0767358	0.0167542	4.09788	9.82089	0.591082	0	0	0	1	0	0	0
	8	2017	0.770102	0.459785	0.0714411	0.0377085	4.11035	9.90176	0.478898	0	0	0	1	0	0	0
	9	2010	0.788001	0.425763	0.272281	0.108967	3.97937	8.97244	0.825699	0	1	0	0	0	0	0
	9	2011	0.963163	0.451789	0.101361	0.0812535	3.99568	9.03885	0.189324	0	1	0	0	0	0	0
	9	2012	0.705343	0.406655	0.0789296	0.0341475	4.0114	9.08602	0.282482	0	1	0	0	0	0	0
	9	2013	0.649943	0.391783	0.163686	0.0956221	4.02657	9.12869	0.129308	0	1	0	0	0	0	0
	9	2014	0.175298	0.413148	0.171488	0.0791774	4.04123	9.1685	0.579437	0	1	0	0	0	0	0
	9	2015	0.83062	0.371887	0.214401	0.055124	4.05542	9.19475	0.403643	0	1	0	0	0	0	0
	9	2016	0.763951	0.463416	0.398824	0.0390931	4.06915	9.18012	0.609109	0	1	0	0	0	0	0
	9	2017	0.478188	0.459785	0.324195	0.0779886	4.08246	9.2904	0.546307	0	1	0	0	0	0	0
	10	2010	0.747137	0.425763	0.274335	0.0761209	3.94448	8.77783	0.828217	0	0	0	0	1	0	0
	10	2011	0.94494	0.451789	0.0957934	0.0711071	3.96213	8.7564	0.185502	0	0	0	0	1	0	0
	10	2012	0.619032	0.406655	0.0816502	0.0310489	3.97909	8.8095	0.31015	0	0	0	0	1	0	0
	10	2013	0.519219	0.391783	0.167947	0.0828908	3.99542	8.84572	0.127537	0	0	0	0	1	0	0
	10	2014	0.18577	0.413148	0.18052	0.0630271	4.01115	8.90651	0.579313	0	0	0	0	1	0	0
	10	2015	0.693834	0.371887	0.070485	0.0247977	4.02633	9.06769	0.378879	0	0	0	0	1	0	0
	10	2016	0.803457	0.463416	0.12783	0.0163723	4.041	9.07518	0.588339	0	0	0	0	1	0	0
	10	2017	0.772088	0.459785	0.120506	0.0302857	4.05519	9.14716	0.461372	0	0	0	0	1	0	0
	11	2010	0.754165	0.425763	0.193203	0.107297	3.88081	9.38677	0.817401	1	0	0	0	0	0	0
	11	2011	0.952455	0.451789	0.076558	0.0991206	3.90119	9.46176	0.165645	1	0	0	0	0	0	0
	11	2012	0.652531	0.406655	0.0666257	0.0437086	3.92065	9.52202	0.306172	1	0	0	0	0	0	0
	11	2013	0.568252	0.391783	0.134376	0.10333	3.93927	9.55129	0.128111	1	0	0	0	0	0	0
	11	2014	0.399998	0.413148	0.132692	0.0928233	3.95713	9.56322	0.584305	1	0	0	0	0	0	0
	11	2015	0.701728	0.371887	0.135107	0.064605	3.97428	9.62805	0.401375	1	0	0	0	0	0	0
	11	2016	0.554734	0.463416	0.227939	0.0432518	3.99078	9.60259	0.614256	1	0	0	0	0	0	0
	11	2017	0.220259	0.459785	0.130025	0.09667	4.00668	9.55386	0.518706	1	0	0	0	0	0	0
	12	2010	0.78861	0.425763	0.178141	0.0501468	3.8025	10.4634	0.815672	0	1	0	0	0	0	0
	12	2011	0.961048	0.451789	0.068214	0.0489977	3.82679	10.4984	0.186484	0	1	0	0	0	0	0
	12	2012	0.68114	0.406655	0.0536747	0.0180654	3.84979	10.51	0.296421	0	1	0	0	0	0	0
	12	2013	0.611384	0.391783	0.103183	0.0430225	3.87163	10.5237	0.134367	0	1	0	0	0	0	0
	12	2014	0.176517	0.413148	0.112706	0.0355511	3.89243	10.5848	0.588756	0	1	0	0	0	0	0
	12	2015	0.816667	0.371887	0.170271	0.0185821	3.91228	10.7639	0.363756	0	1	0	0	0	0	0
	12	2016	0.784132	0.463416	0.336223	0.0113126	3.93125	10.7843	0.578033	0	1	0	0	0	0	0
	12	2017	0.935303	0.459785	0.291499	0.0256721	3.94944	10.8878	0.44039	0	1	0	0	0	0	0
	13	2010	0.90298	0.425763	0.338278	0.270134	3.94851	9.79981	0.843423	0	0	1	0	0	0	0
	13	2011	0.983829	0.451789	0.120767	0.223509	3.966	9.88456	0.15559	0	0	1	0	0	0	0
	13	2012	0.859528	0.406655	0.0954748	0.0955122	3.98281	9.96829	0.33424	0	0	1	0	0	0	0
	13	2013	0.895349	0.391783	0.187149	0.238854	3.999	10.0437	0.118928	0	0	1	0	0	0	0
	13	2014	0.182218	0.413148	0.149551	0.204976	4.0146	10.1082	0.57019	0	0	1	0	0	0	0
	13	2015	0.812635	0.371887	0.172474	0.16125	4.02967	10.1212	0.513851	0	0	1	0	0	0	0
	13	2016	0.805298	0.463416	0.330188	0.142506	4.04423	10.3286	0.710199	0	0	1	0	0	0	0
	13	2017	0.572093	0.459785	0.237196	0.205593	4.05831	10.3492	0.579579	0	0	1	0	0	0	0
	14	2010	0.808672	0.246756	0.125843	0.00109767	3.97868	8.77467	0.826923	0	1	0	0	0	0	0
	14	2011	0.971972	0.386552	0.436617	0.000898	3.99502	8.80379	0.151104	0	1	0	0	0	0	0
	14	2012	1	0.225517	0.851708	0.00913388	4.01077	8.48841	0.361693	0	1	0	0	0	0	0
	14	2013	1	0.242741	0	0.0294195	4.02596	7.01878	0.102954	0	1	0	0	0	0	0
	14	2014	0.209909	0.245544	0.120925	0.0342632	4.04064	9.51485	0.577966	0	1	0	0	0	0	0
	14	2015	0.741123	0.223297	0.172623	0.0173293	4.05484	9.64336	0.412145	0	1	0	0	0	0	0
	14	2016	0.732099	0.300407	0.373727	0.0112112	4.06859	9.77804	0.602751	0	1	0	0	0	0	0
	14	2017	0.357096	0.286277	0.267525	0.0259962	4.08192	9.9101	0.481294	0	1	0	0	0	0	0
	15	2010	0.806219	0.425763	0.260692	0.037452	3.87772	9.72255	0.794569	0	1	0	0	0	0	0
	15	2011	0.965857	0.451789	0.0967908	0.0464379	3.89823	9.73662	0.168956	0	1	0	0	0	0	0
	15	2012	0.711845	0.406655	0.0817191	0.0103571	3.91782	9.7432	0.269625	0	1	0	0	0	0	0
	15	2013	0.644208	0.391783	0.158426	0.0231342	3.93656	9.73562	0.124818	0	1	0	0	0	0	0
	15	2014	0.259679	0.413148	0.175256	0.0239904	3.95453	9.70384	0.5813	0	1	0	0	0	0	0
	15	2015	0.729527	0.371887	0.265393	0.0225022	3.97179	9.66085	0.394543	0	1	0	0	0	0	0
	15	2016	0.978674	0.463416	0.303525	0.0209606	3.98838	9.63986	0.616933	0	1	0	0	0	0	0
	15	2017	0.278762	0.459785	0.124537	0.0623325	4.00436	9.45997	0.482569	0	1	0	0	0	0	0
	16	2010	0.819062	0.425763	0.264179	0.0723268	3.93445	8.71416	0.814863	0	0	0	0	0	0	1
	16	2011	0.965766	0.451789	0.103312	0.0177742	3.9525	8.79966	0.183634	0	0	0	0	0	0	1
	16	2012	0.736382	0.406655	0.0809773	0.0149533	3.96984	8.78544	0.322934	0	0	0	0	0	0	1
	16	2013	0.648948	0.391783	0.166603	0.0298554	3.9865	8.83309	0.129884	0	0	0	0	0	0	1
	16	2014	0.40985	0.413148	0.189309	0.0319122	4.00255	8.83461	0.581973	0	0	0	0	0	0	1
	16	2015	0.907935	0.371887	0.238231	0.0345131	4.01803	8.87203	0.428968	0	0	0	0	0	0	1
	16	2016	0.884306	0.463416	0.106926	0.0171659	4.03298	9.80575	0.581492	0	0	0	0	0	0	1
	16	2017	0.429072	0.459785	0.0226388	0.0281679	4.04743	9.76132	0.444563	0	0	0	0	0	0	1
	17	2010	0.889493	0.425763	0.265367	0.135025	4.05285	10.7334	0.820475	1	0	0	0	0	0	0
	17	2011	0.981151	0.451789	0.0983479	0.111682	4.06666	10.8086	0.171971	1	0	0	0	0	0	0
	17	2012	0.810069	0.406655	0.0768763	0.0383749	4.08005	10.7993	0.303011	1	0	0	0	0	0	0
	17	2013	0.844928	0.391783	0.156873	0.0978357	4.09304	10.861	0.12263	1	0	0	0	0	0	0
	17	2014	0.242214	0.413148	0.165942	0.0892764	4.10565	10.9434	0.567405	1	0	0	0	0	0	0
	17	2015	0.845677	0.371887	0.199817	0.0486983	4.1179	11.0284	0.265965	1	0	0	0	0	0	0
	17	2016	0.814021	0.463416	0.391152	0.0263186	4.12982	11.0956	0.467291	1	0	0	0	0	0	0
	17	2017	0.641442	0.459785	0.286714	0.0659413	4.14142	11.116	0.521511	1	0	0	0	0	0	0
	18	2010	0.759398	0.425763	0.252029	0.0362589	4.34102	9.35859	0.858841	0	1	0	0	0	0	0
	18	2011	0.944879	0.451789	0.0704606	0.0404203	4.34819	9.27603	0.174173	0	1	0	0	0	0	0
	18	2012	0.668138	0.406655	0.0702055	0.01628	4.35524	9.45763	0.277121	0	1	0	0	0	0	0
	18	2013	0.626883	0.391783	0.161879	0.0273091	4.36218	9.59776	0.120334	0	1	0	0	0	0	0
	18	2014	0.185579	0.413148	0.169281	0.0257076	4.36901	9.63041	0.582321	0	1	0	0	0	0	0
	18	2015	0.875725	0.371887	0.241958	0.0243289	4.37574	9.83052	0.442861	0	1	0	0	0	0	0
	18	2016	0.783603	0.463416	0.203844	0.0186754	4.38236	10.2377	0.465483	0	1	0	0	0	0	0
	18	2017	0.499121	0.459785	0.256599	0.0393833	4.38888	10.461	0.385874	0	1	0	0	0	0	0
	19	2010	0.699709	0.425763	0.0749009	0.0619228	4.02078	9.21891	0.819901	1	0	0	0	0	0	0
	19	2011	0.923957	0.451789	0.0352012	0.0424537	4.03563	9.25725	0.1673	1	0	0	0	0	0	0
	19	2012	0.488369	0.406655	0.0354084	0.0206063	4.04999	9.27431	0.291015	1	0	0	0	0	0	0
	19	2013	0.33904	0.391783	0.0459849	0.0547559	4.0639	9.45511	0.123228	1	0	0	0	0	0	0
	19	2014	0.175971	0.413148	0.0521999	0.0435854	4.07737	9.45068	0.582078	1	0	0	0	0	0	0
	19	2015	0.671314	0.371887	0.0764867	0.0341737	4.09043	9.47267	0.367266	1	0	0	0	0	0	0
	19	2016	0.563511	0.463416	0.0863215	0.0201253	4.10312	9.61485	0.500719	1	0	0	0	0	0	0
	19	2017	0.18556	0.459785	0.0643321	0.0396858	4.11544	9.62281	0.488691	1	0	0	0	0	0	0
	20	2010	0.838001	0.425763	0.439061	0.16959	3.77459	8.88607	0.827415	0	0	1	0	0	0	0
	20	2011	0.993276	0.451789	0.0951247	0.13663	3.80044	9.09323	0.189737	0	0	1	0	0	0	0
	20	2012	0.617457	0.406655	0.0700235	0.0533282	3.82484	9.08341	0.299354	0	0	1	0	0	0	0
	20	2013	0.513085	0.391783	0.150681	0.141168	3.84794	9.12404	0.127053	0	0	1	0	0	0	0
	20	2014	0.192403	0.413148	0.167373	0.132259	3.86988	9.29731	0.587402	0	0	1	0	0	0	0
	20	2015	0.818028	0.371887	0.174851	0.0947778	3.89076	9.28798	0.426895	0	0	1	0	0	0	0
	20	2016	0.657002	0.463416	0.328275	0.0477208	3.91068	9.2922	0.526067	0	0	1	0	0	0	0
	20	2017	0.525739	0.459785	0.30047	0.111581	3.92973	9.58077	0.508002	0	0	1	0	0	0	0
	21	2010	0.83922	0.425763	0.282978	0.0570549	3.99533	9.90154	0.80397	1	0	0	0	0	0	0
	21	2011	0.971768	0.451789	0.0943515	0.0594228	4.01106	9.90591	0.165923	1	0	0	0	0	0	0
	21	2012	0.752971	0.406655	0.0719569	0.0245819	4.02625	9.89227	0.316743	1	0	0	0	0	0	0
	21	2013	0.695278	0.391783	0.139229	0.0656291	4.04092	9.90183	0.13559	1	0	0	0	0	0	0
	21	2014	0.22679	0.413148	0.108797	0.0804755	4.05511	10.1957	0.582184	1	0	0	0	0	0	0
	21	2015	0.689948	0.371887	0.113434	0.045546	4.06885	10.335	0.448063	1	0	0	0	0	0	0
	21	2016	0.369399	0.463416	0.203573	0.0295406	4.08217	10.336	0.515789	1	0	0	0	0	0	0
	21	2017	0.226393	0.459785	0.218026	0.0603337	4.0951	10.4721	0.307483	1	0	0	0	0	0	0
	22	2010	0.74317	0.425763	0.184411	0.0798077	3.78533	9.29911	0.823464	0	1	0	0	0	0	0
	22	2011	0.945335	0.451789	0.0688847	0.0669887	3.81057	9.33512	0.184048	0	1	0	0	0	0	0
	22	2012	0.604828	0.406655	0.0591001	0.0279953	3.83442	9.36695	0.315604	0	1	0	0	0	0	0
	22	2013	0.529798	0.391783	0.125997	0.0812965	3.85703	9.4149	0.126183	0	1	0	0	0	0	0
	22	2014	0.167109	0.413148	0.155168	0.0632315	3.87852	9.5638	0.576684	0	1	0	0	0	0	0
	22	2015	0.800663	0.371887	0.210189	0.0506705	3.899	9.64974	0.39586	0	1	0	0	0	0	0
	22	2016	0.791261	0.463416	0.376423	0.0445465	3.91855	9.83168	0.601681	0	1	0	0	0	0	0
	22	2017	0.506493	0.459785	0.245746	0.0455312	3.93727	9.88226	0.519942	0	1	0	0	0	0	0
	23	2010	0.86154	0.216185	0.309198	0.119014	3.7074	10.4238	0.905525	0	0	0	0	0	1	0
	23	2011	0.967689	0.398688	0.109037	0.140749	3.73743	10.4554	0.207131	0	0	0	0	0	1	0
	23	2012	0.738219	0.23066	0.0921084	0.0528425	3.76552	10.5153	0.236801	0	0	0	0	0	1	0
	23	2013	0.645396	0.242407	0.17656	0.155711	3.7919	10.454	0.128458	0	0	0	0	0	1	0
	23	2014	0.200188	0.203747	0.174901	0.14247	3.81677	10.539	0.581513	0	0	0	0	0	1	0
	23	2015	0.763866	0.21668	0.207343	0.0773838	3.84029	10.476	0.446246	0	0	0	0	0	1	0
	23	2016	0.834994	0.250068	0.36817	0.0566229	3.86261	10.4965	0.619848	0	0	0	0	0	1	0
	23	2017	0.483519	0.196913	0.252658	0.118204	3.88383	10.4909	0.589229	0	0	0	0	0	1	0
	24	2010	0.838989	0.425763	0.252324	0.0878493	3.98141	10.1635	0.8389	0	0	0	0	0	1	0
	24	2011	0.970753	0.451789	0.07759	0.134659	3.99765	10.1474	0.18463	0	0	0	0	0	1	0
	24	2012	0.732019	0.406655	0.0583224	0.0589902	4.0133	10.1484	0.317631	0	0	0	0	0	1	0
	24	2013	0.659435	0.391783	0.132917	0.170129	4.02841	10.1599	0.126008	0	0	0	0	0	1	0
	24	2014	0.185905	0.413148	0.129819	0.175466	4.04301	10.1528	0.581516	0	0	0	0	0	1	0
	24	2015	0.73185	0.371887	0.149143	0.0910516	4.05713	10.2009	0.377133	0	0	0	0	0	1	0
	24	2016	0.607716	0.463416	0.291618	0.0547554	4.07081	10.2297	0.605556	0	0	0	0	0	1	0
	24	2017	0.302506	0.459785	0.190342	0.116	4.08408	10.2757	0.474375	0	0	0	0	0	1	0
	25	2010	0.782278	0.425763	0.240535	0.020283	3.89867	9.95965	0.827081	0	0	1	0	0	0	0
	25	2011	0.959033	0.451789	0.0834591	0.0199211	3.91824	9.9763	0.144681	0	0	1	0	0	0	0
	25	2012	0.676663	0.406655	0.0700999	0.00753286	3.93697	10.026	0.286982	0	0	1	0	0	0	0
	25	2013	0.511091	0.391783	0.11874	0.0218496	3.95492	10.0872	0.121685	0	0	1	0	0	0	0
	25	2014	0.195775	0.413148	0.133048	0.0128998	3.97216	10.14	0.58095	0	0	1	0	0	0	0
	25	2015	0.746352	0.371887	0.18602	0.00931127	3.98874	10.2077	0.347632	0	0	1	0	0	0	0
	25	2016	0.647622	0.463416	0.362957	0.0071778	4.00471	10.2368	0.578815	0	0	1	0	0	0	0
	25	2017	0.31775	0.459785	0.282753	0.015991	4.02011	10.2752	0.469502	0	0	1	0	0	0	0
	26	2010	0.813593	0.425763	0.218049	0.0162145	3.79162	9.58277	0.809435	1	0	0	0	0	0	0
	26	2011	0.968845	0.451789	0.0918085	0.0165872	3.81651	9.66874	0.181115	1	0	0	0	0	0	0
	26	2012	0.768301	0.406655	0.0806357	0.0145126	3.84004	9.69879	0.342887	1	0	0	0	0	0	0
	26	2013	0.72003	0.391783	0.139438	0.0481723	3.86237	9.68784	0.135261	1	0	0	0	0	0	0
	26	2014	0.175216	0.413148	0.0984463	0.0611156	3.8836	9.60704	0.587703	1	0	0	0	0	0	0
	26	2015	0.730923	0.371887	0.118821	0.0320722	3.90385	9.79115	0.3786	1	0	0	0	0	0	0
	26	2016	0.653656	0.463416	0.229893	0.0504475	3.92319	9.84027	0.54402	1	0	0	0	0	0	0
	26	2017	0.390632	0.459785	0.203046	0.117113	3.94171	9.93275	0.492766	1	0	0	0	0	0	0
	27	2010	0.845836	0.425763	0.289553	0.109946	3.67997	10.932	0.843062	0	0	0	0	0	0	1
	27	2011	0.974259	0.451789	0.111276	0.0939184	3.71189	11.0326	0.201679	0	0	0	0	0	0	1
	27	2012	0.759423	0.406655	0.0939141	0.0355956	3.74162	11.041	0.365313	0	0	0	0	0	0	1
	27	2013	0.710048	0.391783	0.180859	0.0830973	3.76945	11.0106	0.123874	0	0	0	0	0	0	1
	27	2014	0.202808	0.413148	0.181345	0.0807004	3.7956	11.0424	0.575476	0	0	0	0	0	0	1
	27	2015	0.878467	0.371887	0.191766	0.071249	3.82027	11.0955	0.396586	0	0	0	0	0	0	1
	27	2016	0.852005	0.463416	0.406009	0.0459726	3.84361	11.1505	0.801374	0	0	0	0	0	0	1
	27	2017	0.959328	0.459785	0.293637	0.0836719	3.86576	11.1582	0.593646	0	0	0	0	0	0	1
	28	2010	0.892947	0.425763	0.277394	0.327356	3.69408	10.5235	0.76261	1	0	0	0	0	0	0
	28	2011	0.979378	0.451789	0.101966	0.238496	3.72501	10.5159	0.203978	1	0	0	0	0	0	0
	28	2012	0.829266	0.406655	0.0877524	0.0996497	3.75389	10.5931	0.352361	1	0	0	0	0	0	0
	28	2013	0.822394	0.391783	0.18431	0.227717	3.78097	10.5936	0.125501	1	0	0	0	0	0	0
	28	2014	0.190638	0.413148	0.189475	0.196267	3.80645	10.599	0.583631	1	0	0	0	0	0	0
	28	2015	0.856768	0.371887	0.234326	0.148859	3.83052	10.5961	0.353023	1	0	0	0	0	0	0
	28	2016	0.990381	0.463416	0.438791	0.102667	3.85333	10.6113	0.402898	1	0	0	0	0	0	0
	28	2017	0.347373	0.459785	0.21406	0.0379895	3.875	10.1819	0.584284	1	0	0	0	0	0	0
	29	2010	0.740242	0.425763	0.186066	0.0898776	3.62263	9.20313	0.818032	0	0	0	0	0	0	1
	29	2011	0.943419	0.451789	0.0731054	0.0753081	3.65887	9.26015	0.185969	0	0	0	0	0	0	1
	29	2012	0.602399	0.406655	0.0599302	0.0379881	3.69232	9.29922	0.300412	0	0	0	0	0	0	1
	29	2013	0.475971	0.391783	0.114294	0.084875	3.72337	9.35285	0.125997	0	0	0	0	0	0	1
	29	2014	0.192573	0.413148	0.123865	0.0804142	3.75236	9.41633	0.581306	0	0	0	0	0	0	1
	29	2015	0.734323	0.371887	0.164477	0.0594644	3.77952	9.60686	0.367883	0	0	0	0	0	0	1
	29	2016	0.627339	0.463416	0.337904	0.0603759	3.80509	9.70462	0.606103	0	0	0	0	0	0	1
	29	2017	0.362699	0.459785	0.261105	0.107388	3.82924	9.78441	0.487978	0	0	0	0	0	0	1
	30	2010	0.74874	0.425763	0.322395	0.130503	3.6504	9.61782	0.820343	0	0	1	0	0	0	0
	30	2011	0.950771	0.451789	0.118566	0.12188	3.68449	9.68443	0.177219	0	0	1	0	0	0	0
	30	2012	0.662054	0.406655	0.0976072	0.0539578	3.71609	9.76816	0.304002	0	0	1	0	0	0	0
	30	2013	0.55591	0.391783	0.181009	0.132015	3.74554	9.90413	0.125387	0	0	1	0	0	0	0
	30	2014	0.188029	0.413148	0.196552	0.113492	3.77313	9.9837	0.581341	0	0	1	0	0	0	0
	30	2015	0.842573	0.371887	0.250567	0.0801885	3.79906	10.1059	0.462234	0	0	1	0	0	0	0
	30	2016	0.753101	0.463416	0.368486	0.0551372	3.82354	10.2217	0.559688	0	0	1	0	0	0	0
	30	2017	0.683207	0.459785	0.33985	0.114736	3.84671	10.4895	0.484796	0	0	1	0	0	0	0
	31	2010	0.747696	0.425763	0.14524	0.041783	3.63609	9.40078	0.830565	0	0	0	1	0	0	0
	31	2011	0.947038	0.451789	0.0528354	0.038934	3.67127	9.43312	0.189334	0	0	0	1	0	0	0
	31	2012	0.624235	0.406655	0.050984	0.0157268	3.70381	9.5479	0.310921	0	0	0	1	0	0	0
	31	2013	0.491672	0.391783	0.0852619	0.0368748	3.73408	9.58433	0.120829	0	0	0	1	0	0	0
	31	2014	0.517581	0.413148	0.0927824	0.032965	3.76238	9.64879	0.581941	0	0	0	1	0	0	0
	31	2015	0.703717	0.371887	0.127428	0.0220739	3.78895	9.69564	0.410102	0	0	0	1	0	0	0
	31	2016	0.729172	0.463416	0.230998	0.0141468	3.81398	9.68959	0.60591	0	0	0	1	0	0	0
	31	2017	0.506916	0.459785	0.193186	0.0274332	3.83765	9.74985	0.49453	0	0	0	1	0	0	0
	32	2010	0.81527	0.226473	0.272227	0.147851	3.50229	10.7282	0.812728	1	0	0	0	0	0	0
	32	2011	0.972442	0.377218	0.109623	0.0984703	3.54949	10.8693	0.160273	1	0	0	0	0	0	0
	32	2012	0.769384	0.216741	0.0886937	0.0407314	3.59207	10.9017	0.3062	1	0	0	0	0	0	0
	32	2013	0.705896	0.219583	0.176233	0.124204	3.63083	10.8925	0.124392	1	0	0	0	0	0	0
	32	2014	0.182311	0.229679	0.171202	0.121097	3.66642	10.9679	0.579595	1	0	0	0	0	0	0
	32	2015	0.806321	0.200118	0.198506	0.082783	3.69932	11.0483	0.384706	1	0	0	0	0	0	0
	32	2016	0.724233	0.286639	0.392986	0.049099	3.72989	11.1677	0.55282	1	0	0	0	0	0	0
	32	2017	0.46327	0.273461	0.283778	0.0798686	3.75846	11.2049	0.45752	1	0	0	0	0	0	0
	33	2010	0.704754	0.174318	0.115926	0.00878135	3.81451	9.01343	0.817086	0	0	1	0	0	0	0
	33	2011	0.941734	0.402089	0.0780524	0.00857744	3.83816	9.1732	0.195386	0	0	1	0	0	0	0
	33	2012	0.597261	0.198575	0.0678327	0.00242851	3.86058	9.21892	0.306179	0	0	1	0	0	0	0
	33	2013	1	0.19997	0.16732	0.0381938	3.8819	9.43395	0.111789	0	0	1	0	0	0	0
	33	2014	0.160909	0.193004	0.162022	0.00610236	3.90222	9.40273	0.578272	0	0	1	0	0	0	0
	33	2015	0.857732	0.261015	0.188245	0.0234883	3.92163	9.65798	0.398098	0	0	1	0	0	0	0
	33	2016	0.819092	0.250658	0.370895	0.0131265	3.94022	9.85733	0.789543	0	0	1	0	0	0	0
	33	2017	0.497475	0.241961	0.295243	0.0321981	3.95804	9.88197	0.405822	0	0	1	0	0	0	0
	34	2010	0.745263	0.295843	0.167267	0.1033	3.68975	9.10579	0.829313	0	0	1	0	0	0	0
	34	2011	0.944242	0.374969	0.0617013	0.120652	3.72099	9.11999	0.184352	0	0	1	0	0	0	0
	34	2012	0.601378	0.218164	0.0546457	0.0538544	3.75012	9.16151	0.307293	0	0	1	0	0	0	0
	34	2013	0.459195	0.240875	0.110751	0.102206	3.77743	9.29689	0.127241	0	0	1	0	0	0	0
	34	2014	0.211429	0.273148	0.116823	0.082295	3.80312	9.34977	0.579312	0	0	1	0	0	0	0
	34	2015	0.708651	0.217654	0.143915	0.0552453	3.82737	9.36272	0.405091	0	0	1	0	0	0	0
	34	2016	0.474928	0.33154	0.304067	0.0505609	3.85034	9.39626	0.603888	0	0	1	0	0	0	0
	34	2017	0.282408	0.315463	0.238659	0.107291	3.87216	9.44212	0.500897	0	0	1	0	0	0	0
	35	2010	0.728159	0.375389	0.203185	0.0725774	3.6835	9.52865	0.827879	0	0	0	0	0	1	0
	35	2011	0.940744	0.413735	0.0772161	0.0631903	3.71517	9.49276	0.187939	0	0	0	0	0	1	0
	35	2012	0.58563	0.332292	0.0632058	0.0304328	3.74468	9.49898	0.328907	0	0	0	0	0	1	0
	35	2013	0.411443	0.337035	0.175702	0.0681638	3.77232	9.46738	0.125952	0	0	0	0	0	1	0
	35	2014	0.150715	0.366922	0.399814	0.0401509	3.79831	9.13032	0.583204	0	0	0	0	0	1	0
	35	2015	1	0.288386	1	0.0249028	3.82282	8.85722	0.39981	0	0	0	0	0	1	0
	35	2016	1	0.369931	0.00746547	0.0590095	3.84603	9.46874	0.533858	0	0	0	0	0	1	0
	35	2017	0.766591	0.336353	0.194565	0.145929	3.86806	9.83156	0.443124	0	0	0	0	0	1	0
	36	2010	0.893382	0.403309	0.82974	0.320841	3.78176	8.47347	0.811151	0	0	0	0	0	0	1
	36	2011	0.90888	0.401379	0.252845	0.366807	3.8072	8.45706	0.188945	0	0	0	0	0	0	1
	36	2012	0.771156	0.344038	0.088991	0.0369717	3.83123	9.52938	0.325375	0	0	0	0	0	0	1
	36	2013	0.597421	0.337196	0.152303	0.0487229	3.854	9.70625	0.130199	0	0	0	0	0	0	1
	36	2014	0.184598	0.36626	0.144941	0.0462839	3.87564	9.74493	0.582721	0	0	0	0	0	0	1
	36	2015	0.699422	0.307506	0.0770758	0.0252827	3.89625	10.1029	0.406859	0	0	0	0	0	0	1
	36	2016	0.589369	0.402052	0.153219	0.0137232	3.91593	10.1471	0.599836	0	0	0	0	0	0	1
	36	2017	0.224674	0.381429	0.116828	0.0257153	3.93475	10.159	0.373723	0	0	0	0	0	0	1
	37	2010	0.780921	0.336309	0.231569	0.0792708	3.61972	10.7996	0.848914	1	0	0	0	0	0	0
	37	2011	0.955521	0.363059	0.0740848	0.0710245	3.65619	10.8546	0.185775	1	0	0	0	0	0	0
	37	2012	0.675102	0.269033	0.0633074	0.0269294	3.68984	10.9491	0.304278	1	0	0	0	0	0	0
	37	2013	0.59201	0.273858	0.125558	0.0494569	3.72107	10.9518	0.126336	1	0	0	0	0	0	0
	37	2014	0.182796	0.314852	0.134508	0.0287946	3.7502	10.9718	0.573452	1	0	0	0	0	0	0
	37	2015	0.73747	0.252167	0.16872	0.0178304	3.7775	10.9717	0.368673	1	0	0	0	0	0	0
	37	2016	0.653326	0.359098	0.326827	0.0130251	3.80318	10.9499	0.601323	1	0	0	0	0	0	0
	37	2017	0.369862	0.33983	0.230447	0.0305342	3.82743	10.9197	0.459557	1	0	0	0	0	0	0
	38	2010	0.743509	0.252646	0.204787	0.0979669	3.64434	9.67598	0.833809	1	0	0	0	0	0	0
	38	2011	0.948725	0.379409	0.0802886	0.0967672	3.67888	9.72355	0.174321	1	0	0	0	0	0	0
	38	2012	0.624481	0.206183	0.0679528	0.0410372	3.71088	9.75716	0.296148	1	0	0	0	0	0	0
	38	2013	0.523628	0.243847	0.13659	0.116875	3.74068	9.76142	0.123184	1	0	0	0	0	0	0
	38	2014	0.194804	0.253415	0.133161	0.118521	3.76856	9.74454	0.579362	1	0	0	0	0	0	0
	38	2015	0.70407	0.223934	0.149222	0.0871719	3.79477	10.0391	0.361544	1	0	0	0	0	0	0
	38	2016	0.452257	0.290558	0.312436	0.0551074	3.81948	10.1074	0.589933	1	0	0	0	0	0	0
	38	2017	0.24555	0.262682	0.225906	0.0963674	3.84286	10.1068	0.485172	1	0	0	0	0	0	0
	39	2010	0.814514	0.2914	0.191599	0.0321307	3.63478	9.51116	0.80656	0	0	0	0	0	1	0
	39	2011	0.957485	0.372659	0.0531101	0.0397597	3.67006	9.50202	0.195333	0	0	0	0	0	1	0
	39	2012	0.62799	0.279742	0.0348432	0.0204309	3.70269	9.47524	0.307037	0	0	0	0	0	1	0
	39	2013	0.539907	0.335003	0.0720352	0.0409809	3.73304	9.47465	0.129852	0	0	0	0	0	1	0
	39	2014	0.198154	0.315654	0.0625512	0.0403758	3.7614	9.4725	0.579832	0	0	0	0	0	1	0
	39	2015	0.680042	0.280379	0.074209	0.0185094	3.78803	9.46967	0.386575	0	0	0	0	0	1	0
	39	2016	0.701878	0.368277	0.161091	0.0102625	3.81311	9.49363	0.590283	0	0	0	0	0	1	0
	39	2017	0.473581	0.349471	0.129971	0.0138409	3.83683	9.48257	0.481143	0	0	0	0	0	1	0
	40	2010	0.726705	0.379847	0.130196	0.0287184	3.65763	9.57316	0.825453	0	1	0	0	0	0	0
	40	2011	0.930231	0.398874	0.0385856	0.0306146	3.69117	9.5419	0.194284	0	1	0	0	0	0	0
	40	2012	0.537915	0.339248	0.0282265	0.0111441	3.7223	9.55422	0.318983	0	1	0	0	0	0	0
	40	2013	0.426539	0.325406	0.045367	0.0324246	3.75136	9.56428	0.126757	0	1	0	0	0	0	0
	40	2014	0.169725	0.339907	0.0506173	0.0209443	3.77859	9.60064	0.580685	0	1	0	0	0	0	0
	40	2015	0.685939	0.293087	0.0755161	0.0133203	3.80421	9.64319	0.402387	0	1	0	0	0	0	0
	40	2016	0.735015	0.360968	0.166622	0.0100656	3.8284	9.69616	0.596587	0	1	0	0	0	0	0
	40	2017	0.273072	0.347382	0.0759783	0.026947	3.85132	9.64496	0.443896	0	1	0	0	0	0	0
	41	2010	0.919437	0.272827	0.288076	0.203033	3.59073	10.8895	0.758415	1	0	0	0	0	0	0
	41	2011	0.985359	0.396745	0.0998487	0.162693	3.62961	10.9667	0.264656	1	0	0	0	0	0	0
	41	2012	0.853626	0.257907	0.0736117	0.0512235	3.6653	10.9432	0.565289	1	0	0	0	0	0	0
	41	2013	0.662355	0.235123	0.141311	0.15055	3.69827	10.9865	0.1298	1	0	0	0	0	0	0
	41	2014	0.195332	0.250903	0.149058	0.133884	3.72892	11.0802	0.582544	1	0	0	0	0	0	0
	41	2015	0.894468	0.22068	0.168227	0.0903565	3.75755	11.1101	0.469025	1	0	0	0	0	0	0
	41	2016	0.823349	0.302443	0.338338	0.0636575	3.7844	11.232	0.632811	1	0	0	0	0	0	0
	41	2017	0.681382	0.291028	0.285326	0.126199	3.80969	11.3946	0.642892	1	0	0	0	0	0	0
	42	2010	0.922646	0.250166	0.226618	0.170855	3.46879	10.7199	0.906945	0	0	0	0	1	0	0
	42	2011	0.984078	0.373067	0.0783077	0.108937	3.51957	10.7892	0.251035	0	0	0	0	1	0	0
	42	2012	0.82041	0.197485	0.0620311	0.0338821	3.56502	10.8216	0.30346	0	0	0	0	1	0	0
	42	2013	0.874482	0.219112	0.133249	0.0922844	3.60617	10.895	0.140897	0	0	0	0	1	0	0
	42	2014	0.1895	0.262407	0.15901	0.0817941	3.64375	11.0807	0.599997	0	0	0	0	1	0	0
	42	2015	0.88695	0.231542	0.190325	0.0505816	3.67834	11.0602	0.412348	0	0	0	0	1	0	0
	42	2016	0.934584	0.301439	0.415908	0.0398329	3.71037	11.2148	0.667638	0	0	0	0	1	0	0
	42	2017	0.910191	0.284874	0.30153	0.093958	3.7402	11.2779	0.579655	0	0	0	0	1	0	0
	43	2010	0.822519	0.225204	0.213657	0.0888038	3.81224	9.76003	0.844151	1	0	0	0	0	0	0
	43	2011	0.970453	0.365936	0.0858134	0.0701782	3.83601	9.84952	0.190834	1	0	0	0	0	0	0
	43	2012	0.761285	0.177158	0.0636353	0.0424854	3.85854	9.84046	0.300284	1	0	0	0	0	0	0
	43	2013	0.720027	0.191201	0.127754	0.107791	3.87996	9.9186	0.134102	1	0	0	0	0	0	0
	43	2014	0.188604	0.224266	0.100982	0.0895115	3.90037	10.0331	0.576643	1	0	0	0	0	0	0
	43	2015	0.861486	0.189567	0.132633	0.0509453	3.91986	10.0965	0.410208	1	0	0	0	0	0	0
	43	2016	0.818541	0.283198	0.265987	0.0427566	3.93852	10.1554	0.643229	1	0	0	0	0	0	0
	43	2017	0.683416	0.265655	0.199411	0.0767352	3.95641	10.1849	0.478029	1	0	0	0	0	0	0
	44	2010	0.841333	0.244505	0.285206	0.0508984	3.78233	10.4808	0.781101	0	1	0	0	0	0	0
	44	2011	0.968675	0.38295	0.0968844	0.0474908	3.80774	10.5806	0.148289	0	1	0	0	0	0	0
	44	2012	0.733251	0.19864	0.080403	0.0165183	3.83174	10.6181	0.29021	0	1	0	0	0	0	0
	44	2013	0.676996	0.219554	0.160386	0.0425293	3.85449	10.6344	0.13635	0	1	0	0	0	0	0
	44	2014	0.207312	0.233269	0.167354	0.0367062	3.8761	10.644	0.592154	0	1	0	0	0	0	0
	44	2015	0.765849	0.206576	0.217685	0.0209746	3.89669	10.6158	0.430717	0	1	0	0	0	0	0
	44	2016	0.688674	0.277718	0.41737	0.0177446	3.91635	10.6178	0.526565	0	1	0	0	0	0	0
	44	2017	0.453308	0.276514	0.311339	0.0413821	3.93515	10.6131	0.606067	0	1	0	0	0	0	0
	45	2010	0.7588	0.340298	0.289782	0.059811	3.75641	8.96634	0.808564	0	0	1	0	0	0	0
	45	2011	0.947731	0.396634	0.104569	0.0504325	3.78333	8.98264	0.180047	0	0	1	0	0	0	0
	45	2012	0.625946	0.305256	0.0867939	0.0208312	3.80868	9.02855	0.314367	0	0	1	0	0	0	0
	45	2013	0.523253	0.320219	0.166613	0.0485279	3.83264	9.07451	0.126791	0	0	1	0	0	0	0
	45	2014	0.206561	0.351179	0.148079	0.0419908	3.85534	9.07693	0.581941	0	0	1	0	0	0	0
	45	2015	0.743787	0.26741	0.174266	0.0328239	3.87691	9.1022	0.401976	0	0	1	0	0	0	0
	45	2016	0.566122	0.38881	0.31753	0.0269511	3.89746	9.09458	0.584798	0	0	1	0	0	0	0
	45	2017	0.29182	0.361252	0.246421	0.0591019	3.91709	9.12076	0.473827	0	0	1	0	0	0	0
	46	2010	0.82645	0.229538	0.309942	0.175221	3.72452	9.55536	0.834504	1	0	0	0	0	0	0
	46	2011	0.971844	0.391036	0.115158	0.141884	3.75343	9.62496	0.190377	1	0	0	0	0	0	0
	46	2012	0.776212	0.172619	0.0908191	0.0563188	3.78053	9.67478	0.307883	1	0	0	0	0	0	0
	46	2013	0.574142	0.224336	0.144232	0.138667	3.80604	9.80383	0.124566	1	0	0	0	0	0	0
	46	2014	0.202495	0.210865	0.142179	0.110343	3.83014	9.81984	0.583264	1	0	0	0	0	0	0
	46	2015	0.787515	0.203252	0.171182	0.0815787	3.85297	9.84326	0.369256	1	0	0	0	0	0	0
	46	2016	0.724879	0.278238	0.340205	0.0551014	3.87466	9.90862	0.605045	1	0	0	0	0	0	0
	46	2017	0.341912	0.269403	0.257824	0.0983123	3.89531	9.99905	0.41872	1	0	0	0	0	0	0
	47	2010	0.837024	0.32904	0.218533	0.0929916	3.78254	9.49342	0.827619	0	1	0	0	0	0	0
	47	2011	0.961913	0.344372	0.0816131	0.0755765	3.80794	9.49609	0.187811	0	1	0	0	0	0	0
	47	2012	0.683648	0.256811	0.0692225	0.0311748	3.83193	9.50177	0.31225	0	1	0	0	0	0	0
	47	2013	0.630097	0.280246	0.145807	0.076766	3.85467	9.54296	0.126138	0	1	0	0	0	0	0
	47	2014	0.187389	0.29418	0.121409	0.0772863	3.87628	9.61308	0.578668	0	1	0	0	0	0	0
	47	2015	0.720452	0.247431	0.146396	0.0490782	3.89686	9.61822	0.390247	0	1	0	0	0	0	0
	47	2016	0.717422	0.332636	0.232339	0.0373628	3.91651	9.63373	0.591634	0	1	0	0	0	0	0
	47	2017	0.599439	0.32285	0.1976	0.0898306	3.93531	9.70287	0.478063	0	1	0	0	0	0	0
	48	2010	0.621032	0.32904	0.101492	0.0450999	3.81111	7.68305	0.826954	0	0	0	0	0	1	0
	48	2011	0.887368	0.344372	0.0154144	0.188828	3.83493	7.67109	0.184571	0	0	0	0	0	1	0
	48	2012	0.457742	0.256811	0.0241035	0.0216002	3.85751	9.07861	0.312503	0	0	0	0	0	1	0
	48	2013	0.42336	0.280246	0.0908366	0.0314726	3.87898	9.24967	0.127803	0	0	0	0	0	1	0
	48	2014	0.15711	0.29418	0.14846	0.0127158	3.89944	9.52008	0.58506	0	0	0	0	0	1	0
	48	2015	1	0.247431	0.218435	0.0398558	3.91897	9.75408	0.329451	0	0	0	0	0	1	0
	48	2016	0.744146	0.332636	0.447258	0.0222434	3.93767	9.79227	0.60689	0	0	0	0	0	1	0
	48	2017	0.496825	0.32285	0.352094	0.0267309	3.95559	9.77622	0.429745	0	0	0	0	0	1	0
	49	2010	0.86844	0.339623	0.351417	0.0987782	3.80855	10.0205	0.802863	1	0	0	0	0	0	0
	49	2011	0.978458	0.401186	0.128905	0.0868479	3.83251	10.0919	0.180603	1	0	0	0	0	0	0
	49	2012	0.814218	0.286349	0.104359	0.0274916	3.85522	10.118	0.248506	1	0	0	0	0	0	0
	49	2013	0.712047	0.301181	0.197369	0.0573251	3.87679	10.2141	0.12012	1	0	0	0	0	0	0
	49	2014	0.235161	0.315957	0.20847	0.043708	3.89735	10.3042	0.575401	1	0	0	0	0	0	0
	49	2015	0.825173	0.253443	0.271097	0.0242562	3.91698	10.3481	0.293894	1	0	0	0	0	0	0
	49	2016	0.841395	0.310254	0.55545	0.0157816	3.93576	10.3944	0.526343	1	0	0	0	0	0	0
	49	2017	0.538053	0.298726	0.410614	0.0209288	3.95376	10.3306	0.803181	1	0	0	0	0	0	0
	50	2010	0.865009	0.403309	0.335598	0.367146	3.82672	9.39199	0.827526	0	0	1	0	0	0	0
	50	2011	0.984179	0.401379	0.111318	0.2864	3.84973	9.56574	0.191023	0	0	1	0	0	0	0
	50	2012	0.830445	0.344038	0.088549	0.122284	3.87157	9.61386	0.306119	0	0	1	0	0	0	0
	50	2013	0.833162	0.337196	0.175299	0.318465	3.89237	9.68102	0.121557	0	0	1	0	0	0	0
	50	2014	0.241925	0.36626	0.177759	0.287424	3.91222	9.71693	0.581092	0	0	1	0	0	0	0
	50	2015	0.89677	0.307506	0.22604	0.220488	3.9312	9.7871	0.379556	0	0	1	0	0	0	0
	50	2016	0.939949	0.402052	0.432809	0.157017	3.94939	9.8443	0.712159	0	0	1	0	0	0	0
	50	2017	0.776672	0.381429	0.339756	0.255575	3.96685	9.95825	0.391473	0	0	1	0	0	0	0
	51	2010	0.687421	0.252646	0.148403	0.0252941	3.81928	8.57389	0.827002	1	0	0	0	0	0	0
	51	2011	0.932069	0.379409	0.0446282	0.0287463	3.84267	8.573	0.186735	1	0	0	0	0	0	0
	51	2012	0.786503	0.206183	0.0898563	0.0287643	3.86487	9.31423	0.199856	1	0	0	0	0	0	0
	51	2013	0.368469	0.243847	0.0827893	0.0192001	3.88598	9.95583	0.102318	1	0	0	0	0	0	0
	51	2014	0.207023	0.253415	0.115167	0.0203412	3.90612	10.0958	0.580066	1	0	0	0	0	0	0
	51	2015	0.733967	0.223934	0.146407	0.0181537	3.92536	10.4594	0.418296	1	0	0	0	0	0	0
	51	2016	0.49897	0.290558	0.286654	0.0108473	3.94379	10.6705	0.577823	1	0	0	0	0	0	0
	51	2017	0.2825	0.262682	0.224373	0.0340565	3.96147	10.8305	0.468392	1	0	0	0	0	0	0
	52	2010	0.874514	0.357247	0.259456	0.206314	3.79824	9.65065	0.853175	0	0	1	0	0	0	0
	52	2011	0.972407	0.374279	0.0835799	0.1658	3.82276	9.7904	0.208759	0	0	1	0	0	0	0
	52	2012	0.759513	0.259492	0.0636279	0.0638022	3.84597	9.82376	0.320849	0	0	1	0	0	0	0
	52	2013	0.700998	0.279175	0.128057	0.160219	3.868	9.87609	0.130357	0	0	1	0	0	0	0
	52	2014	0.20292	0.309954	0.127842	0.131758	3.88897	9.90035	0.581616	0	0	1	0	0	0	0
	52	2015	0.865809	0.237057	0.157651	0.0971056	3.90897	9.91881	0.386086	0	0	1	0	0	0	0
	52	2016	0.794148	0.348578	0.312631	0.0662709	3.92809	9.96499	0.60122	0	0	1	0	0	0	0
	52	2017	0.618666	0.333542	0.244476	0.117545	3.9464	10.0042	0.502424	0	0	1	0	0	0	0
	53	2010	0.837812	0.336309	0.296035	0.129716	3.71933	9.50343	0.825038	0	0	1	0	0	0	0
	53	2011	0.956271	0.363059	0.0786052	0.114851	3.74858	9.5526	0.188604	0	0	1	0	0	0	0
	53	2012	0.652586	0.269033	0.0625548	0.0483362	3.77597	9.56907	0.317372	0	0	1	0	0	0	0
	53	2013	0.563392	0.273858	0.12317	0.131281	3.80175	9.58149	0.130499	0	0	1	0	0	0	0
	53	2014	0.184277	0.314852	0.11692	0.117049	3.82607	9.57745	0.581636	0	0	1	0	0	0	0
	53	2015	0.75635	0.252167	0.144147	0.0896129	3.84911	9.58467	0.395085	0	0	1	0	0	0	0
	53	2016	0.725767	0.359098	0.267811	0.0588663	3.87099	9.59962	0.602513	0	0	1	0	0	0	0
	53	2017	0.458583	0.33983	0.200021	0.108793	3.89182	9.61872	0.474666	0	0	1	0	0	0	0
	54	2010	0.756427	0.246282	0.282657	0.0986231	3.80774	9.46483	0.83584	0	0	0	0	0	1	0
	54	2011	0.954367	0.384446	0.118971	0.0803348	3.83174	9.48229	0.181726	0	0	0	0	0	1	0
	54	2012	0.686751	0.19245	0.0982958	0.0214878	3.85449	9.53789	0.302901	0	0	0	0	0	1	0
	54	2013	0.586415	0.220244	0.226573	0.0428848	3.8761	9.60191	0.130579	0	0	0	0	0	1	0
	54	2014	0.209385	0.221446	0.166652	0.0289683	3.89669	9.51964	0.574808	0	0	0	0	0	1	0
	54	2015	0.705513	0.212873	0.189087	0.028047	3.91635	9.42327	0.361796	0	0	0	0	0	1	0
	54	2016	0.687206	0.284564	0.233898	0.0228461	3.93515	9.66471	0.575266	0	0	0	0	0	1	0
	54	2017	0.32583	0.276991	0.234788	0.0453151	3.95318	9.791	0.475147	0	0	0	0	0	1	0
	55	2010	0.822375	0.375238	0.261743	0.0733768	4.05941	9.47394	0.826997	0	1	0	0	0	0	0
	55	2011	0.970068	0.383143	0.0918966	0.0536735	4.07302	9.46591	0.173445	0	1	0	0	0	0	0
	55	2012	0.728712	0.317601	0.064425	0.0286968	4.08622	9.4134	0.301712	0	1	0	0	0	0	0
	55	2013	0.638693	0.350314	0.113388	0.0762958	4.09902	9.38254	0.126755	0	1	0	0	0	0	0
	55	2014	0.171704	0.340329	0.0925276	0.068005	4.11146	9.36342	0.582859	0	1	0	0	0	0	0
	55	2015	0.84586	0.283202	0.14029	0.071936	4.12356	9.82496	0.438884	0	1	0	0	0	0	0
	55	2016	0.779585	0.367145	0.277602	0.0338783	4.13532	9.84772	0.540825	0	1	0	0	0	0	0
	55	2017	0.666896	0.35916	0.294459	0.044764	4.14678	10.0382	0.63642	0	1	0	0	0	0	0
	56	2010	0.898565	0.256593	0.298531	0.0853915	3.80557	10.2729	0.713743	0	0	0	0	0	1	0
	56	2011	0.976861	0.326862	0.109162	0.0805206	3.82969	10.4278	0.073355	0	0	0	0	0	1	0
	56	2012	0.794744	0.208507	0.0874402	0.0308915	3.85254	10.4694	0.272237	0	0	0	0	0	1	0
	56	2013	0.783508	0.216127	0.186767	0.0681638	3.87425	10.5484	0.130893	0	0	0	0	0	1	0
	56	2014	0.240862	0.231237	0.192636	0.0510677	3.89492	10.5726	0.592152	0	0	0	0	0	1	0
	56	2015	0.847176	0.202248	0.240114	0.0382554	3.91466	10.6018	0.558866	0	0	0	0	0	1	0
	56	2016	0.811123	0.295883	0.474773	0.022673	3.93354	10.5996	0.656471	0	0	0	0	0	1	0
	56	2017	0.460281	0.277109	0.410406	0.0370602	3.95163	10.5126	0.539742	0	0	0	0	0	1	0
	57	2010	0.813546	0.221188	0.210803	0.150894	3.79379	10.3945	0.809797	1	0	0	0	0	0	0
	57	2011	0.962406	0.361122	0.0832582	0.114335	3.81856	10.5405	0.139567	1	0	0	0	0	0	0
	57	2012	0.709089	0.209206	0.0726037	0.0360948	3.84198	10.6567	0.232389	1	0	0	0	0	0	0
	57	2013	0.628708	0.234225	0.141694	0.0654914	3.86421	10.6911	0.119327	1	0	0	0	0	0	0
	57	2014	0.221916	0.232014	0.139752	0.0486042	3.88536	10.6889	0.584541	1	0	0	0	0	0	0
	57	2015	0.72389	0.210838	0.153559	0.0293483	3.90553	10.6305	0.394517	1	0	0	0	0	0	0
	57	2016	0.643509	0.289024	0.302405	0.02321	3.9248	10.6432	0.614067	1	0	0	0	0	0	0
	57	2017	0.410117	0.275524	0.220131	0.0684912	3.94325	10.697	0.495952	1	0	0	0	0	0	0
	58	2010	0.716899	0.226731	0.12273	0.0288377	3.78944	9.21107	0.828683	0	0	0	0	0	1	0
	58	2011	0.951106	0.379596	0.0717826	0.0165149	3.81445	9.49705	0.194695	0	0	0	0	0	1	0
	58	2012	0.619966	0.201051	0.0572678	0.0123044	3.83809	9.52186	0.316974	0	0	0	0	0	1	0
	58	2013	0.413783	0.214799	0.0849245	0.0249464	3.86052	9.62919	0.1302	0	0	0	0	0	1	0
	58	2014	0.182533	0.238264	0.0710655	0.0288968	3.88184	9.59472	0.579208	0	0	0	0	0	1	0
	58	2015	0.66139	0.162851	0.0979379	0.0166827	3.90217	9.61005	0.397891	0	0	0	0	0	1	0
	58	2016	0.790724	0.282769	0.283227	0.00742243	3.92158	9.98957	0.615006	0	0	0	0	0	1	0
	58	2017	0.764851	0.272288	0.179593	0.0252399	3.94017	9.96994	0.479598	0	0	0	0	0	1	0
	59	2010	0.809905	0.336309	0.271215	0.0386928	3.71875	9.65895	0.833167	0	1	0	0	0	0	0
	59	2011	0.968275	0.363059	0.101602	0.0320287	3.74803	9.74169	0.173109	0	1	0	0	0	0	0
	59	2012	0.762967	0.269033	0.0869445	0.0121021	3.77546	9.82685	0.32463	0	1	0	0	0	0	0
	59	2013	0.74366	0.273858	0.180802	0.0276303	3.80127	9.90528	0.118473	0	1	0	0	0	0	0
	59	2014	0.288522	0.314852	0.193661	0.017888	3.82562	9.96524	0.577449	0	1	0	0	0	0	0
	59	2015	0.744046	0.252167	0.191979	0.0102327	3.84868	9.97879	0.41234	0	1	0	0	0	0	0
	59	2016	0.811994	0.359098	0.379815	0.00645585	3.87058	9.94982	0.581483	0	1	0	0	0	0	0
	59	2017	0.461796	0.33983	0.29023	0.0141434	3.89143	9.95557	0.510124	0	1	0	0	0	0	0
	60	2010	0.764083	0.388191	0.223316	0.012301	3.81385	10.0223	0.825131	0	0	0	1	0	0	0
	60	2011	0.958974	0.442257	0.0882938	0.00993993	3.83753	10.072	0.181465	0	0	0	1	0	0	0
	60	2012	0.684772	0.347084	0.0723214	0.00398455	3.85998	10.1191	0.312922	0	0	0	1	0	0	0
	60	2013	0.598535	0.350559	0.142516	0.0117105	3.88133	10.1036	0.127908	0	0	0	1	0	0	0
	60	2014	0.182023	0.374282	0.127391	0.011755	3.90168	10.0974	0.58337	0	0	0	1	0	0	0
	60	2015	0.776013	0.328121	0.146245	0.0100791	3.92111	10.0831	0.420105	0	0	0	1	0	0	0
	60	2016	0.800854	0.394554	0.25297	0.0119212	3.93972	10.2061	0.623748	0	0	0	1	0	0	0
	60	2017	0.812296	0.38133	0.181291	0.0218148	3.95756	10.2181	0.520001	0	0	0	1	0	0	0
	61	2010	0.681638	0.295613	0.428413	0.0399217	3.81882	8.40667	0.823835	0	1	0	0	0	0	0
	61	2011	0.917832	0.403386	0.0552473	0.163539	3.84223	8.65125	0.185196	0	1	0	0	0	0	0
	61	2012	0.457619	0.219856	0.0290982	0.0638787	3.86445	8.71012	0.312749	0	1	0	0	0	0	0
	61	2013	0.344336	0.24634	0.0664544	0.102791	3.88559	8.78015	0.12753	0	1	0	0	0	0	0
	61	2014	0.309228	0.284706	0.0644113	0.0768059	3.90574	8.83553	0.581095	0	1	0	0	0	0	0
	61	2015	0.696007	0.255465	0.0857727	0.06998	3.925	8.94091	0.405727	0	1	0	0	0	0	0
	61	2016	0.728836	0.318552	0.380459	0.0241826	3.94345	9.31052	0.612856	0	1	0	0	0	0	0
	61	2017	0.193241	0.313102	0.139271	0.0284597	3.96114	9.36851	0.393899	0	1	0	0	0	0	0
	62	2010	0.79424	0.250166	0.232021	0.0648579	3.80754	10.5441	0.82023	0	0	0	0	0	1	0
	62	2011	0.966389	0.373067	0.0994501	0.0453645	3.83155	10.6593	0.113476	0	0	0	0	0	1	0
	62	2012	0.717409	0.197485	0.0830073	0.0190413	3.85431	10.6787	0.2806	0	0	0	0	0	1	0
	62	2013	0.651915	0.219112	0.163821	0.0490325	3.87593	10.6769	0.131086	0	0	0	0	0	1	0
	62	2014	0.201301	0.262407	0.180136	0.0373808	3.89653	10.7545	0.566912	0	0	0	0	0	1	0
	62	2015	0.832876	0.231542	0.23408	0.0242158	3.91619	10.8919	0.491701	0	0	0	0	0	1	0
	62	2016	0.774811	0.301439	0.414449	0.0170167	3.935	10.9153	0.492244	0	0	0	0	0	1	0
	62	2017	0.657972	0.284874	0.306144	0.0356664	3.95303	11.0238	0.514157	0	0	0	0	0	1	0
	63	2010	0.344693	0.32904	0.32259	0	3.79428	7.65504	0.80697	0	1	0	0	0	0	0
	63	2011	1	0.344372	0.00460196	0.152763	3.81902	7.02893	0.185689	0	1	0	0	0	0	0
	63	2012	0.77277	0.256811	0.0917064	0.0665725	3.84242	9.94668	0.268376	0	1	0	0	0	0	0
	63	2013	0.723391	0.280246	0.178792	0.0898758	3.86463	9.97405	0.12654	0	1	0	0	0	0	0
	63	2014	0.178419	0.29418	0.177123	0.0718893	3.88576	10.0011	0.579381	0	1	0	0	0	0	0
	63	2015	0.868265	0.247431	0.212346	0.0585996	3.9059	10.0177	0.420489	0	1	0	0	0	0	0
	63	2016	0.875039	0.332636	0.439909	0.0381504	3.92516	10.1773	0.616476	0	1	0	0	0	0	0
	63	2017	0.705726	0.32285	0.330625	0.0832613	3.94359	10.2462	0.492526	0	1	0	0	0	0	0
	64	2010	0.849996	0.34616	0.309755	0.188966	3.94374	9.87259	0.867517	0	0	0	0	0	1	0
	64	2011	0.976524	0.380423	0.114131	0.153228	3.96142	9.98655	0.198903	0	0	0	0	0	1	0
	64	2012	0.805869	0.295111	0.0904703	0.0646432	3.97841	10.0429	0.294475	0	0	0	0	0	1	0
	64	2013	0.796225	0.299147	0.178161	0.163132	3.99476	10.1016	0.129046	0	0	0	0	0	1	0
	64	2014	0.181976	0.341715	0.183051	0.123989	4.01051	10.1945	0.581356	0	0	0	0	0	1	0
	64	2015	0.932143	0.27681	0.230642	0.084739	4.02572	10.2493	0.304017	0	0	0	0	0	1	0
	64	2016	0.835084	0.373309	0.375805	0.0593496	4.0404	10.2502	0.625349	0	0	0	0	0	1	0
	64	2017	0.654772	0.348834	0.2573	0.110695	4.05461	10.2558	0.439419	0	0	0	0	0	1	0
	65	2010	0.707267	0.375285	0.0665773	0.0148424	3.84751	9.19167	0.827767	0	0	1	0	0	0	0
	65	2011	0.922015	0.420697	0.0156305	0.0112714	3.86947	9.15218	0.189413	0	0	1	0	0	0	0
	65	2012	0.487784	0.326112	0.0136951	0.00598582	3.89037	9.16981	0.313647	0	0	1	0	0	0	0
	65	2013	0.367461	0.306462	0.0258159	0.0161836	3.9103	9.15474	0.127949	0	0	1	0	0	0	0
	65	2014	0.271956	0.358981	0.0162749	0.0138913	3.92937	9.15683	0.581672	0	0	1	0	0	0	0
	65	2015	0.646261	0.283967	0.0151298	0.0106772	3.94763	9.17079	0.397932	0	0	1	0	0	0	0
	65	2016	0.720614	0.391973	0.0208325	0.00865752	3.96515	9.17385	0.592535	0	0	1	0	0	0	0
	65	2017	0.642552	0.351631	0.0110228	0.0148565	3.982	9.16094	0.469633	0	0	1	0	0	0	0
	66	2010	0.712719	0.375285	0.264098	0.0470089	3.92023	9.16103	0.828024	0	0	1	0	0	0	0
	66	2011	0.92044	0.420697	0.103016	0.0174026	3.93887	9.11792	0.183244	0	0	1	0	0	0	0
	66	2012	0.484995	0.326112	0.0980526	0.00670537	3.95674	9.15374	0.299103	0	0	1	0	0	0	0
	66	2013	0.358831	0.306462	0.21227	0.0193377	3.97391	9.09262	0.130239	0	0	1	0	0	0	0
	66	2014	0.147273	0.358981	0.238787	0.0168965	3.99043	9.21628	0.580036	0	0	1	0	0	0	0
	66	2015	0.734133	0.283967	0.344312	0.0127868	4.00634	9.23412	0.39256	0	0	1	0	0	0	0
	66	2016	1	0.391973	0.549135	0.0372673	4.02169	9.1416	0.606721	0	0	1	0	0	0	0
	66	2017	0.34182	0.351631	0.244531	0.230454	4.03651	9.78407	0.375027	0	0	1	0	0	0	0
	67	2010	0.740708	0.264052	0.0878419	0.0250078	3.95231	9.25941	0.8192	0	0	0	1	0	0	0
	67	2011	0.956355	0.371372	0.0702882	0.0178877	3.96965	9.53349	0.178506	0	0	0	1	0	0	0
	67	2012	0.634688	0.277002	0.0512252	0.00846379	3.98632	9.54879	0.296805	0	0	0	1	0	0	0
	67	2013	0.507057	0.282935	0.083995	0.0395816	4.00238	9.59452	0.127852	0	0	0	1	0	0	0
	67	2014	0.176261	0.258842	0.121523	0.0470199	4.01787	9.72919	0.583091	0	0	0	1	0	0	0
	67	2015	0.721376	0.267888	0.144712	0.0301161	4.03282	9.73834	0.370614	0	0	0	1	0	0	0
	67	2016	0.666442	0.312742	0.276528	0.0191587	4.04727	9.75747	0.589991	0	0	0	1	0	0	0
	67	2017	0.321376	0.364714	0.203057	0.0358933	4.06126	9.77197	0.490053	0	0	0	1	0	0	0
	68	2010	0.773786	0.271467	0.210596	0.123392	3.83429	9.3837	0.833002	0	0	0	0	0	1	0
	68	2011	0.953684	0.348062	0.0774884	0.111858	3.85691	9.37182	0.179126	0	0	0	0	0	1	0
	68	2012	0.642312	0.182416	0.0599017	0.0419772	3.87841	9.36197	0.306671	0	0	0	0	0	1	0
	68	2013	0.476682	0.198503	0.115701	0.110968	3.89889	9.26532	0.127273	0	0	0	0	0	1	0
	68	2014	0.331654	0.196944	0.134292	0.115025	3.91845	9.25618	0.58186	0	0	0	0	0	1	0
	68	2015	0.697846	0.165795	0.143223	0.0782001	3.93717	9.18823	0.399885	0	0	0	0	0	1	0
	68	2016	0.510766	0.239764	0.199774	0.0638723	3.95511	9.12113	0.598284	0	0	0	0	0	1	0
	68	2017	0.221607	0.238352	0.176158	0.133655	3.97234	9.17632	0.475472	0	0	0	0	0	1	0
	69	2010	0.830808	0.264052	0.113298	0.095879	3.97685	9.56372	0.846913	0	0	1	0	0	0	0
	69	2011	0.969732	0.371372	0.0506509	0.0789724	3.99326	9.66303	0.215614	0	0	1	0	0	0	0
	69	2012	0.771657	0.277002	0.0509855	0.0346512	4.00907	9.7508	0.31735	0	0	1	0	0	0	0
	69	2013	0.797808	0.282935	0.106781	0.086779	4.02432	9.8173	0.115105	0	0	1	0	0	0	0
	69	2014	0.189139	0.258842	0.105515	0.0816817	4.03906	9.86348	0.586339	0	0	1	0	0	0	0
	69	2015	0.853379	0.267888	0.118699	0.0695193	4.05331	9.90728	0.431357	0	0	1	0	0	0	0
	69	2016	0.676092	0.312742	0.180059	0.0490334	4.06711	10.0224	0.634631	0	0	1	0	0	0	0
	69	2017	0.921852	0.364714	0.122505	0.0710952	4.08048	10.2013	0.637985	0	0	1	0	0	0	0
	70	2010	0.767228	0.32132	0.248749	0.117355	3.94345	9.43246	0.831463	0	0	1	0	0	0	0
	70	2011	0.960703	0.422997	0.0953949	0.119135	3.96114	9.49764	0.196951	0	0	1	0	0	0	0
	70	2012	0.699973	0.289956	0.0796276	0.0451477	3.97813	9.56033	0.333698	0	0	1	0	0	0	0
	70	2013	0.614317	0.3083	0.152663	0.112826	3.99449	9.5577	0.12798	0	0	1	0	0	0	0
	70	2014	0.253591	0.346058	0.130922	0.111386	4.01026	9.54571	0.578375	0	0	1	0	0	0	0
	70	2015	0.691272	0.282492	0.109154	0.0713703	4.02547	9.72537	0.39472	0	0	1	0	0	0	0
	70	2016	0.724407	0.368311	0.206411	0.0431146	4.04017	9.74471	0.596884	0	0	1	0	0	0	0
	70	2017	0.446938	0.351745	0.159299	0.0783668	4.05438	9.76586	0.471514	0	0	1	0	0	0	0
	71	2010	0.718477	0.327159	0.0327687	0.0289928	3.87679	8.98319	0.83012	0	0	1	0	0	0	0
	71	2011	0.92931	0.372505	0.00723865	0.0260523	3.89735	8.98674	0.185138	0	0	1	0	0	0	0
	71	2012	0.376162	0.284031	0.00911872	0.0125383	3.91698	8.9604	0.310998	0	0	1	0	0	0	0
	71	2013	0.215673	0.280144	0.0264227	0.027527	3.93576	8.91518	0.127396	0	0	1	0	0	0	0
	71	2014	0.226734	0.278808	0.0268801	0.0300212	3.95376	8.9128	0.578138	0	0	1	0	0	0	0
	71	2015	0.708307	0.261827	0.0773954	0.0231974	3.97104	8.92144	0.395066	0	0	1	0	0	0	0
	71	2016	0.918126	0.330383	0.223459	0.0210501	3.98767	9.00747	0.591403	0	0	1	0	0	0	0
	71	2017	0.154046	0.315616	0.114414	0.0397074	4.00368	8.96924	0.467789	0	0	1	0	0	0	0
	72	2010	0.721185	0.226245	0.0992957	0.0834705	3.88508	8.68161	0.828831	1	0	0	0	0	0	0
	72	2011	0.928164	0.385974	0.0372463	0.0754113	3.90526	8.67401	0.185853	1	0	0	0	0	0	0
	72	2012	0.519434	0.186389	0.0287375	0.0287103	3.92454	8.67597	0.310966	1	0	0	0	0	0	0
	72	2013	0.467577	0.214546	0.0631295	0.0884191	3.943	9.69184	0.126462	1	0	0	0	0	0	0
	72	2014	0.215518	0.238213	0.043857	0.0423077	3.96071	9.691	0.581032	1	0	0	0	0	0	0
	72	2015	0.662943	0.211253	0.0525925	0.0247573	3.97772	9.71381	0.400585	1	0	0	0	0	0	0
	72	2016	0.554566	0.296487	0.154892	0.0291885	3.9941	10.0114	0.604613	1	0	0	0	0	0	0
	72	2017	0.211687	0.274754	0.0931574	0.052954	4.00988	9.98805	0.478447	1	0	0	0	0	0	0
	73	2010	0.843555	0.34616	0.352092	0.0384423	3.83027	9.89081	0.790934	0	0	0	1	0	0	0
	73	2011	0.972155	0.380423	0.144716	0.0318119	3.85309	9.94564	0.186551	0	0	0	1	0	0	0
	73	2012	0.59693	0.295111	0.13269	0.0134782	3.87477	9.71982	0.269916	0	0	0	1	0	0	0
	73	2013	0.113697	0.299147	0.204026	0.0523243	3.89542	8.83447	0.148411	0	0	0	1	0	0	0
	73	2014	0.187223	0.341715	0.181495	0.167636	3.91514	8.71098	0.567434	0	0	0	1	0	0	0
	73	2015	0.465134	0.27681	0.148453	0.121095	3.93399	8.7104	0.394171	0	0	0	1	0	0	0
	73	2016	0.529755	0.373309	0.280211	0.0815811	3.95207	8.72246	0.591382	0	0	0	1	0	0	0
	73	2017	0.161412	0.348834	0.165291	0.172865	3.96942	8.7168	0.48175	0	0	0	1	0	0	0
	74	2010	0.778458	0.357247	0.252445	0.164925	3.81961	9.85225	0.820172	1	0	0	0	0	0	0
	74	2011	0.955284	0.374279	0.0924148	0.126257	3.84298	9.88096	0.17293	1	0	0	0	0	0	0
	74	2012	0.664361	0.259492	0.0736052	0.0540477	3.86516	9.89686	0.317576	1	0	0	0	0	0	0
	74	2013	0.570779	0.279175	0.147636	0.14727	3.88627	9.93055	0.130922	1	0	0	0	0	0	0
	74	2014	0.168928	0.309954	0.148695	0.125492	3.90639	9.95468	0.582333	1	0	0	0	0	0	0
	74	2015	0.786629	0.237057	0.186018	0.0930885	3.92562	9.95743	0.386876	1	0	0	0	0	0	0
	74	2016	0.654903	0.348578	0.333237	0.0692482	3.94404	10.0972	0.594899	1	0	0	0	0	0	0
	74	2017	0.343002	0.333542	0.290193	0.128836	3.96171	10.2031	0.481797	1	0	0	0	0	0	0
	75	2010	0.741305	0.388191	0.200491	0.181855	4.07482	8.96946	0.82632	0	0	0	0	0	1	0
	75	2011	0.927532	0.442257	0.050652	0.172344	4.08796	9.18129	0.180555	0	0	0	0	0	1	0
	75	2012	0.548443	0.347084	0.0526226	0.0862974	4.10072	9.26495	0.298634	0	0	0	0	0	1	0
	75	2013	0.503142	0.350559	0.137766	0.216133	4.11311	9.39722	0.127765	0	0	0	0	0	1	0
	75	2014	0.169439	0.374282	0.154611	0.200734	4.12516	9.47877	0.579439	0	0	0	0	0	1	0
	75	2015	0.753468	0.328121	0.206117	0.187018	4.13688	9.54777	0.39007	0	0	0	0	0	1	0
	75	2016	0.614113	0.394554	0.324454	0.152589	4.14829	9.62016	0.535225	0	0	0	0	0	1	0
	75	2017	0.265001	0.38133	0.264297	0.285472	4.15942	9.68238	0.488134	0	0	0	0	0	1	0
	76	2010	0.847293	0.375238	0.330778	0.122283	3.82963	9.5676	0	0	0	0	0	0	1	0
	76	2011	0.951644	0.383143	0.0917563	0.105283	3.85248	9.88386	0.174946	0	0	0	0	0	1	0
	76	2012	0.661718	0.317601	0.0770746	0.0384873	3.87419	9.95978	0.32239	0	0	0	0	0	1	0
	76	2013	0.583559	0.350314	0.155119	0.08546	3.89487	10.0131	0.132406	0	0	0	0	0	1	0
	76	2014	0.340079	0.340329	0.15194	0.0662776	3.91461	10.0292	0.587969	0	0	0	0	0	1	0
	76	2015	0.719336	0.283202	0.154006	0.0388697	3.93349	9.9152	0.462234	0	0	0	0	0	1	0
	76	2016	0.506687	0.367145	0.306529	0.0224881	3.95158	10.0216	0.529407	0	0	0	0	0	1	0
	76	2017	0.321888	0.35916	0.234326	0.0486645	3.96895	10.0864	0.538544	0	0	0	0	0	1	0
	77	2010	0.80834	0.222037	0.22363	0.130205	3.79546	10.2694	0.834653	1	0	0	0	0	0	0
	77	2011	0.964726	0.353378	0.0871423	0.0892323	3.82014	10.357	0.118622	1	0	0	0	0	0	0
	77	2012	0.69085	0.189147	0.0693578	0.0250586	3.84348	10.3538	0.326488	1	0	0	0	0	0	0
	77	2013	0.610746	0.21797	0.136747	0.0644247	3.86564	10.346	0.137609	1	0	0	0	0	0	0
	77	2014	0.205668	0.229064	0.134807	0.0489211	3.88672	10.3181	0.580138	1	0	0	0	0	0	0
	77	2015	0.733513	0.188952	0.167598	0.0260586	3.90682	10.3093	0.397101	1	0	0	0	0	0	0
	77	2016	0.550104	0.280572	0.323419	0.020364	3.92603	10.3135	0.641874	1	0	0	0	0	0	0
	77	2017	0.343637	0.271084	0.247409	0.0589614	3.94443	10.3356	0.476628	1	0	0	0	0	0	0
	78	2010	0.71621	0.388191	0.113014	0.15334	3.82341	8.99695	0.831417	0	0	0	0	0	1	0
	78	2011	0.932318	0.442257	0.0426013	0.136372	3.84658	9.04426	0.188542	0	0	0	0	0	1	0
	78	2012	0.414056	0.347084	0.0343529	0.0610319	3.86859	9.08116	0.306538	0	0	0	0	0	1	0
	78	2013	0.301303	0.350559	0.0695638	0.168615	3.88953	9.11546	0.127499	0	0	0	0	0	1	0
	78	2014	0.20192	0.374282	0.0639836	0.138054	3.9095	9.16819	0.582098	0	0	0	0	0	1	0
	78	2015	0.693049	0.328121	0.0581042	0.106482	3.9286	9.16168	0.396868	0	0	0	0	0	1	0
	78	2016	0.534374	0.394554	0.115452	0.0811396	3.94689	9.20086	0.571889	0	0	0	0	0	1	0
	78	2017	0.290534	0.38133	0.121813	0.138571	3.96445	9.31028	0.521199	0	0	0	0	0	1	0
	79	2010	0.757386	0.343985	0.153319	0.0635097	3.794	9.46425	0.828112	1	0	0	0	0	0	0
	79	2011	0.95323	0.424929	0.0580929	0.0644392	3.81875	9.48482	0.194958	1	0	0	0	0	0	0
	79	2012	0.635406	0.327358	0.0405797	0.0228504	3.84217	9.46793	0.30272	1	0	0	0	0	0	0
	79	2013	0.527504	0.328118	0.0764548	0.059596	3.86439	9.47237	0.12791	1	0	0	0	0	0	0
	79	2014	0.196837	0.343007	0.077105	0.0483691	3.88553	9.48486	0.58092	1	0	0	0	0	0	0
	79	2015	0.7912	0.297808	0.0973278	0.0363479	3.90569	9.61093	0.395416	1	0	0	0	0	0	0
	79	2016	0.690112	0.30919	0.185427	0.0233831	3.92495	9.69754	0.563353	1	0	0	0	0	0	0
	79	2017	0.311164	0.278587	0.159549	0.0437268	3.9434	9.74971	0.460296	1	0	0	0	0	0	0
	80	2010	0.875265	0.388191	0.254104	0.0570549	3.9311	9.8022	0.835888	0	1	0	0	0	0	0
	80	2011	0.960133	0.442257	0.097421	0.0536013	3.94929	9.8125	0.176901	0	1	0	0	0	0	0
	80	2012	0.709767	0.347084	0.0815611	0.0196529	3.96675	9.89742	0.42708	0	1	0	0	0	0	0
	80	2013	0.646882	0.350559	0.160214	0.0461422	3.98354	9.92365	0.141981	0	1	0	0	0	0	0
	80	2014	0.168972	0.374282	0.12862	0.0565261	3.9997	9.87467	0.586967	0	1	0	0	0	0	0
	80	2015	0.786776	0.328121	0.156922	0.0226154	4.01528	9.92285	0.416505	0	1	0	0	0	0	0
	80	2016	0.771096	0.394554	0.302059	0.0178699	4.03032	9.96315	0.614903	0	1	0	0	0	0	0
	80	2017	0.454226	0.38133	0.231108	0.0361959	4.04485	9.96373	0.477067	0	1	0	0	0	0	0
	81	2010	0.738971	0.264052	0.0826667	0.0276326	3.82334	9.09231	0.828476	1	0	0	0	0	0	0
	81	2011	0.940179	0.371372	0.0263577	0.0195599	3.84652	9.00744	0.186253	1	0	0	0	0	0	0
	81	2012	0.569833	0.277002	0.0148384	0.00920134	3.86853	8.9854	0.304408	1	0	0	0	0	0	0
	81	2013	0.482431	0.282935	0.0443457	0.0243958	3.88947	9.035	0.127446	1	0	0	0	0	0	0
	81	2014	0.261517	0.258842	0.0500676	0.0161094	3.90945	9.04259	0.582392	1	0	0	0	0	0	0
	81	2015	0.71002	0.267888	0.106774	0.0146863	3.92855	9.08769	0.39583	1	0	0	0	0	0	0
	81	2016	0.712993	0.312742	0.330424	0.0115931	3.94685	9.29146	0.606058	1	0	0	0	0	0	0
	81	2017	0.428705	0.364714	0.269212	0.025456	3.9644	9.36859	0.482138	1	0	0	0	0	0	0
	82	2010	0.765757	0.272827	0.245326	0.135634	3.82334	9.38202	0.844249	1	0	0	0	0	0	0
	82	2011	0.950296	0.396745	0.0794097	0.0903264	3.84652	9.34457	0.185705	1	0	0	0	0	0	0
	82	2012	0.641646	0.257907	0.0644199	0.0383659	3.86853	9.38329	0.30332	1	0	0	0	0	0	0
	82	2013	0.641201	0.235123	0.117765	0.0847603	3.88947	9.58344	0.121776	1	0	0	0	0	0	0
	82	2014	0.208878	0.250903	0.11591	0.102892	3.90945	9.59178	0.582353	1	0	0	0	0	0	0
	82	2015	0.845735	0.22068	0.145547	0.0826537	3.92855	9.61965	0.38398	1	0	0	0	0	0	0
	82	2016	0.786345	0.302443	0.204845	0.0696897	3.94685	9.51307	0.582204	1	0	0	0	0	0	0
	82	2017	0.435994	0.291028	0.213228	0.235641	3.9644	9.64007	0.468662	1	0	0	0	0	0	0
	83	2010	0.786983	0.31374	0.133204	0.150345	3.79623	9.67341	0.835321	1	0	0	0	0	0	0
	83	2011	0.953596	0.376636	0.0392637	0.0485952	3.82086	9.65821	0.193583	1	0	0	0	0	0	0
	83	2012	0.67618	0.261613	0.0512593	0.0158482	3.84417	9.76267	0.311109	1	0	0	0	0	0	0
	83	2013	0.672457	0.272185	0.146587	0.0819618	3.86629	9.98735	0.121612	1	0	0	0	0	0	0
	83	2014	0.289248	0.321707	0.148467	0.0711635	3.88734	10.0186	0.589734	1	0	0	0	0	0	0
	83	2015	0.784159	0.245254	0.198423	0.0451904	3.90741	9.95292	0.450576	1	0	0	0	0	0	0
	83	2016	0.556735	0.358749	0.170623	0.01892	3.9266	10.2775	0.452154	1	0	0	0	0	0	0
	83	2017	0.177321	0.339194	0.164421	0.027779	3.94498	10.3226	0.457123	1	0	0	0	0	0	0
	84	2010	0.805134	0.39147	0.172459	0.176283	3.79692	9.8827	0.815962	0	0	1	0	0	0	0
	84	2011	0.96657	0.417603	0.0571218	0.139603	3.82151	9.95861	0.170642	0	0	1	0	0	0	0
	84	2012	0.7404	0.321035	0.0395185	0.0623181	3.84479	10.0279	0.3386	0	0	1	0	0	0	0
	84	2013	0.714741	0.320535	0.0708011	0.154014	3.86688	10.1099	0.129068	0	0	1	0	0	0	0
	84	2014	0.205156	0.358423	0.0733414	0.131584	3.8879	10.2133	0.578142	0	0	1	0	0	0	0
	84	2015	0.877941	0.268564	0.0860713	0.094018	3.90795	10.2854	0.436368	0	0	1	0	0	0	0
	84	2016	0.901924	0.390794	0.197875	0.0609069	3.92711	10.3907	0.602929	0	0	1	0	0	0	0
	84	2017	0.795587	0.347213	0.145109	0.101824	3.94547	10.4425	0.478096	0	0	1	0	0	0	0
	85	2010	0.840214	0.388191	0.255649	0.0465793	3.81974	10.539	0.806496	0	1	0	0	0	0	0
	85	2011	0.97258	0.442257	0.0983729	0.0407093	3.84311	10.5964	0.175534	0	1	0	0	0	0	0
	85	2012	0.751381	0.347084	0.0789004	0.025216	3.86528	10.8176	0.336131	0	1	0	0	0	0	0
	85	2013	0.699878	0.350559	0.147538	0.0528519	3.88638	10.832	0.134963	0	1	0	0	0	0	0
	85	2014	0.145525	0.374282	0.143701	0.0432992	3.9065	10.8394	0.58073	0	1	0	0	0	0	0
	85	2015	0.837718	0.328121	0.17275	0.0294291	3.92572	10.8568	0.441476	0	1	0	0	0	0	0
	85	2016	0.789222	0.394554	0.332041	0.0189379	3.94414	10.8493	0.626519	0	1	0	0	0	0	0
	85	2017	0.522364	0.38133	0.248566	0.0419764	3.9618	10.8513	0.467156	0	1	0	0	0	0	0
	86	2010	0.794539	0.357247	0.238666	0.0376309	3.79365	10.1039	0.801766	0	1	0	0	0	0	0
	86	2011	0.966701	0.374279	0.0988516	0.0386759	3.81842	10.1694	0.143465	0	1	0	0	0	0	0
	86	2012	0.735321	0.259492	0.0794677	0.0214833	3.84186	10.2365	0.285088	0	1	0	0	0	0	0
	86	2013	0.641553	0.279175	0.128563	0.0737266	3.8641	10.3391	0.133991	0	1	0	0	0	0	0
	86	2014	0.173025	0.309954	0.109048	0.0586522	3.88525	10.3614	0.590589	0	1	0	0	0	0	0
	86	2015	0.809349	0.237057	0.124974	0.0398477	3.90542	10.3575	0.460177	0	1	0	0	0	0	0
	86	2016	0.767791	0.348578	0.253502	0.0254057	3.92469	10.4327	0.602789	0	1	0	0	0	0	0
	86	2017	0.500509	0.333542	0.20444	0.0505229	3.94315	10.424	0.453182	0	1	0	0	0	0	0
	87	2010	0.707427	0.314777	0.16769	0.0438829	3.79281	8.99871	0.834152	0	1	0	0	0	0	0
	87	2011	0.933378	0.368644	0.0750781	0.0342066	3.81763	9.13723	0.180402	0	1	0	0	0	0	0
	87	2012	0.543099	0.256033	0.053562	0.0134872	3.84111	9.1554	0.293025	0	1	0	0	0	0	0
	87	2013	0.47497	0.276133	0.128837	0.0342023	3.86338	9.26775	0.123511	0	1	0	0	0	0	0
	87	2014	0.184308	0.305543	0.145871	0.0284572	3.88457	9.36095	0.579083	0	1	0	0	0	0	0
	87	2015	0.656197	0.258082	0.0758492	0.0108793	3.90477	9.72926	0.400378	0	1	0	0	0	0	0
	87	2016	0.515211	0.357591	0.0789748	0.00962411	3.92407	9.79262	0.581702	0	1	0	0	0	0	0
	87	2017	0.159494	0.350903	0.070902	0.0176117	3.94255	9.83	0.479354	0	1	0	0	0	0	0
	88	2010	0.720117	0.312519	0.279306	0.0212494	3.82302	8.68637	0.826332	0	1	0	0	0	0	0
	88	2011	0.928419	0.366516	0.0865112	0.0398216	3.84621	8.62754	0.184666	0	1	0	0	0	0	0
	88	2012	0.499142	0.232812	0.0677497	0.0126102	3.86823	8.62626	0.325708	0	1	0	0	0	0	0
	88	2013	0.278355	0.26491	0.071284	0.0287084	3.88919	8.46253	0.127504	0	1	0	0	0	0	0
	88	2014	0.194717	0.298386	0.13966	0.0640697	3.90918	9.61168	0.587347	0	1	0	0	0	0	0
	88	2015	0.75053	0.227333	0.1615	0.0355639	3.92829	9.6409	0.354106	0	1	0	0	0	0	0
	88	2016	0.731239	0.334947	0.308643	0.0271599	3.9466	9.70927	0.578865	0	1	0	0	0	0	0
	88	2017	0.314257	0.317847	0.219888	0.0849576	3.96417	9.90258	0.455068	0	1	0	0	0	0	0
	89	2010	0.740069	0.336309	0.134074	0.0184456	3.79323	9.34332	0.826942	0	0	0	1	0	0	0
	89	2011	0.935465	0.363059	0.0403697	0.0129952	3.81803	9.31679	0.189284	0	0	0	1	0	0	0
	89	2012	0.553063	0.269033	0.0335779	0.00491997	3.84148	9.3344	0.316655	0	0	0	1	0	0	0
	89	2013	0.411404	0.273858	0.0541175	0.0123184	3.86374	9.2883	0.12754	0	0	0	1	0	0	0
	89	2014	0.197597	0.314852	0.0514859	0.0107839	3.88491	9.28833	0.581677	0	0	0	1	0	0	0
	89	2015	0.683352	0.252167	0.0781621	0.00732293	3.90509	9.31353	0.400509	0	0	0	1	0	0	0
	89	2016	0.743825	0.359098	0.193978	0.00565036	3.92438	9.37566	0.623278	0	0	0	1	0	0	0
	89	2017	1	0.33983	0.0881589	0.048416	3.94285	9.31834	0.515659	0	0	0	1	0	0	0
	90	2010	0.868336	0.314157	0.181955	0.192641	3.79678	10.0507	0.873649	0	0	0	0	1	0	0
	90	2011	0.975041	0.36027	0.0545338	0.156262	3.82138	10.0726	0.1887	0	0	0	0	1	0	0
	90	2012	0.778771	0.237761	0.0436908	0.0630422	3.84466	10.1176	0.324133	0	0	0	0	1	0	0
	90	2013	0.771741	0.270181	0.104945	0.161848	3.86676	10.2171	0.140702	0	0	0	0	1	0	0
	90	2014	0.193657	0.301976	0.109271	0.145056	3.88779	10.29	0.594256	0	0	0	0	1	0	0
	90	2015	0.936583	0.238787	0.126814	0.0977199	3.90784	10.3233	0.383084	0	0	0	0	1	0	0
	90	2016	0.969053	0.346705	0.278479	0.0697434	3.92701	10.3891	0.750059	0	0	0	0	1	0	0
	90	2017	0.885319	0.330954	0.223112	0.134476	3.94537	10.4213	0.436711	0	0	0	0	1	0	0
	91	2010	0.794612	0.379847	0.190641	0.106891	3.79428	9.47456	0.828395	1	0	0	0	0	0	0
	91	2011	0.961866	0.398874	0.0705957	0.0834933	3.81902	9.5002	0.169291	1	0	0	0	0	0	0
	91	2012	0.684124	0.339248	0.0574261	0.0283461	3.84242	9.5095	0.307271	1	0	0	0	0	0	0
	91	2013	0.618278	0.325406	0.117861	0.0769151	3.86463	9.53453	0.12918	1	0	0	0	0	0	0
	91	2014	0.179084	0.339907	0.11089	0.0692623	3.88576	9.51614	0.58072	1	0	0	0	0	0	0
	91	2015	0.746929	0.293087	0.142621	0.0525941	3.9059	9.5209	0.406073	1	0	0	0	0	0	0
	91	2016	0.598517	0.360968	0.274603	0.0371122	3.92516	9.60327	0.60836	1	0	0	0	0	0	0
	91	2017	0.401012	0.347382	0.211399	0.0693664	3.94359	9.62505	0.488218	1	0	0	0	0	0	0
	92	2010	0.762728	0.189097	0.123425	0.153041	3.794	8.7953	0.832446	0	0	0	1	0	0	0
	92	2011	0.949417	0.362401	0.0464466	0.15651	3.81875	8.8654	0.171148	0	0	0	1	0	0	0
	92	2012	0.795752	0.179989	0.0677707	0.0627139	3.84217	9.70613	0.352439	0	0	0	1	0	0	0
	92	2013	0.750972	0.230817	0.129151	0.0788994	3.86439	9.75853	0.129423	0	0	0	1	0	0	0
	92	2014	0.200445	0.235821	0.136961	0.0560661	3.88553	9.79947	0.584092	0	0	0	1	0	0	0
	92	2015	0.697818	0.219623	0.0983607	0.0274327	3.90569	9.9665	0.38673	0	0	0	1	0	0	0
	92	2016	0.587235	0.301265	0.168324	0.0193735	3.92495	9.95624	0.57905	0	0	0	1	0	0	0
	92	2017	0.355302	0.308926	0.12531	0.0469682	3.9434	9.99176	0.49488	0	0	0	1	0	0	0
	93	2010	0.736443	0.195109	0.182317	0.0924189	3.824	9.30424	0.823176	0	0	0	0	0	1	0
	93	2011	0.946042	0.393134	0.0725078	0.0910799	3.84714	9.36034	0.181503	0	0	0	0	0	1	0
	93	2012	0.607375	0.186612	0.0556762	0.0448959	3.86911	9.3812	0.312968	0	0	0	0	0	1	0
	93	2013	0.545642	0.20645	0.101563	0.138025	3.89003	9.43269	0.131023	0	0	0	0	0	1	0
	93	2014	0.176327	0.222688	0.0750662	0.1134	3.90998	9.4675	0.583269	0	0	0	0	0	1	0
	93	2015	0.69687	0.205597	0.0850803	0.0592705	3.92906	9.47382	0.392805	0	0	0	0	0	1	0
	93	2016	0.609123	0.266744	0.181879	0.0370823	3.94734	9.47493	0.606795	0	0	0	0	0	1	0
	93	2017	0.434396	0.247224	0.224203	0.122169	3.96487	10.5978	0.405152	0	0	0	0	0	1	0
	94	2010	0.841843	0.425763	0.127345	0.246737	3.79232	7.77438	0.830134	0	0	0	0	0	0	1
	94	2011	1	0.451789	1	0.250728	3.81717	7.3567	0.188867	0	0	0	0	0	0	1
	94	2012	0.54877	0.406655	1	0.0986828	3.84067	7.27768	0.309674	0	0	0	0	0	0	1
	94	2013	0.627948	0.391783	0.161255	0.292303	3.86297	9.78052	0.119709	0	0	0	0	0	0	1
	94	2014	0.194848	0.413148	0.129017	0.107778	3.88417	9.80641	0.583477	0	0	0	0	0	0	1
	94	2015	0.745493	0.371887	0.164266	0.0787094	3.90439	9.86757	0.393742	0	0	0	0	0	0	1
	94	2016	0.624115	0.463416	0.286788	0.0566468	3.92371	9.97764	0.60369	0	0	0	0	0	0	1
	94	2017	0.291211	0.459785	0.229332	0.0888474	3.94221	10.0302	0.468886	0	0	0	0	0	0	1
	95	2010	0.763474	0.403309	0.205008	0.134357	3.79085	9.90734	0.835808	0	0	0	0	1	0	0
	95	2011	0.952825	0.401379	0.0785195	0.099905	3.81578	9.94471	0.191506	0	0	0	0	1	0	0
	95	2012	0.636295	0.344038	0.0631307	0.0431914	3.83935	9.93264	0.292912	0	0	0	0	1	0	0
	95	2013	0.565647	0.337196	0.143373	0.115992	3.86171	9.98868	0.130394	0	0	0	0	1	0	0
	95	2014	0.188432	0.36626	0.152463	0.0927927	3.88298	10.0757	0.586614	0	0	0	0	1	0	0
	95	2015	0.85731	0.307506	0.191521	0.0670945	3.90325	10.1054	0.409429	0	0	0	0	1	0	0
	95	2016	0.787468	0.402052	0.334932	0.0530012	3.92262	10.0614	0.574282	0	0	0	0	1	0	0
	95	2017	0.333809	0.381429	0.226968	0.10593	3.94116	10.0618	0.488792	0	0	0	0	1	0	0
	96	2010	0.883472	0.39147	0.336351	0.0527835	3.82151	9.52629	0.889964	0	1	0	0	0	0	0
	96	2011	0.975649	0.417603	0.111837	0.0426189	3.84479	9.62037	0.150851	0	1	0	0	0	0	0
	96	2012	0.797052	0.321035	0.0851406	0.0306531	3.86688	9.59678	0.236485	0	1	0	0	0	0	0
	96	2013	0.788538	0.320535	0.17649	0.046796	3.8879	9.68258	0.124473	0	1	0	0	0	0	0
	96	2014	0.21931	0.358423	0.17255	0.0360213	3.90795	9.65153	0.587009	0	1	0	0	0	0	0
	96	2015	0.694024	0.268564	0.111831	0.0203846	3.92711	9.78507	0.359572	0	1	0	0	0	0	0
	96	2016	0.710077	0.390794	0.242485	0.017852	3.94547	9.82522	0.590938	0	1	0	0	0	0	0
	96	2017	0.592603	0.347213	0.226264	0.0133006	3.96308	10.2338	0.535105	0	1	0	0	0	0	0
	97	2010	0.756855	0.199514	0.158377	0.130957	3.82445	9.10814	0.813537	0	0	0	0	0	0	1
	97	2011	0.94286	0.379372	0.0543811	0.0719329	3.84757	9.15527	0.187472	0	0	0	0	0	0	1
	97	2012	0.595908	0.177112	0.0501017	0.0266641	3.86953	9.21037	0.304391	0	0	0	0	0	0	1
	97	2013	0.472516	0.217392	0.0959588	0.0551114	3.89042	9.22182	0.128476	0	0	0	0	0	0	1
	97	2014	0.211935	0.211294	0.108973	0.0529485	3.91036	9.28011	0.581341	0	0	0	0	0	0	1
	97	2015	0.757336	0.207544	0.149152	0.0416663	3.92942	9.35534	0.402368	0	0	0	0	0	0	1
	97	2016	0.689227	0.205518	0.257746	0.0291468	3.94768	9.36332	0.577489	0	0	0	0	0	0	1
	97	2017	0.315144	0.272612	0.21079	0.0530513	3.9652	9.44343	0.493484	0	0	0	0	0	0	1
	98	2010	0.808824	0.32132	0.2927	0.138903	3.82595	9.44391	0.850662	0	0	0	1	0	0	0
	98	2011	0.969574	0.422997	0.113695	0.091596	3.84899	9.56119	0.169657	0	0	0	1	0	0	0
	98	2012	0.666404	0.289956	0.0805078	0.0321057	3.87087	9.76247	0.317071	0	0	0	1	0	0	0
	98	2013	0.63336	0.3083	0.176772	0.0715015	3.8917	9.82668	0.139052	0	0	0	1	0	0	0
	98	2014	0.190045	0.346058	0.184503	0.0577424	3.91158	9.87309	0.587442	0	0	0	1	0	0	0
	98	2015	0.800078	0.282492	0.222393	0.0568537	3.93059	9.96106	0.359407	0	0	0	1	0	0	0
	98	2016	0.757313	0.368311	0.206067	0.0294391	3.9488	10.6551	0.552804	0	0	0	1	0	0	0
	98	2017	0.428946	0.351745	0.18645	0.0607874	3.96628	10.7468	0.477054	0	0	0	1	0	0	0
	99	2010	0.777169	0.342939	0.218334	0.0360441	3.83072	9.15311	0.825595	0	0	0	0	0	1	0
	99	2011	0.942541	0.432004	0.0833657	0.0426808	3.85352	8.99517	0.165957	0	0	0	0	0	1	0
	99	2012	0.615334	0.33105	0.053336	0.0223602	3.87518	9.02518	0.29458	0	0	0	0	0	1	0
	99	2013	0.486775	0.335052	0.0909698	0.0615459	3.89581	8.98639	0.127246	0	0	0	0	0	1	0
	99	2014	0.199168	0.380894	0.0797604	0.0575482	3.91551	8.97788	0.581713	0	0	0	0	0	1	0
	99	2015	0.69032	0.303461	0.0762699	0.0520445	3.93435	9.02564	0.396849	0	0	0	0	0	1	0
	99	2016	0.724568	0.392058	0.143565	0.117488	3.9524	9.12472	0.598531	0	0	0	0	0	1	0
	99	2017	0.302444	0.363551	0.140451	0.269924	3.96974	9.19619	0.484396	0	0	0	0	0	1	0
	100	2010	0.756186	0.375285	0.223259	0.0760732	3.81954	9.03272	0.832114	0	0	1	0	0	0	0
	100	2011	0.930638	0.420697	0.0498552	0.0480688	3.84292	9.3053	0.17079	0	0	1	0	0	0	0
	100	2012	0.576253	0.326112	0.0540263	0.017899	3.8651	9.44115	0.298589	0	0	1	0	0	0	0
	100	2013	0.507068	0.306462	0.128351	0.0386526	3.88621	9.54057	0.13355	0	0	1	0	0	0	0
	100	2014	0.173664	0.358981	0.127057	0.0395785	3.90634	9.56507	0.580453	0	0	1	0	0	0	0
	100	2015	0.720605	0.283967	0.14211	0.0316438	3.92557	9.68862	0.394276	0	0	1	0	0	0	0
	100	2016	0.546925	0.391973	0.232026	0.012673	3.94399	9.9826	0.535332	0	0	1	0	0	0	0
	100	2017	0.207537	0.351631	0.220992	0.0209072	3.96166	10.0231	0.504626	0	0	1	0	0	0	0
	101	2010	0.742434	0.292245	0.158916	0.106736	3.78211	9.53435	0.823645	1	0	0	0	0	0	0
	101	2011	0.946051	0.382672	0.0569882	0.102898	3.80754	9.4579	0.179085	1	0	0	0	0	0	0
	101	2012	0.614235	0.258483	0.0470081	0.0444057	3.83155	9.49367	0.320109	1	0	0	0	0	0	0
	101	2013	0.509816	0.26702	0.0946484	0.108973	3.85431	9.48321	0.127192	1	0	0	0	0	0	0
	101	2014	0.207982	0.26471	0.0914628	0.0819372	3.87593	9.50062	0.580412	1	0	0	0	0	0	0
	101	2015	0.805393	0.244456	0.109566	0.0635866	3.89653	9.50953	0.401378	1	0	0	0	0	0	0
	101	2016	0.783679	0.317123	0.206954	0.0391169	3.91619	9.57111	0.595863	1	0	0	0	0	0	0
	101	2017	0.439512	0.304048	0.16529	0.0716462	3.935	9.57088	0.466975	1	0	0	0	0	0	0
	102	2010	0.747831	0.375285	0.0758182	0.0462691	3.81954	9.34013	0.826791	0	0	0	1	0	0	0
	102	2011	0.955417	0.420697	0.0668023	0.0471501	3.84292	9.40811	0.197941	0	0	0	1	0	0	0
	102	2012	0.572864	0.326112	0.0246428	0.0176651	3.8651	9.45044	0.302974	0	0	0	1	0	0	0
	102	2013	0.496077	0.306462	0.072232	0.0383199	3.88621	9.52299	0.126619	0	0	0	1	0	0	0
	102	2014	0.272919	0.358981	0.0845615	0.0249103	3.90634	9.64996	0.579166	0	0	0	1	0	0	0
	102	2015	0.721278	0.283967	0.120585	0.0157855	3.92557	9.6888	0.395318	0	0	0	1	0	0	0
	102	2016	0.486407	0.391973	0.235624	0.0104714	3.94399	9.6984	0.55854	0	0	0	1	0	0	0
	102	2017	0.302249	0.351631	0.187506	0.0353963	3.96166	9.71425	0.536202	0	0	0	1	0	0	0
	103	2010	0.749725	0.375285	0.152741	0.117391	3.81704	10.1051	0.836123	0	0	0	0	1	0	0
	103	2011	0.943625	0.420697	0.0521153	0.0895729	3.84055	10.1173	0.177329	0	0	0	0	1	0	0
	103	2012	0.585148	0.326112	0.0346403	0.0295108	3.86285	10.1035	0.294738	0	0	0	0	1	0	0
	103	2013	0.480003	0.306462	0.0750306	0.088488	3.88406	10.1406	0.1293	0	0	0	0	1	0	0
	103	2014	0.216503	0.358981	0.0947175	0.0843189	3.90428	10.2071	0.585261	0	0	0	0	1	0	0
	103	2015	0.787646	0.283967	0.130205	0.0587047	3.92361	10.2405	0.422949	0	0	0	0	1	0	0
	103	2016	0.635438	0.391973	0.264947	0.0476969	3.94211	10.26	0.622854	0	0	0	0	1	0	0
	103	2017	0.259876	0.351631	0.202569	0.0654119	3.95985	10.1985	0.398101	0	0	0	0	1	0	0
	104	2010	0.682629	0.185309	0.222152	0.0636529	3.82282	8.84616	0.831709	0	0	1	0	0	0	0
	104	2011	0.924955	0.400554	0.127735	0.0495242	3.84603	8.95994	0.177813	0	0	1	0	0	0	0
	104	2012	0.557751	0.201291	0.0954188	0.0230303	3.86806	8.96375	0.28503	0	0	1	0	0	0	0
	104	2013	0.296066	0.197476	0.0735445	0.0431028	3.88902	9.16932	0.121691	0	0	1	0	0	0	0
	104	2014	0.156683	0.202712	0.0697397	0.0331388	3.90902	9.16323	0.579088	0	0	1	0	0	0	0
	104	2015	0.690636	0.190352	0.11249	0.0187842	3.92814	9.29184	0.379744	0	0	1	0	0	0	0
	104	2016	0.465693	0.271926	0.0895388	0.0159368	3.94645	9.19769	0.582286	0	0	1	0	0	0	0
	104	2017	0.099669	0.25669	0.0609977	0.0381731	3.96402	9.08267	0.476459	0	0	1	0	0	0	0
	105	2010	0.84052	0.327159	0.145705	0.108645	3.82295	9.83005	0.843428	0	0	0	0	1	0	0
	105	2011	0.968281	0.372505	0.047772	0.0828534	3.84615	9.89923	0.177802	0	0	0	0	1	0	0
	105	2012	0.596293	0.284031	0.0211307	0.0237589	3.86817	10.0436	0.319362	0	0	0	0	1	0	0
	105	2013	0.501996	0.280144	0.0557105	0.0530698	3.88913	10.1164	0.12372	0	0	0	0	1	0	0
	105	2014	0.188547	0.278808	0.0523621	0.0470914	3.90913	10.161	0.580627	0	0	0	0	1	0	0
	105	2015	0.757199	0.261827	0.0624883	0.0306739	3.92824	10.196	0.396006	0	0	0	0	1	0	0
	105	2016	0.682664	0.330383	0.120819	0.0232041	3.94655	10.2371	0.594302	0	0	0	0	1	0	0
	105	2017	0.455259	0.315616	0.0996871	0.0533106	3.96412	10.306	0.429407	0	0	0	0	1	0	0
	106	2010	0.759851	0.244204	0.242222	0.064321	3.9235	8.91225	0.849343	0	0	0	1	0	0	0
	106	2011	0.952859	0.410864	0.0886839	0.120022	3.94201	8.97128	0.161146	0	0	0	1	0	0	0
	106	2012	0.706166	0.220071	0.0857309	0.0775008	3.95976	9.17515	0.290925	0	0	0	1	0	0	0
	106	2013	0.658699	0.262013	0.130189	0.0847489	3.97681	9.93287	0.13568	0	0	0	1	0	0	0
	106	2014	0.206317	0.236606	0.140597	0.0504339	3.99322	9.93431	0.585935	0	0	0	1	0	0	0
	106	2015	0.725178	0.201305	0.128713	0.0235045	4.00903	10.0919	0.39607	0	0	0	1	0	0	0
	106	2016	0.718911	0.298328	0.222384	0.0144749	4.02428	10.0886	0.610225	0	0	0	1	0	0	0
	106	2017	0.850681	0.282572	0.162839	0.0295293	4.03902	10.1086	0.502112	0	0	0	1	0	0	0
	107	2010	0.767776	0.375389	0.268217	0.0894242	4.04856	8.72349	0.830123	0	0	0	0	0	0	1
	107	2011	0.938373	0.413735	0.0891647	0.0946719	4.06251	8.71502	0.187126	0	0	0	0	0	0	1
	107	2012	0.555048	0.332292	0.0687625	0.038204	4.07602	8.71109	0.314046	0	0	0	0	0	0	1
	107	2013	0.4113	0.337035	0.127131	0.0941998	4.08913	8.68973	0.127429	0	0	0	0	0	0	1
	107	2014	0.208084	0.366922	0.134914	0.0944895	4.10185	8.73044	0.581845	0	0	0	0	0	0	1
	107	2015	0.737679	0.288386	0.153586	0.0657689	4.11421	8.72465	0.387809	0	0	0	0	0	0	1
	107	2016	0.391872	0.369931	0.298241	0.0501372	4.12623	8.74158	0.591189	0	0	0	0	0	0	1
	107	2017	0.206544	0.336353	0.226641	0.0771782	4.13792	8.74872	0.469704	0	0	0	0	0	0	1
	108	2010	0.716667	0.173333	0.161191	0.0665879	3.7336	8.10093	0.835754	0	0	0	0	0	1	0
	108	2011	0.958418	0.417846	0.0546442	0.344326	3.76193	9.14103	0.159761	0	0	0	0	0	1	0
	108	2012	0.559081	0.140913	0.0541502	0.173494	3.78852	9.28963	0.295774	0	0	0	0	0	1	0
	108	2013	0.469899	0.211023	0.108847	0.486529	3.81358	9.3454	0.133879	0	0	0	0	0	1	0
	108	2014	0.214895	0.188159	0.121982	0.416197	3.83727	9.45632	0.587599	0	0	0	0	0	1	0
	108	2015	0.725479	0.110849	0.173079	0.0729787	3.85974	10.281	0.292965	0	0	0	0	0	1	0
	108	2016	0.793246	0.170481	0.416984	0.0235919	3.8811	10.5346	0.65524	0	0	0	0	0	1	0
	108	2017	0.539369	0.19706	0.311369	0.0372871	3.90146	10.5572	0.46884	0	0	0	0	0	1	0
	109	2010	0.826196	0.342666	0.290766	0.151395	3.73791	9.73869	0.811788	0	0	0	0	0	1	0
	109	2011	0.964935	0.396378	0.103074	0.124017	3.76597	9.84897	0.1331	0	0	0	0	0	1	0
	109	2012	0.700661	0.322675	0.0790311	0.0430025	3.79232	9.82835	0.333292	0	0	0	0	0	1	0
	109	2013	0.644182	0.325666	0.162204	0.103788	3.81717	9.87918	0.135014	0	0	0	0	0	1	0
	109	2014	0.183009	0.346694	0.147178	0.0656949	3.84067	9.98813	0.577329	0	0	0	0	0	1	0
	109	2015	0.744907	0.256012	0.206175	0.0365338	3.86297	10.0483	0.425409	0	0	0	0	0	1	0
	109	2016	0.533818	0.392151	0.374091	0.0308174	3.88417	10.0182	0.557382	0	0	0	0	0	1	0
	109	2017	0.316095	0.346305	0.281169	0.0760005	3.90439	9.98746	0.508078	0	0	0	0	0	1	0
	110	2010	0.861499	0.342939	0.316647	0.234698	3.93812	9.36082	0.807115	1	1	0	1	0	0	0
	110	2011	0.974443	0.432004	0.120156	0.197704	3.95602	9.43101	0.182098	1	1	0	1	0	0	0
	110	2012	0.789344	0.33105	0.0973866	0.0753241	3.97322	9.46605	0.334874	1	1	0	1	0	0	0
	110	2013	0.755255	0.335052	0.194902	0.174372	3.98976	9.50122	0.129099	1	1	0	1	0	0	0
	110	2014	0.307696	0.380894	0.206621	0.149421	4.0057	9.52171	0.582081	1	1	0	1	0	0	0
	110	2015	0.804974	0.303461	0.218004	0.0224537	4.02107	10.3567	0.322127	1	1	0	1	0	0	0
	110	2016	0.79458	0.392058	0.348455	0.00980907	4.03591	10.4738	0.440954	1	1	0	1	0	0	0
	110	2017	0.599873	0.363551	0.2617	0.0196862	4.05026	10.499	0.471493	1	1	0	1	0	0	0
	111	2010	0.707439	0.31374	0.144812	0.039695	3.79955	9.28486	0.821378	0	0	1	0	0	0	0
	111	2011	0.917699	0.376636	0.0471921	0.0378811	3.824	9.26069	0.183871	0	0	1	0	0	0	0
	111	2012	0.457682	0.261613	0.0349047	0.0179305	3.84714	9.26132	0.309744	0	0	1	0	0	0	0
	111	2013	0.329565	0.272185	0.0620883	0.0538154	3.86911	9.26172	0.127115	0	0	1	0	0	0	0
	111	2014	0.211228	0.321707	0.0793327	0.0444644	3.89003	9.3315	0.581883	0	0	1	0	0	0	0
	111	2015	0.684029	0.245254	0.0241585	0.0261314	3.90998	9.57954	0.377539	0	0	1	0	0	0	0
	111	2016	0.497926	0.358749	0.085231	0.0117303	3.92906	9.6202	0.589472	0	0	1	0	0	0	0
	111	2017	0.202382	0.339194	0.0794644	0.0228736	3.94734	9.63797	0.474405	0	0	1	0	0	0	0
	112	2010	0.745352	0.375389	0.23968	0.0539767	3.79036	8.83165	0.830083	0	1	0	0	0	0	0
	112	2011	0.946004	0.413735	0.0720934	0.0862699	3.81531	8.81515	0.186859	0	1	0	0	0	0	0
	112	2012	0.58034	0.332292	0.0545213	0.0316335	3.83891	8.79749	0.30917	0	1	0	0	0	0	0
	112	2013	0.376377	0.337035	0.0623603	0.0687488	3.8613	8.95711	0.127403	0	1	0	0	0	0	0
	112	2014	0.182808	0.366922	0.0310339	0.0540217	3.88258	8.88574	0.581	0	1	0	0	0	0	0
	112	2015	0.659431	0.288386	0.0487288	0.0436304	3.90287	8.89775	0.392549	0	1	0	0	0	0	0
	112	2016	0.708166	0.369931	0.165755	0.0237888	3.92226	9.19887	0.579157	0	1	0	0	0	0	0
	112	2017	0.670472	0.336353	0.150656	0.0330733	3.94082	9.23694	0.478257	0	1	0	0	0	0	0
	113	2010	0.68088	0.350207	0.297305	0.0565419	3.72941	8.87056	0.824959	1	0	0	0	0	0	0
	113	2011	0.938761	0.382965	0.111873	0.0605995	3.758	8.94407	0.182212	1	0	0	0	0	0	0
	113	2012	0.557036	0.263529	0.0872214	0.0195225	3.78483	8.92553	0.312702	1	0	0	0	0	0	0
	113	2013	0.368787	0.283227	0.174859	0.0391916	3.8101	9.02352	0.126794	1	0	0	0	0	0	0
	113	2014	0.19432	0.346498	0.173544	0.0432481	3.83398	9.01954	0.582622	1	0	0	0	0	0	0
	113	2015	0.682763	0.248398	0.111987	0.0186872	3.85661	9.08248	0.343976	1	0	0	0	0	0	0
	113	2016	0.485908	0.380547	0.252024	0.0175716	3.87812	9.07938	0.583213	1	0	0	0	0	0	0
	113	2017	0.152238	0.367271	0.252248	0.0319172	3.89862	9.27401	0.476071	1	0	0	0	0	0	0
	114	2010	0.802026	0.339623	0.259699	0.0986112	3.80584	9.74863	0.810307	0	0	1	0	0	0	0
	114	2011	0.962136	0.401186	0.104194	0.0698066	3.82995	9.76882	0.162962	0	0	1	0	0	0	0
	114	2012	0.70672	0.286349	0.0840428	0.029295	3.85278	9.77766	0.320312	0	0	1	0	0	0	0
	114	2013	0.664531	0.301181	0.186636	0.0654685	3.87448	9.87821	0.120772	0	0	1	0	0	0	0
	114	2014	0.548065	0.315957	0.163199	0.0548906	3.89515	9.93313	0.57731	0	0	1	0	0	0	0
	114	2015	0.729876	0.253443	0.217167	0.0358387	3.91487	9.93915	0.377915	0	0	1	0	0	0	0
	114	2016	0.643033	0.310254	0.42943	0.0310442	3.93374	9.99078	0.581047	0	0	1	0	0	0	0
	114	2017	0.345973	0.298726	0.326293	0.0615222	3.95182	10.025	0.475835	0	0	1	0	0	0	0
	115	2010	0.741209	0.375389	0.14903	0.0312955	3.72803	9.41294	0.83009	0	1	0	0	0	0	0
	115	2011	0.944223	0.413735	0.0699157	0.0408745	3.75671	9.85067	0.202477	0	1	0	0	0	0	0
	115	2012	0.614155	0.332292	0.0561496	0.0125383	3.78362	9.92148	0.297329	0	1	0	0	0	0	0
	115	2013	0.446947	0.337035	0.0819777	0.0294998	3.80895	10.0172	0.126932	0	1	0	0	0	0	0
	115	2014	0.209614	0.366922	0.0915195	0.0246548	3.83289	10.0846	0.58187	0	1	0	0	0	0	0
	115	2015	0.716966	0.288386	0.121779	0.0187195	3.85558	10.1524	0.398211	0	1	0	0	0	0	0
	115	2016	0.684856	0.369931	0.258384	0.0116826	3.87714	10.2284	0.576258	0	1	0	0	0	0	0
	115	2017	0.823181	0.336353	0.194035	0.0239433	3.89768	10.2731	0.475476	0	1	0	0	0	0	0
	116	2010	0.799969	0.299188	0.282321	0.152767	3.7303	9.67294	0.816312	0	0	0	0	0	1	0
	116	2011	0.963837	0.360986	0.102489	0.135422	3.75884	9.69159	0.183342	0	0	0	0	0	1	0
	116	2012	0.697173	0.268729	0.0807689	0.0546189	3.78561	9.68252	0.32039	0	0	0	0	0	1	0
	116	2013	0.615618	0.273424	0.160819	0.124904	3.81084	9.68682	0.129663	0	0	0	0	0	1	0
	116	2014	0.267627	0.310158	0.12098	0.0819883	3.83467	9.70342	0.580851	0	0	0	0	0	1	0
	116	2015	0.717327	0.262818	0.166823	0.0441073	3.85727	9.7712	0.401228	0	0	0	0	0	1	0
	116	2016	0.599085	0.353341	0.356952	0.0446659	3.87875	9.86024	0.508822	0	0	0	0	0	1	0
	116	2017	0.327585	0.341397	0.285012	0.0566168	3.89922	9.92323	0.327764	0	0	0	0	0	1	0
	117	2010	0.798734	0.252646	0.272463	0.0581526	3.79155	10.0837	0.821366	0	1	0	0	0	0	0
	117	2011	0.968378	0.379409	0.109592	0.0448793	3.81644	10.1931	0.135788	0	1	0	0	0	0	0
	117	2012	0.746271	0.206183	0.0893143	0.0177101	3.83998	10.2307	0.280377	0	1	0	0	0	0	0
	117	2013	0.704017	0.243847	0.168603	0.0569466	3.86231	10.2553	0.137128	0	1	0	0	0	0	0
	117	2014	0.282428	0.253415	0.135983	0.0514254	3.88355	10.4025	0.589864	0	1	0	0	0	0	0
	117	2015	0.783032	0.223934	0.152353	0.0303829	3.9038	10.4124	0.39121	0	1	0	0	0	0	0
	117	2016	0.751207	0.290558	0.309325	0.0202924	3.92314	10.466	0.610431	0	1	0	0	0	0	0
	117	2017	0.418759	0.262682	0.24916	0.0390375	3.94166	10.4937	0.450769	0	1	0	0	0	0	0
	118	2010	0.767316	0.201367	0.254685	0.0300427	3.80618	9.92453	0.843676	0	1	0	0	0	0	0
	118	2011	0.954775	0.386043	0.0890471	0.0262381	3.83027	9.91225	0.18238	0	1	0	0	0	0	0
	118	2012	0.652685	0.183886	0.0713121	0.0116029	3.85309	9.92876	0.310306	0	1	0	0	0	0	0
	118	2013	0.530997	0.236566	0.135155	0.0311744	3.87477	9.93901	0.127646	0	1	0	0	0	0	0
	118	2014	0.194368	0.215455	0.128608	0.0355204	3.89542	9.93509	0.582332	0	1	0	0	0	0	0
	118	2015	0.720471	0.200762	0.150172	0.0283299	3.91514	9.92981	0.413992	0	1	0	0	0	0	0
	118	2016	0.637771	0.240386	0.276943	0.021969	3.93399	9.94612	0.61459	0	1	0	0	0	0	0
	118	2017	0.293769	0.234621	0.205349	0.0444831	3.95207	9.96221	0.489669	0	1	0	0	0	0	0
	119	2010	0.731534	0.330039	0.167514	0.090665	3.718	9.09659	0.832279	0	0	0	0	0	0	1
	119	2011	0.934189	0.378284	0.0569953	0.0504635	3.74733	9.05883	0.179017	0	0	0	0	0	0	1
	119	2012	0.492462	0.275461	0.0328247	0.0106809	3.77481	9.17836	0.308736	0	0	0	0	0	0	1
	119	2013	0.385305	0.281582	0.0761608	0.0290525	3.80065	9.16334	0.127567	0	0	0	0	0	0	1
	119	2014	0.221762	0.352902	0.08277	0.0263209	3.82504	9.12246	0.580831	0	0	0	0	0	0	1
	119	2015	0.667377	0.263123	0.0884826	0.0185175	3.84813	9.00579	0.392764	0	0	0	0	0	0	1
	119	2016	0.695361	0.404317	0.0425099	0.0118198	3.87005	9.49551	0.584399	0	0	0	0	0	0	1
	119	2017	0.249424	0.377959	0.0978214	0.0173416	3.89092	9.58411	0.490766	0	0	0	0	0	0	1
	120	2010	0.727841	0.29123	0.0754321	0.0481065	3.8057	8.96926	0.828277	0	0	0	0	0	1	0
	120	2011	0.927308	0.375467	0.00138522	0.0214075	3.82982	8.80691	0.191016	0	0	0	0	0	1	0
	120	2012	0.482218	0.272567	0.0206889	0.01212	3.85266	8.85586	0.307925	0	0	0	0	0	1	0
	120	2013	0.785083	0.271914	0.0461346	0.181529	3.87437	8.8691	0.124226	0	0	0	0	0	1	0
	120	2014	0.257217	0.243052	0.0540318	0.00944486	3.89504	8.84991	0.579546	0	0	0	0	0	1	0
	120	2015	0.675453	0.267605	0.157207	0.00487387	3.91477	8.60451	0.398023	0	0	0	0	0	1	0
	120	2016	0.391964	0.315262	0.301099	0.00430191	3.93364	8.61991	0.599124	0	0	0	0	0	1	0
	120	2017	0.869237	0.316646	0.255737	0.00512145	3.95173	9.2816	0.595388	0	0	0	0	0	1	0
	121	2010	0.81752	0.215892	0.198303	0.169602	3.81258	9.59729	0.87004	0	0	0	0	0	1	0
	121	2011	0.970358	0.371688	0.0740715	0.138767	3.83632	9.69215	0.150776	0	0	0	0	0	1	0
	121	2012	0.750971	0.165115	0.0711885	0.0497439	3.85884	9.78896	0.275345	0	0	0	0	0	1	0
	121	2013	0.480869	0.195475	0.0944891	0.0964479	3.88024	9.85705	0.125895	0	0	0	0	0	1	0
	121	2014	0.14886	0.220991	0.115777	0.0656336	3.90064	9.96127	0.585816	0	0	0	0	0	1	0
	121	2015	0.692766	0.192503	0.132063	0.0422968	3.92012	9.93593	0.337588	0	0	0	0	0	1	0
	121	2016	0.61593	0.271621	0.211502	0.0294033	3.93877	9.86228	0.645959	0	0	0	0	0	1	0
	121	2017	0.387831	0.265008	0.155578	0.0748552	3.95665	9.87302	0.464962	0	0	0	0	0	1	0
	122	2010	0.789519	0.295843	0.145311	0.15427	3.71483	9.52344	0.815855	0	1	0	0	0	0	0
	122	2011	0.962931	0.374969	0.0665194	0.113664	3.74437	9.60833	0.173222	0	1	0	0	0	0	0
	122	2012	0.707858	0.218164	0.0536348	0.0441673	3.77203	9.65202	0.319201	0	1	0	0	0	0	0
	122	2013	0.640758	0.240875	0.0980112	0.105176	3.79803	9.63806	0.130029	0	1	0	0	0	0	0
	122	2014	0.220117	0.273148	0.0843052	0.0949086	3.82256	9.60853	0.585982	0	1	0	0	0	0	0
	122	2015	0.801791	0.217654	0.0930329	0.0694951	3.84578	9.5921	0.414684	0	1	0	0	0	0	0
	122	2016	0.652205	0.33154	0.172421	0.0487709	3.86782	9.58831	0.558651	0	1	0	0	0	0	0
	122	2017	0.329571	0.315463	0.104491	0.0915809	3.8888	9.54636	0.529384	0	1	0	0	0	0	0
	123	2010	0.860588	0.246282	0.031538	0.0176343	3.81258	9.89753	0.823281	0	0	1	0	0	0	0
	123	2011	0.977281	0.384446	0.0135206	0.0131191	3.83632	10.0035	0.175725	0	0	1	0	0	0	0
	123	2012	0.747981	0.19245	0.0115109	0.0061792	3.85884	10.0399	0.31072	0	0	1	0	0	0	0
	123	2013	0.766895	0.220244	0.0283695	0.0193951	3.88024	10.083	0.125709	0	0	1	0	0	0	0
	123	2014	0.156538	0.221446	0.0178003	0.0176529	3.90064	10.1389	0.581934	0	0	1	0	0	0	0
	123	2015	0.749786	0.212873	0.0289235	0.0111703	3.92012	10.2974	0.403019	0	0	1	0	0	0	0
	123	2016	0.603633	0.284564	0.0320038	0.00808473	3.93877	10.3084	0.583497	0	0	1	0	0	0	0
	123	2017	0.386552	0.276991	0.0205952	0.0165853	3.95665	10.3395	0.496901	0	0	1	0	0	0	0
	124	2010	0.861099	0.342939	0.26841	0.143675	3.71609	10.4837	0.835464	0	0	0	0	1	0	0
	124	2011	0.962278	0.432004	0.0885885	0.0817902	3.74554	10.5627	0.180291	0	0	0	0	1	0	0
	124	2012	0.736363	0.33105	0.0789847	0.0320653	3.77313	10.6639	0.285725	0	0	0	0	1	0	0
	124	2013	0.706448	0.335052	0.154053	0.08866	3.79906	10.7273	0.126796	0	0	0	0	1	0	0
	124	2014	0.326267	0.380894	0.152683	0.0878658	3.82354	10.8432	0.58363	0	0	0	0	1	0	0
	124	2015	0.957085	0.303461	0.184479	0.0677815	3.84671	10.9514	0.421478	0	0	0	0	1	0	0
	124	2016	0.943134	0.392058	0.336749	0.0477983	3.8687	11.0274	0.569361	0	0	0	0	1	0	0
	124	2017	0.734738	0.363551	0.235915	0.0826562	3.88964	11.0258	0.450461	0	0	0	0	1	0	0
	125	2010	0.814002	0.375389	0.391506	0.0558857	3.81809	9.43967	0.84069	0	1	0	0	0	0	0
	125	2011	0.968838	0.413735	0.141959	0.0510415	3.84155	9.48991	0.190831	0	1	0	0	0	0	0
	125	2012	0.726925	0.332292	0.111063	0.0212719	3.8638	9.45615	0.324256	0	1	0	0	0	0	0
	125	2013	0.679465	0.337035	0.222762	0.0767775	3.88497	9.52444	0.128832	0	1	0	0	0	0	0
	125	2014	0.191288	0.366922	0.231703	0.0567714	3.90515	9.56605	0.585043	0	1	0	0	0	0	0
	125	2015	0.834717	0.288386	0.249038	0.0373421	3.92443	9.59891	0.384999	0	1	0	0	0	0	0
	125	2016	0.814703	0.369931	0.453749	0.0177864	3.9429	9.54203	0.582525	0	1	0	0	0	0	0
	125	2017	0.348573	0.336353	0.317331	0.0204642	3.96061	9.47512	0.452689	0	1	0	0	0	0	0
	126	2010	0.787249	0.236954	0.298895	0.0891975	3.81305	10.7762	0.844151	0	0	0	1	0	0	0
	126	2011	0.938832	0.353765	0.0776139	0.119124	3.83677	10.496	0.173036	0	0	0	1	0	0	0
	126	2012	0.565306	0.20574	0.0593538	0.0224907	3.85926	10.4922	0.305728	0	0	0	1	0	0	0
	126	2013	0.469705	0.218108	0.136695	0.0534942	3.88064	10.5533	0.12876	0	0	0	1	0	0	0
	126	2014	0.191362	0.234589	0.18502	0.0388936	3.90102	10.7189	0.580366	0	0	0	1	0	0	0
	126	2015	0.756659	0.252357	0.248647	0.0169656	3.92049	10.7483	0.398873	0	0	0	1	0	0	0
	126	2016	0.600761	0.274043	0.355516	0.0192482	3.93912	9.98323	0.565531	0	0	0	1	0	0	0
	126	2017	0.196572	0.268332	0.241984	0.102807	3.95698	10.0201	0.480383	0	0	0	1	0	0	0
	127	2010	0.866845	0.304273	0.306016	0.218412	3.82672	10.5075	0.706902	0	0	0	0	0	1	0
	127	2011	0.970334	0.371091	0.0955385	0.226595	3.84973	10.5088	0.191343	0	0	0	0	0	1	0
	127	2012	0.761745	0.229428	0.082748	0.0962992	3.87157	10.6009	0.247064	0	0	0	0	0	1	0
	127	2013	0.715192	0.254442	0.165531	0.21931	3.89237	10.5993	0.127421	0	0	0	0	0	1	0
	127	2014	0.183444	0.268995	0.160326	0.209453	3.91222	10.6714	0.579054	0	0	0	0	0	1	0
	127	2015	0.749314	0.236115	0.200216	0.154137	3.9312	10.6451	0.406829	0	0	0	0	0	1	0
	127	2016	0.634152	0.343985	0.344924	0.116486	3.94939	10.6493	0.605663	0	0	0	0	0	1	0
	127	2017	0.301068	0.292198	0.26153	0.19414	3.96685	10.6794	0.462426	0	0	0	0	0	1	0
	128	2010	0.838128	0.31374	0.329833	0.138974	3.98055	9.52962	0.830083	0	0	0	0	0	1	0
	128	2011	0.972826	0.376636	0.120835	0.128641	3.99682	9.57518	0.177129	0	0	0	0	0	1	0
	128	2012	0.690471	0.261613	0.0859178	0.0483632	4.0125	9.69277	0.337074	0	0	0	0	0	1	0
	128	2013	0.626314	0.272185	0.176174	0.112941	4.02763	9.75454	0.121907	0	0	0	0	0	1	0
	128	2014	0.161847	0.321707	0.182723	0.0767139	4.04226	9.77283	0.5831	0	0	0	0	0	1	0
	128	2015	0.910331	0.245254	0.243654	0.057072	4.05641	9.85449	0.412036	0	0	0	0	0	1	0
	128	2016	0.883216	0.358749	0.453121	0.0421599	4.07011	9.82973	0.550403	0	0	0	0	0	1	0
	128	2017	0.71404	0.339194	0.340525	0.105616	4.0834	9.84803	0.49153	0	0	0	0	0	1	0
	129	2010	0.645299	0.2914	0.13077	0.0258787	3.87978	8.57566	0.827208	0	0	0	0	0	1	0
	129	2011	0.883226	0.372659	0.0419194	0.041597	3.9002	8.49859	0.182126	0	0	0	0	0	1	0
	129	2012	0.377603	0.279742	0.0325536	0.0229809	3.91971	8.50083	0.307323	0	0	0	0	0	1	0
	129	2013	0.200229	0.335003	0.0548597	0.048872	3.93837	8.47018	0.127642	0	0	0	0	0	1	0
	129	2014	0.151535	0.315654	0.0547251	0.0323006	3.95626	8.41134	0.580417	0	0	0	0	0	1	0
	129	2015	0.70581	0.280379	0.0769722	0.0151066	3.97345	8.34199	0.397537	0	0	0	0	0	1	0
	129	2016	0.805677	0.368277	0.462324	0.00519093	3.98998	8.98483	0.520937	0	0	0	0	0	1	0
	129	2017	0.363368	0.349471	0.360401	0.00868701	4.00591	8.99536	0.553551	0	0	0	0	0	1	0
	130	2010	0.838619	0.261073	0.307242	0.0792469	3.72296	9.56569	0.870128	0	0	0	0	0	1	0
	130	2011	0.970673	0.391342	0.108496	0.0777957	3.75197	9.57403	0.170416	0	0	0	0	0	1	0
	130	2012	0.49792	0.207743	0.0297863	0.0331761	3.77916	9.55942	0.328744	0	0	0	0	0	1	0
	130	2013	0.370424	0.239234	0.0538369	0.0875016	3.80475	9.55044	0.13274	0	0	0	0	0	1	0
	130	2014	0.208065	0.263047	0.0240408	0.0593779	3.82892	9.49096	0.589018	0	0	0	0	0	1	0
	130	2015	0.66414	0.215576	0.0283224	0.0438567	3.85181	9.49746	0.418089	0	0	0	0	0	1	0
	130	2016	0.45437	0.277284	0.0662467	0.0293795	3.87355	9.52246	0.621919	0	0	0	0	0	1	0
	130	2017	0.200838	0.282988	0.0524541	0.0640289	3.89426	9.53708	0.481649	0	0	0	0	0	1	0
	131	2010	0.727439	0.234122	0.108878	0.0810843	3.78767	9.51799	0.830733	1	0	0	0	0	0	0
	131	2011	0.932711	0.389573	0.0446107	0.0650276	3.81278	9.51977	0.190204	1	0	0	0	0	0	0
	131	2012	0.544893	0.215034	0.0381302	0.0284585	3.83651	9.51572	0.311503	1	0	0	0	0	0	0
	131	2013	0.458529	0.207706	0.0952136	0.0715244	3.85902	9.58759	0.126841	1	0	0	0	0	0	0
	131	2014	0.140059	0.2345	0.0612016	0.0512925	3.88041	9.70613	0.581691	1	0	0	0	0	0	0
	131	2015	0.680327	0.184435	0.0783848	0.0268022	3.9008	9.81877	0.38009	1	0	0	0	0	0	0
	131	2016	0.497902	0.27021	0.176833	0.0249821	3.92028	9.82233	0.551445	1	0	0	0	0	0	0
	131	2017	0.195961	0.228947	0.114984	0.0572327	3.93892	9.80133	0.497104	1	0	0	0	0	0	0
	132	2010	0.782758	0.339623	0.242771	0.0475577	3.71265	8.90575	0.826965	0	0	0	0	0	0	1
	132	2011	0.942819	0.401186	0.0855665	0.0501641	3.74233	8.91239	0.183297	0	0	0	0	0	0	1
	132	2012	0.63749	0.286349	0.0848079	0.00237454	3.77012	9.00881	0.422893	0	0	0	0	0	0	1
	132	2013	0.558837	0.301181	0.172643	0.0102309	3.79623	9.07756	0.12457	0	0	0	0	0	0	1
	132	2014	0.179766	0.315957	0.208588	0.0106306	3.82086	9.39879	0.577744	0	0	0	0	0	0	1
	132	2015	0.815146	0.253443	0.264598	0.00761391	3.84417	9.40445	0.291129	0	0	0	0	0	0	1
	132	2016	0.738459	0.310254	0.454714	0.00458234	3.86629	9.17438	0.688198	0	0	0	0	0	0	1
	132	2017	0.778159	0.298726	0.272269	0.012836	3.88734	8.96457	0.494973	0	0	0	0	0	0	1
	133	2010	0.789125	0.314157	0.156391	0.128451	3.70876	9.16973	0.832263	0	0	1	0	0	0	0
	133	2011	0.94837	0.36027	0.0419209	0.147891	3.7387	9.20488	0.18838	0	0	1	0	0	0	0
	133	2012	0.516389	0.237761	0.0203109	0.0507782	3.76671	9.32116	0.313903	0	0	1	0	0	0	0
	133	2013	0.395282	0.270181	0.0396354	0.0932364	3.79302	9.36712	0.128381	0	0	1	0	0	0	0
	133	2014	0.18019	0.301976	0.0389473	0.0934775	3.81783	9.41449	0.582232	0	0	1	0	0	0	0
	133	2015	0.710369	0.238787	0.0482029	0.0708449	3.8413	9.49917	0.40847	0	0	1	0	0	0	0
	133	2016	0.676351	0.346705	0.0897962	0.0605847	3.86356	9.58714	0.608636	0	0	1	0	0	0	0
	133	2017	0.291648	0.330954	0.06714	0.104752	3.88474	9.61986	0.493492	0	0	1	0	0	0	0
	134	2010	0.917617	0.264052	0.324072	0.12387	3.88525	10.8169	0.753334	1	0	0	0	0	0	0
	134	2011	0.986152	0.371372	0.116343	0.114283	3.90542	10.9305	0.155873	1	0	0	0	0	0	0
	134	2012	0.860827	0.277002	0.0883685	0.0467083	3.92469	11.0317	0.449521	1	0	0	0	0	0	0
	134	2013	0.882354	0.282935	0.173947	0.114065	3.94315	11.1261	0.158437	1	0	0	0	0	0	0
	134	2014	0.178554	0.258842	0.171282	0.0986804	3.96085	11.1938	0.616763	1	0	0	0	0	0	0
	134	2015	0.994483	0.267888	0.209721	0.0510665	3.97786	11.2087	0.670489	1	0	0	0	0	0	0
	134	2016	1	0.312742	0.398688	0.0381504	3.99423	11.261	0.639325	1	0	0	0	0	0	0
	134	2017	1	0.364714	0.295525	0.0829264	4.01	11.3324	0.5477	1	0	0	0	0	0	0
	135	2010	0.828592	0.406448	0.276646	0.0967619	3.81809	9.97127	0.826256	0	0	1	0	0	0	0
	135	2011	0.973781	0.447653	0.118834	0.0457773	3.84155	10.1386	0.184356	0	0	1	0	0	0	0
	135	2012	0.788332	0.377379	0.0989575	0.0177056	3.8638	10.2169	0.300392	0	0	1	0	0	0	0
	135	2013	0.809323	0.377541	0.201042	0.0640577	3.88497	10.2968	0.128368	0	0	1	0	0	0	0
	135	2014	0.201769	0.407461	0.205791	0.0303891	3.90515	10.3707	0.567114	0	0	1	0	0	0	0
	135	2015	0.909339	0.356333	0.260253	0.0299222	3.92443	10.4559	0.352989	0	0	1	0	0	0	0
	135	2016	0.896132	0.44802	0.495833	0.030716	3.9429	10.5062	0.496815	0	0	1	0	0	0	0
	135	2017	0.796684	0.436558	0.366986	0.0646988	3.96061	10.516	0.46603	0	0	1	0	0	0	0
	136	2010	0.778601	0.230174	0.0445126	0.0843534	3.89812	9.38728	0.833543	0	0	0	1	0	0	0
	136	2011	0.947736	0.355577	0.0158949	0.0685163	3.91772	9.4674	0.196162	0	0	0	1	0	0	0
	136	2012	0.611372	0.20788	0.0171532	0.0189019	3.93646	9.52323	0.322334	0	0	0	1	0	0	0
	136	2013	0.546502	0.213717	0.0368945	0.0541136	3.95444	9.55568	0.12796	0	0	0	1	0	0	0
	136	2014	0.300126	0.221717	0.0296782	0.0433094	3.97169	9.56434	0.581476	0	0	0	1	0	0	0
	136	2015	0.699341	0.202805	0.0150922	0.0178466	3.98829	9.5353	0.379574	0	0	0	1	0	0	0
	136	2016	0.587611	0.279905	0.0633272	0.0115692	4.00428	9.47752	0.583641	0	0	0	1	0	0	0
	136	2017	0.365618	0.274995	0.0520999	0.0411877	4.0197	9.42462	0.480995	0	0	0	1	0	0	0
	137	2010	0.71593	0.375285	0.048807	0.331484	3.81245	8.57385	0.827948	0	0	0	0	0	1	0
	137	2011	0.928829	0.420697	0.0219035	0.389267	3.8362	8.59486	0.184762	0	0	0	0	0	1	0
	137	2012	0.393669	0.326112	0.0270812	1	3.85872	8.5684	0.352715	0	0	0	0	0	1	0
	137	2013	0.511561	0.306462	0.140171	0.257997	3.88013	9.98311	0.100177	0	0	0	0	0	1	0
	137	2014	0.181341	0.358981	0.119523	0.0982102	3.90053	9.89311	0.590826	0	0	0	0	0	1	0
	137	2015	0.667819	0.283967	0.146114	0.0645727	3.92002	9.83442	0.420884	0	0	0	0	0	1	0
	137	2016	0.464954	0.391973	0.267324	0.0458771	3.93867	9.8243	0.602389	0	0	0	0	0	1	0
	137	2017	0.202705	0.351631	0.209326	0.103228	3.95655	9.85734	0.498652	0	0	0	0	0	1	0
	138	2010	0.785034	0.264052	0.205988	0.0716825	3.96109	9.77485	0.828004	0	0	0	0	0	1	0
	138	2011	0.958265	0.371372	0.0745479	0.0625194	3.97809	9.77553	0.182529	0	0	0	0	0	1	0
	138	2012	0.660645	0.277002	0.0650898	0.0235205	3.99445	9.77401	0.316939	0	0	0	0	0	1	0
	138	2013	0.467236	0.282935	0.178395	0.0610183	4.01022	9.65839	0.128608	0	0	0	0	0	1	0
	138	2014	0.155085	0.258842	0.167779	0.0585397	4.02543	9.57059	0.582583	0	0	0	0	0	1	0
	138	2015	0.707676	0.267888	0.200242	0.0438891	4.04013	9.50178	0.413036	0	0	0	0	0	1	0
	138	2016	0.726447	0.312742	0.469932	0.0333234	4.05434	9.41787	0.593392	0	0	0	0	0	1	0
	138	2017	0.16928	0.364714	0.334455	0.0676268	4.06811	9.42276	0.477379	0	0	0	0	0	1	0
	139	2010	0.813077	0.312519	0.223165	0.0839955	3.80584	9.24591	0.838847	0	0	1	0	0	0	0
	139	2011	0.968766	0.366516	0.0798015	0.0699304	3.82995	9.31356	0.187842	0	0	1	0	0	0	0
	139	2012	0.755767	0.232812	0.0511192	0.0362252	3.85278	9.36443	0.358979	0	0	1	0	0	0	0
	139	2013	0.7246	0.26491	0.0929401	0.0917339	3.87448	9.44788	0.138108	0	0	1	0	0	0	0
	139	2014	0.263312	0.298386	0.083515	0.0776441	3.89515	9.49809	0.590136	0	0	1	0	0	0	0
	139	2015	0.913801	0.227333	0.105508	0.0556979	3.91487	9.58155	0.552629	0	0	1	0	0	0	0
	139	2016	0.609596	0.334947	0.155159	0.034469	3.93374	9.79264	0.323784	0	0	1	0	0	0	0
	139	2017	0.441704	0.317847	0.122167	0.0667409	3.95182	9.86637	0.633783	0	0	1	0	0	0	0
	140	2010	0.719461	0.238865	0.134359	0.0436085	3.81351	9.10633	0.827102	0	0	0	0	0	0	1
	140	2011	0.925315	0.380689	0.0551509	0.0438988	3.83721	9.05747	0.185972	0	0	0	0	0	0	1
	140	2012	0.542107	0.187026	0.0480562	0.0229854	3.85968	9.0475	0.337014	0	0	0	0	0	0	1
	140	2013	0.354411	0.233816	0.0780176	0.0579674	3.88104	8.94766	0.122248	0	0	0	0	0	0	1
	140	2014	0.423837	0.249987	0.0731113	0.0594495	3.9014	8.91904	0.581749	0	0	0	0	0	0	1
	140	2015	0.66339	0.185778	0.0431123	0.0476879	3.92085	8.83247	0.39039	0	0	0	0	0	0	1
	140	2016	0.625609	0.283183	0.0607353	0.0238842	3.93947	9.75521	0.593692	0	0	0	0	0	0	1
	140	2017	0.200326	0.267614	0.0891719	0.0294429	3.95732	9.85213	0.514976	0	0	0	0	0	0	1
	141	2010	0.783963	0.274084	0.295803	0.0249004	3.79071	9.18229	0.812677	0	0	0	0	0	1	0
	141	2011	0.95947	0.35726	0.111329	0.0260213	3.81564	9.17943	0.182529	0	0	0	0	0	1	0
	141	2012	0.678985	0.199679	0.0879127	0.013829	3.83923	9.16433	0.320576	0	0	0	0	0	1	0
	141	2013	0.577575	0.22316	0.173724	0.0373335	3.86159	9.13185	0.128504	0	0	0	0	0	1	0
	141	2014	0.168996	0.283184	0.178734	0.0344574	3.88287	9.13699	0.582443	0	0	0	0	0	1	0
	141	2015	0.707095	0.222435	0.144105	0.0268588	3.90314	9.60028	0.345781	0	0	0	0	0	1	0
	141	2016	0.428013	0.313209	0.282416	0.0222792	3.92252	9.63588	0.606408	0	0	0	0	0	1	0
	141	2017	0.201502	0.291352	0.19864	0.0329112	3.94106	9.61943	0.477991	0	0	0	0	0	1	0
	142	2010	0.766371	0.34616	0.294708	0.115804	3.85974	8.99439	0.832316	0	0	0	0	0	0	1
	142	2011	0.955521	0.380423	0.101501	0.108008	3.8811	8.98533	0.191679	0	0	0	0	0	0	1
	142	2012	0.545896	0.295111	0.0394801	0.022684	3.90146	9.51072	0.355131	0	0	0	0	0	0	1
	142	2013	0.426846	0.299147	0.070923	0.0403042	3.92091	9.52029	0.129644	0	0	0	0	0	0	1
	142	2014	0.172569	0.341715	0.078903	0.0335885	3.93952	9.87595	0.587267	0	0	0	0	0	0	1
	142	2015	0.69431	0.27681	0.08543	0.0256787	3.95737	9.88111	0.400558	0	0	0	0	0	0	1
	142	2016	0.634979	0.373309	0.157526	0.0187947	3.97451	9.90953	0.574389	0	0	0	0	0	0	1
	142	2017	0.322432	0.348834	0.148553	0.0334515	3.991	9.97586	0.509947	0	0	0	0	0	0	1
	143	2010	0.702469	0.246282	0.108399	0.0199131	3.81921	8.3093	0.825949	0	1	0	0	0	0	0
	143	2011	0.929141	0.384446	0.037683	0.00807167	3.84261	8.30131	0.185659	0	1	0	0	0	0	0
	143	2012	0.721545	0.19245	0.0705273	0.0232237	3.86481	9.68904	0.30622	0	1	0	0	0	0	0
	143	2013	0.676886	0.220244	0.141736	0.0360719	3.88593	9.76009	0.122778	0	1	0	0	0	0	0
	143	2014	0.169245	0.221446	0.130766	0.0360622	3.90607	9.9821	0.585063	0	1	0	0	0	0	0
	143	2015	0.759168	0.212873	0.162571	0.0220658	3.92531	9.96362	0.305322	0	1	0	0	0	0	0
	143	2016	0.750261	0.284564	0.366656	0.0137649	3.94374	10.085	0.642899	0	1	0	0	0	0	0
	143	2017	0.440317	0.276991	0.280521	0.0332894	3.96142	10.1238	0.370854	0	1	0	0	0	0	0
	144	2010	0.632531	0.189097	0.315294	0.0224426	3.82543	7.97658	0.824229	0	1	0	0	0	0	0
	144	2011	0.906827	0.362401	0.109236	0.021872	3.8485	7.98398	0.186668	0	1	0	0	0	0	0
	144	2012	0.567985	0.179989	0.0864518	0.0345118	3.8704	7.98462	0.310682	0	1	0	0	0	0	0
	144	2013	0.77481	0.230817	0.131527	0.171172	3.89126	9.51996	0.130239	0	1	0	0	0	0	0
	144	2014	0.377016	0.235821	0.12932	0.0780836	3.91116	9.5855	0.584655	0	1	0	0	0	0	0
	144	2015	0.800142	0.219623	0.179421	0.0383282	3.93018	9.67007	0.406637	0	1	0	0	0	0	0
	144	2016	1	0.301265	0.413525	0.0331265	3.94841	9.7644	0.625115	0	1	0	0	0	0	0
	144	2017	1	0.308926	0.259773	0.0853466	3.96591	9.77726	0.46965	0	1	0	0	0	0	0
	145	2010	0.757157	0.314777	0.241428	0.0715513	3.70978	9.0642	0.815479	0	0	0	0	0	0	1
	145	2011	0.942509	0.368644	0.090439	0.0712619	3.73965	8.96687	0.183598	0	0	0	0	0	0	1
	145	2012	0.549607	0.256033	0.0895983	0.0249327	3.7676	8.91124	0.308673	0	0	0	0	0	0	1
	145	2013	0.403128	0.276133	0.160655	0.0656405	3.79386	8.85875	0.128098	0	0	0	0	0	0	1
	145	2014	0.176241	0.305543	0.183541	0.0564034	3.81862	8.7986	0.582223	0	0	0	0	0	0	1
	145	2015	0.701783	0.258082	0.158694	0.0544612	3.84205	8.49494	0.389942	0	0	0	0	0	0	1
	145	2016	1	0.357591	0.159406	0.04142	3.86427	9.81233	0.528801	0	0	0	0	0	0	1
	145	2017	0.26485	0.350903	0.116934	0.10325	3.88542	9.84679	0.501783	0	0	0	0	0	0	1
	146	2010	0.818927	0.250166	0.394486	0.0791395	3.90623	9.8795	0.816158	0	0	0	0	0	1	0
	146	2011	0.967494	0.373067	0.169074	0.0584009	3.92547	9.77052	0.172138	0	0	0	0	0	1	0
	146	2012	0.635857	0.197485	0.0949442	0.00999735	3.94389	9.56135	0.285534	0	0	0	0	0	1	0
	146	2013	0.478376	0.219112	0.199641	0.0775804	3.96156	9.52219	0.129138	0	0	0	0	0	1	0
	146	2014	0.162714	0.262407	0.195706	0.0581002	3.97855	9.47898	0.577612	0	0	0	0	0	1	0
	146	2015	0.859225	0.231542	0.068726	0.0870911	3.99489	8.9178	0.356642	0	0	0	0	0	1	0
	146	2016	1	0.301439	0.129269	0.0346539	4.01064	8.92654	0.591683	0	0	0	0	0	1	0
	146	2017	0.224337	0.284874	0.0945806	0.0722513	4.02584	8.92673	0.476033	0	0	0	0	0	1	0
	147	2010	0.732136	0.1938	0.186714	0.110709	3.8076	8.9634	0.82798	0	0	0	0	1	0	0
	147	2011	0.940035	0.37827	0.0733851	0.0916785	3.83161	9.0196	0.188555	0	0	0	0	1	0	0
	147	2012	0.611681	0.191001	0.0706342	0.0289532	3.85437	9.12026	0.320039	0	0	0	0	1	0	0
	147	2013	0.439574	0.195761	0.116061	0.0606398	3.87599	9.33321	0.12413	0	0	0	0	1	0	0
	147	2014	0.207542	0.196761	0.122236	0.0588668	3.89658	9.35064	0.581039	0	0	0	0	1	0	0
	147	2015	0.692857	0.187753	0.16493	0.0440265	3.91624	9.3711	0.374003	0	0	0	0	1	0	0
	147	2016	0.427034	0.264453	0.282272	0.0337351	3.93505	9.41133	0.587392	0	0	0	0	1	0	0
	147	2017	0.207118	0.245196	0.225039	0.0624838	3.95308	9.44741	0.474029	0	0	0	0	1	0	0
	148	2010	0.849047	0.217484	0.243143	0.187677	3.79748	10.0293	0.830234	1	0	0	0	0	0	0
	148	2011	0.975228	0.362892	0.0959708	0.12381	3.82204	10.1402	0.133524	1	0	0	0	0	0	0
	148	2012	0.759501	0.172478	0.0746951	0.0347816	3.84528	10.124	0.314307	1	0	0	0	0	0	0
	148	2013	0.620609	0.214421	0.147094	0.0897496	3.86735	10.0997	0.129284	1	0	0	0	0	0	0
	148	2014	0.318215	0.228077	0.143688	0.062424	3.88835	10.0496	0.582872	1	0	0	0	0	0	0
	148	2015	0.786752	0.198211	0.187761	0.0295099	3.90838	9.97307	0.405505	1	0	0	0	0	0	0
	148	2016	0.863436	0.27587	0.353013	0.0281265	3.92752	9.96671	0.586552	1	0	0	0	0	0	0
	148	2017	0.59898	0.26023	0.266129	0.0742502	3.94586	9.9805	0.497289	1	0	0	0	0	0	0
	149	2010	0.72188	0.244213	0.0855031	0.0681032	3.7888	9.27081	0.828124	1	0	0	0	0	0	0
	149	2011	0.926714	0.368649	0.0327881	0.0639954	3.81385	9.28949	0.184513	1	0	0	0	0	0	0
	149	2012	0.523623	0.211743	0.0402269	0.0297402	3.83753	9.38033	0.30702	1	0	0	0	0	0	0
	149	2013	0.424791	0.217104	0.0909796	0.0751373	3.85998	9.42794	0.12784	1	0	0	0	0	0	0
	149	2014	0.201052	0.235095	0.104155	0.0650101	3.88133	9.49219	0.58086	1	0	0	0	0	0	0
	149	2015	0.738893	0.215831	0.123442	0.0527639	3.90168	9.51434	0.399682	1	0	0	0	0	0	0
	149	2016	0.574835	0.31762	0.226992	0.0423568	3.92111	9.53235	0.585511	1	0	0	0	0	0	0
	149	2017	0.316287	0.290592	0.143706	0.0727375	3.93972	9.68041	0.481818	1	0	0	0	0	0	0
	150	2010	0.821021	0.386431	0.192576	0.0458873	3.7074	9.75368	0.822687	0	0	0	0	0	1	0
	150	2011	0.967971	0.416355	0.0671844	0.055356	3.73743	9.77912	0.181037	0	0	0	0	0	1	0
	150	2012	0.785944	0.332882	0.0683486	0.0206153	3.76552	9.99852	0.263836	0	0	0	0	0	1	0
	150	2013	0.779998	0.345124	0.15242	0.035831	3.7919	10.0702	0.133466	0	0	0	0	0	1	0
	150	2014	0.176858	0.322085	0.135039	0.0470096	3.81677	10.2907	0.588567	0	0	0	0	0	1	0
	150	2015	0.796164	0.327579	0.17086	0.0303344	3.84029	10.2874	0.408631	0	0	0	0	0	1	0
	150	2016	0.736075	0.387961	0.318081	0.0261575	3.86261	10.347	0.607668	0	0	0	0	0	1	0
	150	2017	0.393394	0.391858	0.222538	0.0516358	3.88383	10.3432	0.479189	0	0	0	0	0	1	0
	151	2010	0.81549	0.234788	0.0837403	0.0170735	3.81928	9.79031	0.844444	0	1	0	0	0	0	0
	151	2011	0.970872	0.386429	0.0414558	0.0115501	3.84267	9.90256	0.202921	0	1	0	0	0	0	0
	151	2012	0.706694	0.256345	0.0228229	0.0047041	3.86487	9.88323	0.269696	0	1	0	0	0	0	0
	151	2013	0.668655	0.235057	0.0467136	0.0124904	3.88598	9.91409	0.1269	0	1	0	0	0	0	0
	151	2014	0.201377	0.223657	0.0548851	0.0129611	3.90612	9.99806	0.579556	0	1	0	0	0	0	0
	151	2015	0.779315	0.193304	0.0546433	0.00832518	3.92536	10.1381	0.425007	0	1	0	0	0	0	0
	151	2016	0.651058	0.28784	0.127912	0.00602029	3.94379	10.1778	0.578086	0	1	0	0	0	0	0
	151	2017	0.374626	0.274843	0.0937804	0.0126307	3.96147	10.1998	0.498019	0	1	0	0	0	0	0
	152	2010	0.696519	0.194514	0.106186	0.0618751	3.70295	9.18808	0.823527	0	0	0	0	0	0	1
	152	2011	0.931187	0.411636	0.0611407	0.0587932	3.73328	9.26702	0.178023	0	0	0	0	0	0	1
	152	2012	0.527122	0.167936	0.0513363	0.0164464	3.76163	9.46096	0.304343	0	0	0	0	0	0	1
	152	2013	0.371803	0.195337	0.107311	0.0321952	3.78824	9.42967	0.124622	0	0	0	0	0	0	1
	152	2014	0.165971	0.19741	0.0873985	0.0281813	3.81331	9.40558	0.582938	0	0	0	0	0	0	1
	152	2015	0.663509	0.198019	0.168691	0.0273761	3.83702	9.41954	0.390078	0	0	0	0	0	0	1
	152	2016	0.685999	0.247453	0.370914	0.0290811	3.8595	9.59567	0.578881	0	0	0	0	0	0	1
	152	2017	0.234204	0.249429	0.275355	0.0475084	3.88087	9.63319	0.458448	0	0	0	0	0	0	1
	153	2010	0.773548	0.181887	0.233043	0.0531773	3.70714	9.86754	0.83995	0	1	0	0	0	0	0
	153	2011	0.958157	0.399384	0.0876418	0.0468095	3.73719	9.90951	0.173801	0	1	0	0	0	0	0
	153	2012	0.681279	0.185063	0.0707106	0.0201296	3.7653	9.97923	0.317626	0	1	0	0	0	0	0
	153	2013	0.632701	0.212119	0.12624	0.0669481	3.79169	9.99228	0.134561	0	1	0	0	0	0	0
	153	2014	0.466326	0.211774	0.113873	0.049514	3.81657	9.98026	0.58367	0	1	0	0	0	0	0
	153	2015	0.77085	0.22565	0.141548	0.0299383	3.84011	9.98684	0.410606	0	1	0	0	0	0	0
	153	2016	0.79061	0.278323	0.26876	0.0165573	3.86243	10.1972	0.563291	0	1	0	0	0	0	0
	153	2017	0.636163	0.259227	0.218093	0.0177414	3.88366	10.2403	0.449976	0	1	0	0	0	0	0
	154	2010	0.754522	0.339623	0.23838	0.0555754	3.7947	9.44441	0.814445	0	1	0	0	0	0	0
	154	2011	0.95825	0.401186	0.0960686	0.0440536	3.81941	9.5466	0.186615	0	1	0	0	0	0	0
	154	2012	0.653521	0.286349	0.073628	0.0198508	3.8428	9.51981	0.357092	0	1	0	0	0	0	0
	154	2013	0.573429	0.301181	0.15494	0.0510741	3.86499	9.56572	0.117818	0	1	0	0	0	0	0
	154	2014	0.198162	0.315957	0.158584	0.0430027	3.8861	9.57902	0.584361	0	1	0	0	0	0	0
	154	2015	0.767447	0.253443	0.201455	0.0313528	3.90623	9.63132	0.375805	0	1	0	0	0	0	0
	154	2016	0.588767	0.310254	0.402712	0.0237768	3.92547	9.68932	0.544659	0	1	0	0	0	0	0
	154	2017	0.380334	0.298726	0.325797	0.0375789	3.94389	9.75151	0.449393	0	1	0	0	0	0	0
	155	2010	0.607632	0.375389	0.520109	0.0229556	3.86487	8.38875	0.81965	0	0	0	0	0	1	0
	155	2011	0.842134	0.413735	0.246959	0.0173716	3.88598	8.28295	0.189025	0	0	0	0	0	1	0
	155	2012	0.555363	0.332292	0.256926	0.00642205	3.90612	8.20175	0.313063	0	0	0	0	0	1	0
	155	2013	0.773544	0.337035	0.155338	0.283139	3.92536	9.5329	0.121011	0	0	0	0	0	1	0
	155	2014	0.197065	0.366922	0.160628	0.216087	3.94379	9.62353	0.584865	0	0	0	0	0	1	0
	155	2015	0.847205	0.288386	0.230999	0.142684	3.96147	9.73499	0.369575	0	0	0	0	0	1	0
	155	2016	0.763411	0.369931	0.443954	0.0265095	3.97845	9.58087	0.493982	0	0	0	0	0	1	0
	155	2017	0.354487	0.336353	0.801503	0.0166501	3.9948	9.23226	0.486092	0	0	0	0	0	1	0
	156	2010	0.763258	0.406448	0.278471	0.0808815	3.82282	9.01075	0.828977	0	1	0	0	0	0	0
	156	2011	0.960765	0.447653	0.108596	0.0660701	3.84603	9.10284	0.188236	0	1	0	0	0	0	0
	156	2012	0.671912	0.377379	0.0842866	0.0286564	3.86806	9.07553	0.314841	0	1	0	0	0	0	0
	156	2013	0.558341	0.377541	0.172119	0.0712033	3.88902	9.06255	0.130737	0	1	0	0	0	0	0
	156	2014	0.291259	0.407461	0.171725	0.0592348	3.90902	9.04663	0.581242	0	1	0	0	0	0	0
	156	2015	0.751672	0.356333	0.212893	0.0439699	3.92814	9.04783	0.397109	0	1	0	0	0	0	0
	156	2016	0.601359	0.44802	0.405863	0.0319988	3.94645	9.05502	0.592914	0	1	0	0	0	0	0
	156	2017	0.429173	0.436558	0.308106	0.0773295	3.96402	9.23747	0.497833	0	1	0	0	0	0	0
	157	2010	0.76959	0.339623	0.230849	0.128308	3.72754	9.83717	0.845519	0	0	0	0	0	1	0
	157	2011	0.954183	0.401186	0.078088	0.151927	3.75626	9.83485	0.179404	0	0	0	0	0	1	0
	157	2012	0.63702	0.286349	0.0666161	0.0666175	3.78319	9.84617	0.306889	0	0	0	0	0	1	0
	157	2013	0.541103	0.301181	0.132645	0.172021	3.80855	9.8464	0.127334	0	0	0	0	0	1	0
	157	2014	0.189581	0.315957	0.141408	0.147857	3.83251	9.87742	0.578452	0	0	0	0	0	1	0
	157	2015	0.750264	0.253443	0.178323	0.0909142	3.85522	9.98365	0.422159	0	0	0	0	0	1	0
	157	2016	0.610458	0.310254	0.342356	0.052148	3.87679	10.0252	0.58738	0	0	0	0	0	1	0
	157	2017	0.335248	0.298726	0.236932	0.127129	3.89735	9.99387	0.494424	0	0	0	0	0	1	0
	158	2010	0.854436	0.327159	0.314469	0.0639989	3.91577	9.59042	0.82831	0	0	0	0	1	0	0
	158	2011	0.968928	0.372505	0.102672	0.0518569	3.9346	9.59336	0.183237	0	0	0	0	1	0	0
	158	2012	0.745413	0.284031	0.0783389	0.0278738	3.95265	9.60545	0.344527	0	0	0	0	1	0	0
	158	2013	0.6794	0.280144	0.141938	0.0839689	3.96997	9.58971	0.127821	0	0	0	0	1	0	0
	158	2014	0.235934	0.278808	0.155451	0.0887653	3.98664	9.59423	0.589665	0	0	0	0	1	0	0
	158	2015	0.77328	0.261827	0.139109	0.0596827	4.00268	9.65875	0.418175	0	0	0	0	1	0	0
	158	2016	0.711846	0.330383	0.268935	0.036253	4.01816	9.77337	0.574364	0	0	0	0	1	0	0
	158	2017	0.505199	0.315616	0.27538	0.0709871	4.0331	9.87694	0.462532	0	0	0	0	1	0	0
	159	2010	0.845442	0.348999	0.288041	0.440833	3.82073	9.52704	0.830162	1	0	0	0	0	0	0
	159	2011	0.976099	0.380044	0.112357	0.379854	3.84404	9.66862	0.193879	1	0	0	0	0	0	0
	159	2012	0.805225	0.314622	0.0931044	0.156414	3.86617	9.73359	0.17534	1	0	0	0	0	0	0
	159	2013	0.848336	0.300725	0.196207	0.423836	3.88722	9.92762	0.122391	1	0	0	0	0	0	0
	159	2014	0.156674	0.323813	0.190515	0.283571	3.9073	10.0226	0.589246	1	0	0	0	0	0	0
	159	2015	0.855126	0.278496	0.211511	0.191447	3.9265	10.1523	0.384217	1	0	0	0	0	0	0
	159	2016	0.716685	0.374687	0.374629	0.159195	3.94488	10.2039	0.453686	1	0	0	0	0	0	0
	159	2017	0.408076	0.35982	0.277028	0.344585	3.96251	10.1902	0.409438	1	0	0	0	0	0	0
	160	2010	0.725579	0.244204	0.145112	0.0886009	3.8761	8.47342	0.829624	0	0	0	0	0	1	0
	160	2011	0.987998	0.410864	0.1005	0.286328	3.89669	10.3506	0.180132	0	0	0	0	0	1	0
	160	2012	0.814888	0.220071	0.0795628	0.0673056	3.91635	10.3272	0.298702	0	0	0	0	0	1	0
	160	2013	0.833676	0.262013	0.163425	0.156526	3.93515	10.3767	0.124627	0	0	0	0	0	1	0
	160	2014	0.175346	0.236606	0.177729	0.113481	3.95318	10.427	0.592461	0	0	0	0	0	1	0
	160	2015	0.843019	0.201305	0.200467	0.0942928	3.97049	10.4016	0.417822	0	0	0	0	0	1	0
	160	2016	0.732638	0.298328	0.294122	0.0733055	3.98713	10.4399	0.631048	0	0	0	0	0	1	0
	160	2017	0.490715	0.282572	0.223139	0.229806	4.00316	10.522	0.426467	0	0	0	0	0	1	0
	161	2010	0.812512	0.198303	0.27709	0.0723626	3.79463	9.8461	0.83564	0	0	0	0	0	1	0
	161	2011	0.971822	0.386162	0.110078	0.0717677	3.81935	9.90454	0.187691	0	0	0	0	0	1	0
	161	2012	0.744088	0.186906	0.0885633	0.0251125	3.84273	9.92633	0.33732	0	0	0	0	0	1	0
	161	2013	0.677536	0.199768	0.197689	0.0489867	3.86493	9.95254	0.11907	0	0	0	0	0	1	0
	161	2014	0.259778	0.205576	0.205848	0.0429823	3.88604	10.002	0.582251	0	0	0	0	0	1	0
	161	2015	0.830259	0.195684	0.260995	0.0296393	3.90617	10.0446	0.409967	0	0	0	0	0	1	0
	161	2016	0.745872	0.26423	0.522821	0.0218079	3.92542	10.0253	0.672473	0	0	0	0	0	1	0
	161	2017	0.393903	0.244812	0.410452	0.0470546	3.94384	9.98394	0.418902	0	0	0	0	0	1	0
	162	2010	0.824717	0.211837	0.180248	0.226358	3.80841	9.65677	0.84394	1	0	0	0	0	0	0
	162	2011	0.966943	0.360814	0.0562846	0.206932	3.83238	9.67223	0.208363	1	0	0	0	0	0	0
	162	2012	0.674588	0.206447	0.0356889	0.0815798	3.85509	9.62882	0.301045	1	0	0	0	0	0	0
	162	2013	0.61683	0.215297	0.0716496	0.194788	3.87668	9.65338	0.127588	1	0	0	0	0	0	0
	162	2014	0.291395	0.219459	0.0809679	0.157701	3.89724	9.70135	0.586899	1	0	0	0	0	0	0
	162	2015	0.760113	0.197196	0.0923574	0.0984877	3.91687	9.71076	0.414278	1	0	0	0	0	0	0
	162	2016	0.700351	0.27078	0.202336	0.0694033	3.93566	9.76694	0.673523	1	0	0	0	0	0	0
	162	2017	0.642326	0.25333	0.163735	0.179197	3.95366	9.81814	0.509976	1	0	0	0	0	0	0
	163	2010	0.801572	0.252646	0.29015	0.134345	3.78168	11.0209	0.81947	1	0	0	0	0	0	0
	163	2011	0.960255	0.379409	0.101095	0.111878	3.80713	11.1493	0.208058	1	0	0	0	0	0	0
	163	2012	0.691875	0.206183	0.0845397	0.0339406	3.83117	11.1897	0.305457	1	0	0	0	0	0	0
	163	2013	0.61593	0.243847	0.173211	0.0785553	3.85394	11.2225	0.126043	1	0	0	0	0	0	0
	163	2014	0.204985	0.253415	0.17695	0.059521	3.87558	11.2314	0.584328	1	0	0	0	0	0	0
	163	2015	0.805925	0.223934	0.22371	0.0337776	3.8962	11.2524	0.430251	1	0	0	0	0	0	0
	163	2016	0.82561	0.290558	0.428205	0.0243437	3.91587	11.2695	0.554982	1	0	0	0	0	0	0
	163	2017	0.754315	0.262682	0.321875	0.0639532	3.9347	11.2791	0.488703	1	0	0	0	0	0	0
	164	2010	0.735551	0.375389	0.280297	0.147815	3.69888	8.5835	0.834817	0	0	1	0	0	0	0
	164	2011	0.933415	0.413735	0.0969949	0.11449	3.72949	8.5505	0.183803	0	0	1	0	0	0	0
	164	2012	0.532069	0.332292	0.0754721	0.0427687	3.75808	8.53278	0.315225	0	0	1	0	0	0	0
	164	2013	0.424882	0.337035	0.166894	0.0800234	3.7849	8.61287	0.128263	0	0	1	0	0	0	0
	164	2014	0.184847	0.366922	0.17061	0.0653167	3.81017	8.64919	0.580827	0	0	1	0	0	0	0
	164	2015	0.72571	0.288386	0.229599	0.0392981	3.83404	8.698	0.374281	0	0	1	0	0	0	0
	164	2016	0.440604	0.369931	0.453109	0.0281563	3.85667	8.73882	0.566194	0	0	1	0	0	0	0
	164	2017	0.186471	0.336353	0.0537557	0.108836	3.87818	9.25681	0.427758	0	0	1	0	0	0	0
	165	2010	0.78492	0.274055	0.214776	0.00953301	3.81331	8.89865	0.827422	0	1	0	0	0	0	0
	165	2011	0.959774	0.377122	0.0822266	0.00760719	3.83702	8.90869	0.206878	0	1	0	0	0	0	0
	165	2012	0.663076	0.238766	0.0634273	0.00346737	3.8595	8.89106	0.310268	0	1	0	0	0	0	0
	165	2013	0.657783	0.265058	0.152029	0.00766169	3.88087	9.03997	0.127489	0	1	0	0	0	0	0
	165	2014	0.253701	0.303293	0.178582	0.00600014	3.90124	9.08976	0.580597	0	1	0	0	0	0	0
	165	2015	0.664626	0.218989	0.00262414	0.00756541	3.9207	8.47367	0.311834	0	1	0	0	0	0	0
	165	2016	1	0.329949	0.146204	0.012506	3.93932	9.61125	0.490684	0	1	0	0	0	0	0
	165	2017	0.297378	0.315696	0.213032	0.0318632	3.95718	9.94015	0.414413	0	1	0	0	0	0	0
	166	2010	0.748628	0.357247	0.167625	0.10818	3.98614	9.27472	0.821137	0	0	1	0	0	0	0
	166	2011	0.939642	0.374279	0.054822	0.0897896	4.00221	9.26488	0.175278	0	0	1	0	0	0	0
	166	2012	0.56514	0.259492	0.0396528	0.0450038	4.0177	9.26567	0.308063	0	0	1	0	0	0	0
	166	2013	0.452284	0.279175	0.0828295	0.10107	4.03266	9.30069	0.128677	0	0	1	0	0	0	0
	166	2014	0.239712	0.309954	0.0682961	0.0724719	4.04712	9.27623	0.584826	0	0	1	0	0	0	0
	166	2015	0.709485	0.237057	0.0768442	0.0478738	4.06111	9.27018	0.398839	0	0	1	0	0	0	0
	166	2016	0.551386	0.348578	0.182544	0.0368795	4.07467	9.31657	0.553462	0	0	1	0	0	0	0
	166	2017	0.24877	0.333542	0.156608	0.0746283	4.08782	9.34102	0.445022	0	0	1	0	0	0	0
	167	2010	0.796294	0.204795	0.276454	0.0615888	3.80929	8.91892	0.814102	0	0	1	0	0	0	0
	167	2011	0.941681	0.396028	0.096737	0.0725935	3.83321	8.91557	0.188147	0	0	1	0	0	0	0
	167	2012	0.606052	0.168584	0.0753517	0.0324655	3.85588	8.97944	0.291123	0	0	1	0	0	0	0
	167	2013	0.431194	0.200269	0.100845	0.124055	3.87743	9.16407	0.127771	0	0	1	0	0	0	0
	167	2014	0.185821	0.205572	0.0523377	0.0807822	3.89796	9.36709	0.577338	0	0	1	0	0	0	0
	167	2015	0.684633	0.186858	0.112618	0.0591492	3.91756	9.45098	0.388885	0	0	1	0	0	0	0
	167	2016	0.576578	0.261486	0.232724	0.0464499	3.93631	9.49356	0.567487	0	0	1	0	0	0	0
	167	2017	0.209243	0.249079	0.195907	0.0747256	3.95429	9.70301	0.439327	0	0	1	0	0	0	0
	168	2010	0.81384	0.201367	0.308171	0.108466	3.70018	10.3636	0.814526	1	0	0	0	0	0	0
	168	2011	0.96643	0.386043	0.119878	0.0994612	3.7307	10.3867	0.202807	1	0	0	0	0	0	0
	168	2012	0.689781	0.183886	0.103309	0.0386267	3.75921	10.3115	0.302414	1	0	0	0	0	0	0
	168	2013	0.56097	0.236566	0.189206	0.104305	3.78597	10.3354	0.126972	1	0	0	0	0	0	0
	168	2014	0.158607	0.215455	0.203107	0.0990688	3.81117	10.2688	0.582272	1	0	0	0	0	0	0
	168	2015	0.688085	0.200762	0.29575	0.0512201	3.83499	10.2191	0.399757	1	0	0	0	0	0	0
	168	2016	0.500584	0.240386	0.556978	0.0528341	3.85757	10.1754	0.563394	1	0	0	0	0	0	0
	168	2017	0.315524	0.234621	0.341303	0.192789	3.87904	10.1588	0.533409	1	0	0	0	0	0	0
	169	2010	0.802231	0.221807	0.33511	0.0573293	3.78803	9.7501	0.837143	0	1	0	0	0	0	0
	169	2011	0.964406	0.361431	0.126317	0.0511344	3.81311	9.75847	0.180787	0	1	0	0	0	0	0
	169	2012	0.713427	0.187118	0.100522	0.0240737	3.83683	9.75166	0.305648	0	1	0	0	0	0	0
	169	2013	0.610097	0.205047	0.195337	0.0594928	3.85932	9.74275	0.129467	0	1	0	0	0	0	0
	169	2014	0.154767	0.221282	0.191648	0.0583455	3.8807	9.73915	0.583184	0	1	0	0	0	0	0
	169	2015	0.79089	0.19533	0.230024	0.0489246	3.90108	9.73099	0.418412	0	1	0	0	0	0	0
	169	2016	0.735195	0.270996	0.443628	0.0275835	3.92054	9.72873	0.639778	0	1	0	0	0	0	0
	169	2017	0.310065	0.257276	0.362542	0.0425599	3.93917	9.95585	0.381254	0	1	0	0	0	0	0
	170	2010	0.757984	0.32132	0.170821	0.0968454	3.78305	8.85967	0.832402	0	1	0	0	0	0	0
	170	2011	0.950814	0.422997	0.0549342	0.0953015	3.80841	8.86406	0.178584	0	1	0	0	0	0	0
	170	2012	0.61644	0.289956	0.0430859	0.0402727	3.83238	8.86906	0.307815	0	1	0	0	0	0	0
	170	2013	0.430976	0.3083	0.070123	0.0763531	3.85509	9.0085	0.122152	0	1	0	0	0	0	0
	170	2014	0.209371	0.346058	0.0799164	0.0535004	3.87668	9.02708	0.582759	0	1	0	0	0	0	0
	170	2015	0.662831	0.282492	0.110893	0.037431	3.89724	9.03623	0.391161	0	1	0	0	0	0	0
	170	2016	0.527004	0.368311	0.193117	0.0279057	3.91687	9.02125	0.593495	0	1	0	0	0	0	0
	170	2017	0.80785	0.351745	0.159606	0.0515278	3.93566	9.03178	0.479295	0	1	0	0	0	0	0
	171	2010	0.705153	0.336309	0.0023305	0.0438113	3.80188	9.27441	0.823286	0	1	0	0	0	0	0
	171	2011	0.928923	0.363059	0.000796173	0.0100638	3.8262	9.29359	0.191181	0	1	0	0	0	0	0
	171	2012	0.379884	0.269033	0.000129716	0.00565302	3.84924	9.32883	0.31218	0	1	0	0	0	0	0
	171	2013	0.289445	0.273858	0.048743	0.0109535	3.87111	9.45699	0.129641	0	1	0	0	0	0	0
	171	2014	0.184026	0.314852	0.0425829	0.00933242	3.89193	9.48452	0.582591	0	1	0	0	0	0	0
	171	2015	0.674278	0.252167	0.0153275	0.00743609	3.9118	9.46228	0.395299	0	1	0	0	0	0	0
	171	2016	0.724621	0.359098	0.0299262	0.00560263	3.9308	9.48521	0.595875	0	1	0	0	0	0	0
	171	2017	0.604098	0.33983	0.0241757	0.00986472	3.949	9.49685	0.495281	0	1	0	0	0	0	0
	172	2010	0.802267	0.340298	0.187476	0.170294	3.82295	8.9656	0.832434	0	0	0	1	0	0	0
	172	2011	0.963144	0.396634	0.0639282	0.170506	3.84615	8.96829	0.191432	0	0	0	1	0	0	0
	172	2012	0.661878	0.305256	0.0455426	0.0626419	3.86817	8.89407	0.301343	0	0	0	1	0	0	0
	172	2013	0.496051	0.320219	0.105755	0.173019	3.88913	8.94978	0.129668	0	0	0	1	0	0	0
	172	2014	0.219529	0.351179	0.0958822	0.118071	3.90913	8.92262	0.581292	0	0	0	1	0	0	0
	172	2015	0.700166	0.26741	0.164166	0.0586481	3.92824	10.172	0.422546	0	0	0	1	0	0	0
	172	2016	0.796382	0.38881	0.23122	0.0308592	3.94655	10.1002	0.579318	0	0	0	1	0	0	0
	172	2017	0.748907	0.361252	0.165573	0.101456	3.96412	10.1404	0.484003	0	0	0	1	0	0	0
	173	2010	0.712444	0.587519	0.150263	0.0225738	3.80983	10.7342	0.807553	1	0	0	0	0	0	0
	173	2011	0.942867	0.585282	0.0723191	0.0213559	3.83372	10.8374	0.166438	1	0	0	0	0	0	0
	173	2012	0.577191	0.559232	0.0557133	0.017058	3.85637	10.8268	0.302346	1	0	0	0	0	0	0
	173	2013	0.538027	0.556324	0.139135	0.0484591	3.87789	10.9663	0.124699	1	0	0	0	0	0	0
	173	2014	0.190005	0.561745	0.104092	0.0328628	3.8984	11.1343	0.578899	1	0	0	0	0	0	0
	173	2015	0.691826	0.524098	0.143991	0.0271498	3.91798	11.1835	0.386049	1	0	0	0	0	0	0
	173	2016	0.48196	0.597284	0.312451	0.0229415	3.93671	11.312	0.574072	1	0	0	0	0	0	0
	173	2017	0.285797	0.584171	0.253427	0.0452827	3.95468	11.4084	0.440516	1	0	0	0	0	0	0
	174	2010	0.775004	0.230174	0.131939	0.0900446	3.90891	9.84608	0.833837	0	0	0	0	0	1	0
	174	2011	0.955962	0.355577	0.0429622	0.0849384	3.92804	9.88941	0.187383	0	0	0	0	0	1	0
	174	2012	0.644107	0.20788	0.0353234	0.0333695	3.94635	9.91133	0.324707	0	0	0	0	0	1	0
	174	2013	0.605473	0.213717	0.0562139	0.0896349	3.96393	9.9249	0.131883	0	0	0	0	0	1	0
	174	2014	0.190649	0.221717	0.0436301	0.0739847	3.98082	9.93589	0.582199	0	0	0	0	0	1	0
	174	2015	0.719972	0.202805	0.0554899	0.0562556	3.99708	9.95862	0.414376	0	0	0	0	0	1	0
	174	2016	0.589583	0.279905	0.11384	0.0385442	4.01275	9.97346	0.605444	0	0	0	0	0	1	0
	174	2017	0.437698	0.274995	0.0972123	0.0720784	4.02788	10.0073	0.504491	0	0	0	0	0	1	0
	175	2010	0.68242	0.375238	0.203557	0.0747369	3.81578	9.01271	0.830109	1	0	0	0	0	0	0
	175	2011	0.915404	0.383143	0.0751102	0.0689499	3.83935	9.01969	0.186509	1	0	0	0	0	0	0
	175	2012	0.47151	0.317601	0.0769285	0.0325195	3.86171	9.07559	0.312579	1	0	0	0	0	0	0
	175	2013	0.32015	0.350314	0.133603	0.0887288	3.88298	8.96741	0.123414	1	0	0	0	0	0	0
	175	2014	0.185112	0.340329	0.232768	0.0161605	3.90325	10.0623	0.713598	1	0	0	0	0	0	0
	175	2015	0.725205	0.283202	0.12629	0.00423534	3.92262	10.5047	0.104979	1	0	0	0	0	0	0
	175	2016	0.479365	0.367145	0.257951	0.0028222	3.94116	10.5288	0.527583	1	0	0	0	0	0	0
	175	2017	0.329713	0.35916	0.193807	0.0205074	3.95895	10.5286	0.468599	1	0	0	0	0	0	0
	176	2010	0.761424	0.587519	0.143443	0.0926456	3.69046	10.1665	0.818929	0	0	1	0	0	0	0
	176	2011	0.953434	0.585282	0.0576015	0.079891	3.72165	10.2222	0.180363	0	0	1	0	0	0	0
	176	2012	0.625525	0.559232	0.0460546	0.0335853	3.75074	10.2606	0.306365	0	0	1	0	0	0	0
	176	2013	0.478191	0.556324	0.074693	0.084875	3.77801	10.2766	0.130069	0	0	1	0	0	0	0
	176	2014	0.225428	0.561745	0.0695632	0.0729217	3.80366	10.2772	0.581492	0	0	1	0	0	0	0
	176	2015	0.698771	0.524098	0.0708431	0.0544612	3.82789	10.2611	0.40704	0	0	1	0	0	0	0
	176	2016	0.47763	0.597284	0.136442	0.0377983	3.85083	10.2614	0.59387	0	0	1	0	0	0	0
	176	2017	0.235959	0.584171	0.101062	0.0678862	3.87262	10.2576	0.487623	0	0	1	0	0	0	0
	177	2010	0.815088	0.213681	0.196861	0.122724	3.78625	9.562	0.817587	0	0	0	0	0	1	0
	177	2011	0.966466	0.392158	0.066161	0.144423	3.81144	9.5855	0.180845	0	0	0	0	0	1	0
	177	2012	0.72814	0.17346	0.0573113	0.0704761	3.83525	9.64872	0.307915	0	0	0	0	0	1	0
	177	2013	0.569406	0.2125	0.0876871	0.142556	3.85781	9.68333	0.125819	0	0	0	0	0	1	0
	177	2014	0.197409	0.216461	0.0929171	0.104251	3.87927	9.65563	0.576725	0	0	0	0	0	1	0
	177	2015	0.721402	0.191791	0.130786	0.0660276	3.89971	9.70608	0.405373	0	0	0	0	0	1	0
	177	2016	0.541855	0.282003	0.258216	0.028747	3.91924	9.67596	0.596987	0	0	0	0	0	1	0
	177	2017	0.305185	0.248226	0.160011	0.0612737	3.93792	9.64083	0.511828	0	0	0	0	0	1	0
	178	2010	0.724889	0.342666	0.136424	0.105185	3.69469	9.53492	0.817035	1	0	0	0	0	0	0
	178	2011	0.935089	0.396378	0.0517733	0.0970975	3.72558	9.56472	0.179902	1	0	0	0	0	0	0
	178	2012	0.549564	0.322675	0.0399412	0.0362702	3.75442	9.56874	0.297327	1	0	0	0	0	0	0
	178	2013	0.43088	0.325666	0.0805764	0.0911145	3.78147	9.57681	0.128177	1	0	0	0	0	0	0
	178	2014	0.195099	0.346694	0.0766889	0.0942135	3.80693	9.72182	0.574968	1	0	0	0	0	0	0
	178	2015	0.700238	0.256012	0.125494	0.0685736	3.83097	9.82322	0.381128	1	0	0	0	0	0	0
	178	2016	0.586998	0.392151	0.285403	0.0529475	3.85376	9.91288	0.580059	1	0	0	0	0	0	0
	178	2017	0.269088	0.346305	0.222639	0.102191	3.87541	9.95408	0.401844	1	0	0	0	0	0	0
	179	2010	0.743657	0.375285	0.174828	0.0392536	3.79796	9.46411	0.822979	0	0	1	0	0	0	0
	179	2011	0.950536	0.420697	0.0733051	0.0348259	3.82249	9.55959	0.187109	0	0	1	0	0	0	0
	179	2012	0.6571	0.326112	0.0688274	0.0095836	3.84572	9.63973	0.299682	0	0	1	0	0	0	0
	179	2013	0.604084	0.306462	0.136934	0.0457752	3.86776	9.63362	0.127151	0	0	1	0	0	0	0
	179	2014	0.211532	0.358981	0.137823	0.0240006	3.88874	9.62839	0.578959	0	0	1	0	0	0	0
	179	2015	0.736293	0.283967	0.176954	0.0134173	3.90875	9.65346	0.388377	0	0	1	0	0	0	0
	179	2016	0.410644	0.391973	0.239771	0.0099105	3.92788	9.79132	0.575542	0	0	1	0	0	0	0
	179	2017	0.216153	0.351631	0.171653	0.0245808	3.94621	9.79114	0.472768	0	0	1	0	0	0	0
	180	2010	0.704699	0.230584	0.352621	0.0918104	3.72852	9.5401	0.835935	0	0	0	0	0	1	0
	180	2011	0.955169	0.408784	0.132964	0.0858777	3.75717	9.56704	0.19447	0	0	0	0	0	1	0
	180	2012	0.639187	0.184352	0.102963	0.0328658	3.78405	9.52491	0.273343	0	0	0	0	0	1	0
	180	2013	0.484898	0.201597	0.215232	0.0954385	3.80936	9.51147	0.126894	0	0	0	0	0	1	0
	180	2014	0.201178	0.246282	0.214215	0.0816715	3.83327	9.48507	0.585902	0	0	0	0	0	1	0
	180	2015	0.722581	0.373814	0.28994	0.0572579	3.85594	9.47902	0.418826	0	0	0	0	0	1	0
	180	2016	0.709716	0.268307	0.54554	0.0438186	3.87749	9.44661	0.572713	0	0	0	0	0	1	0
	180	2017	0.308339	0.265176	0.480013	0.0760978	3.89801	9.41771	0.479763	0	0	0	0	0	1	0
	181	2010	0.721209	0.327159	0.160737	0.0474503	3.69417	9.5878	0.833762	1	0	0	0	0	0	0
	181	2011	0.936842	0.372505	0.0670697	0.0469643	3.72509	9.66775	0.181192	1	0	0	0	0	0	0
	181	2012	0.556046	0.284031	0.0494987	0.0212809	3.75397	9.67539	0.313883	1	0	0	0	0	0	0
	181	2013	0.386175	0.280144	0.0715163	0.0534139	3.78104	9.81077	0.1273	1	0	0	0	0	0	0
	181	2014	0.250692	0.278808	0.0667997	0.0405189	3.80652	9.81385	0.579724	1	0	0	0	0	0	0
	181	2015	0.66876	0.261827	0.0794409	0.0311346	3.83059	9.84189	0.4066	1	0	0	0	0	0	0
	181	2016	0.522507	0.330383	0.128823	0.0216169	3.85339	9.83551	0.591807	1	0	0	0	0	0	0
	181	2017	0.1932	0.315616	0.0997675	0.0406906	3.87506	9.85589	0.495289	1	0	0	0	0	0	0
	182	2010	0.754692	0.271507	0.230648	0.100974	3.69557	9.2659	0.825862	0	0	1	0	0	0	0
	182	2011	0.954651	0.377292	0.090045	0.0810574	3.7264	9.31424	0.177766	0	0	1	0	0	0	0
	182	2012	0.698213	0.231089	0.0791365	0.0507423	3.75519	9.61355	0.32332	0	0	1	0	0	0	0
	182	2013	0.581193	0.240965	0.142408	0.100783	3.78219	9.6686	0.124681	0	0	1	0	0	0	0
	182	2014	0.214438	0.290352	0.130706	0.0889493	3.8076	9.70431	0.58288	0	0	1	0	0	0	0
	182	2015	0.740284	0.220677	0.16419	0.0669975	3.83161	9.73199	0.391169	0	0	1	0	0	0	0
	182	2016	0.565778	0.322657	0.302451	0.0516647	3.85437	9.74966	0.578609	0	0	1	0	0	0	0
	182	2017	0.289726	0.297457	0.19714	0.10741	3.87599	9.7552	0.481375	0	0	1	0	0	0	0
	183	2010	0.798588	0.244943	0.35847	0.106056	3.80414	9.97618	0.825527	0	0	0	0	0	1	0
	183	2011	0.959829	0.425034	0.145586	0.0846287	3.82834	9.86669	0.200628	0	0	0	0	0	1	0
	183	2012	0.511423	0.213349	0.243727	0.0376014	3.85126	9.51452	0.287029	0	0	0	0	0	1	0
	183	2013	0.348738	0.239775	0.119019	0.138105	3.87303	9.56599	0.123498	0	0	0	0	0	1	0
	183	2014	0.189834	0.240378	0.101464	0.127076	3.89376	9.52227	0.578769	0	0	0	0	0	1	0
	183	2015	0.677851	0.193106	0.132432	0.0956345	3.91355	9.56145	0.391368	0	0	0	0	0	1	0
	183	2016	0.680278	0.207066	0.272625	0.0721778	3.93247	9.61752	0.592544	0	0	0	0	0	1	0
	183	2017	0.21579	0.243751	0.18129	0.175437	3.95061	9.62023	0.469675	0	0	0	0	0	1	0
	184	2010	0.782915	0.348271	0.104645	0.0421051	3.69417	9.07547	0.823378	0	0	1	0	0	0	0
	184	2011	0.956879	0.0426557	0.0197641	0.0394397	3.72509	9.04802	0.197982	0	0	1	0	0	0	0
	184	2012	0.656413	0.331366	0.0149193	0.0188614	3.75397	9.06032	0.3278	0	0	1	0	0	0	0
	184	2013	0.626513	0.364929	0.0396493	0.0411759	3.78104	9.13175	0.130235	0	0	1	0	0	0	0
	184	2014	0.217766	0.308142	0.0322097	0.0298065	3.80652	9.13927	0.581765	0	0	1	0	0	0	0
	184	2015	0.756671	0.404939	0.0338636	0.0224861	3.83059	9.15346	0.405731	0	0	1	0	0	0	0
	184	2016	0.732592	0.435433	0.0461952	0.0150597	3.85339	9.14646	0.603851	0	0	1	0	0	0	0
	184	2017	0.661145	0.419877	0.102585	0.0285569	3.87506	9.16712	0.511124	0	0	1	0	0	0	0
	185	2010	0.763969	0.235269	0.267286	0.134906	3.76745	9.22402	0.814227	0	0	0	0	1	0	0
	185	2011	0.961286	0.360317	0.104584	0.117297	3.79372	9.34479	0.195688	0	0	0	0	1	0	0
	185	2012	0.722756	0.20884	0.082225	0.0480124	3.81849	9.46121	0.260602	0	0	0	0	1	0	0
	185	2013	0.676734	0.215261	0.168315	0.111037	3.84192	9.53486	0.131563	0	0	0	0	1	0	0
	185	2014	0.187411	0.238289	0.139801	0.093038	3.86415	9.60378	0.57776	0	0	0	0	1	0	0
	185	2015	0.729137	0.196689	0.183801	0.0643383	3.8853	9.58231	0.376339	0	0	0	0	1	0	0
	185	2016	0.76264	0.29674	0.329622	0.0405907	3.90547	9.73321	0.599811	0	0	0	0	1	0	0
	185	2017	0.351386	0.277383	0.236491	0.0583348	3.92474	9.69649	0.506322	0	0	0	0	1	0	0
	186	2010	0.78688	0.219965	0.26193	0.0608371	3.73368	9.79985	0.863346	0	0	0	0	0	1	0
	186	2011	0.963295	0.420005	0.100216	0.0829566	3.762	9.85874	0.139336	0	0	0	0	0	1	0
	186	2012	0.689979	0.199876	0.0862356	0.044707	3.78859	9.85629	0.324745	0	0	0	0	0	1	0
	186	2013	0.586024	0.22907	0.184519	0.09225	3.81365	9.82733	0.136211	0	0	0	0	0	1	0
	186	2014	0.176308	0.228934	0.16926	0.0932322	3.83734	9.7712	0.582222	0	0	0	0	0	1	0
	186	2015	0.718743	0.235797	0.236766	0.102683	3.8598	9.76167	0.465831	0	0	0	0	0	1	0
	186	2016	0.714535	0.274586	0.515044	0.0420286	3.88116	9.71195	0.629694	0	0	0	0	0	1	0
	186	2017	0.136175	0.269354	0.279225	0.0705009	3.90151	9.30194	0.389477	0	0	0	0	0	1	0
	187	2010	0.743379	0.230174	0.152719	0.116257	3.80106	9.44289	0.829916	0	0	1	0	0	0	0
	187	2011	0.946002	0.355577	0.0614123	0.105551	3.82543	9.47963	0.175177	0	0	1	0	0	0	0
	187	2012	0.626708	0.20788	0.0600515	0.0402997	3.8485	9.56104	0.293042	0	0	1	0	0	0	0
	187	2013	0.539745	0.213717	0.126237	0.0971704	3.8704	9.58642	0.126163	0	0	1	0	0	0	0
	187	2014	0.216996	0.221717	0.13197	0.0906257	3.89126	9.62834	0.582461	0	0	1	0	0	0	0
	187	2015	0.754081	0.202805	0.166131	0.0664883	3.91116	9.65245	0.4174	0	0	1	0	0	0	0
	187	2016	0.627886	0.279905	0.317302	0.0519511	3.93018	9.6742	0.629924	0	0	1	0	0	0	0
	187	2017	0.335909	0.274995	0.217603	0.0989606	3.94841	9.72211	0.513967	0	0	1	0	0	0	0
	188	2010	0.858367	0.587519	0.244251	0.0734126	4.00147	10.0006	0.793282	0	0	0	0	0	1	0
	188	2011	0.977757	0.585282	0.0958737	0.0916269	4.01699	10.0986	0.182886	0	0	0	0	0	1	0
	188	2012	0.811003	0.559232	0.0831657	0.0463575	4.03197	10.193	0.296351	0	0	0	0	0	1	0
	188	2013	0.657778	0.556324	0.148801	0.125994	4.04646	10.2282	0.128576	0	0	0	0	0	1	0
	188	2014	0.207185	0.561745	0.159098	0.102728	4.06047	10.2865	0.583844	0	0	0	0	0	1	0
	188	2015	0.8223	0.524098	0.215352	0.0751368	4.07405	10.3581	0.398233	0	0	0	0	0	1	0
	188	2016	0.689413	0.597284	0.408001	0.0487828	4.08721	10.3786	0.533129	0	0	0	0	0	1	0
	188	2017	0.433927	0.584171	0.297853	0.0731157	4.09999	10.3529	0.495256	0	0	0	0	0	1	0
	189	2010	0.770838	0.34616	0.235144	0.269537	3.88666	9.76856	0.82619	0	0	0	0	1	0	0
	189	2011	0.963039	0.380423	0.0956537	0.208769	3.90677	9.89423	0.195948	0	0	0	0	1	0	0
	189	2012	0.704429	0.295111	0.0747877	0.0897018	3.92598	9.89808	0.299675	0	0	0	0	1	0	0
	189	2013	0.62593	0.299147	0.158016	0.225424	3.94438	9.94719	0.119814	0	0	0	0	1	0	0
	189	2014	0.195024	0.341715	0.157839	0.195143	3.96204	9.94721	0.583779	0	0	0	0	1	0	0
	189	2015	0.795829	0.27681	0.195725	0.151688	3.979	9.93532	0.373646	0	0	0	0	1	0	0
	189	2016	0.608341	0.373309	0.381038	0.10355	3.99533	9.95831	0.586169	0	0	0	0	1	0	0
	189	2017	0.362957	0.348834	0.248457	0.196473	4.01106	9.88959	0.466122	0	0	0	0	1	0	0
	190	2010	0.752067	0.195109	0.231013	0.106545	3.91508	8.75342	0.829418	0	0	0	0	1	0	0
	190	2011	0.843254	0.393134	0.108979	0.073605	3.93394	8.83676	0.184366	0	0	0	0	1	0	0
	190	2012	0.344736	0.186612	0.0920374	0.0367244	3.95202	8.9162	0.318559	0	0	0	0	1	0	0
	190	2013	0.343303	0.20645	0.0772735	0.0447888	3.96937	9.38152	0.126803	0	0	0	0	1	0	0
	190	2014	0.231035	0.222688	0.0817707	0.0312682	3.98605	9.38552	0.577187	0	0	0	0	1	0	0
	190	2015	0.654014	0.205597	0.0490012	0.0127303	4.00212	9.28976	0.378239	0	0	0	0	1	0	0
	190	2016	0.446741	0.266744	0.165945	0.00856205	4.01762	9.47611	0.573087	0	0	0	0	1	0	0
	190	2017	0.112016	0.247224	0.101704	0.00740124	4.03258	9.38133	0.44055	0	0	0	0	1	0	0
	191	2010	0.75872	0.262985	0.238517	0.154222	3.69478	10.5548	0.804042	1	0	0	0	0	0	0
	191	2011	0.95509	0.394126	0.0918879	0.135299	3.72567	10.6134	0.172766	1	0	0	0	0	0	0
	191	2012	0.630901	0.228726	0.070991	0.0505219	3.7545	10.5835	0.295009	1	0	0	0	0	0	0
	191	2013	0.542011	0.228246	0.150526	0.113618	3.78154	10.634	0.128628	1	0	0	0	0	0	0
	191	2014	0.238914	0.214953	0.163199	0.0917807	3.80699	10.6917	0.589551	1	0	0	0	0	0	0
	191	2015	0.714384	0.202313	0.216069	0.0504441	3.83104	10.648	0.338893	1	0	0	0	0	0	0
	191	2016	0.774489	0.238273	0.431588	0.0356862	3.85382	10.7336	0.679456	1	0	0	0	0	0	0
	191	2017	0.490093	0.199033	0.328405	0.0760545	3.87547	10.7993	0.50447	1	0	0	0	0	0	0
	192	2010	0.744009	0.348271	0.127381	0.0491565	3.69504	9.08629	0.808324	0	0	0	1	0	0	0
	192	2011	0.924615	0.0426557	0.0190409	0.0297372	3.72591	9.42177	0.177682	0	0	0	1	0	0	0
	192	2012	0.476456	0.331366	0.0191636	0.00890452	3.75473	9.4008	0.299489	0	0	0	1	0	0	0
	192	2013	0.372721	0.364929	0.0444174	0.0322181	3.78176	9.41347	0.124518	0	0	0	1	0	0	0
	192	2014	0.218906	0.308142	0.0600477	0.0199834	3.8072	9.42546	0.580266	0	0	0	1	0	0	0
	192	2015	0.698257	0.404939	0.0429103	0.0290007	3.83123	9.38067	0.415952	0	0	0	1	0	0	0
	192	2016	0.666104	0.435433	0.0726058	0.0155489	3.854	9.46561	0.599227	0	0	0	1	0	0	0
	192	2017	0.293824	0.419877	0.066266	0.0252723	3.87564	9.49233	0.471692	0	0	0	1	0	0	0
	193	2010	0.707076	0.261188	0.13844	0.0228363	3.81498	8.95549	0.827429	0	0	1	0	0	0	0
	193	2011	0.930564	0.413431	0.0452926	0.0209843	3.8386	8.94439	0.18664	0	0	1	0	0	0	0
	193	2012	0.395117	0.193183	0.0354652	0.00647152	3.861	8.95177	0.308505	0	0	1	0	0	0	0
	193	2013	0.241624	0.22621	0.105203	0.0168603	3.8823	9.04414	0.128081	0	0	1	0	0	0	0
	193	2014	0.173387	0.229258	0.116724	0.0177653	3.9026	9.1091	0.579859	0	0	1	0	0	0	0
	193	2015	0.711303	0.197149	0.135636	0.00580338	3.922	9.61864	0.447021	0	0	1	0	0	0	0
	193	2016	0.739437	0.271534	0.115812	0.0106802	3.94057	9.72456	0.519088	0	0	1	0	0	0	0
	193	2017	0.195035	0.236388	0.0941145	0.0311501	3.95837	9.75791	0.477434	0	0	1	0	0	0	0
	194	2010	0.79329	0.340298	0.36003	0.0431789	3.81378	10.085	0.818382	0	1	0	0	0	0	0
	194	2011	0.965257	0.396634	0.139192	0.0348465	3.83746	10.0838	0.177524	0	1	0	0	0	0	0
	194	2012	0.732463	0.305256	0.111548	0.0181733	3.85992	10.0902	0.308229	0	1	0	0	0	0	0
	194	2013	0.719279	0.320219	0.195545	0.0489867	3.88127	10.484	0.128032	0	1	0	0	0	0	0
	194	2014	0.243639	0.351179	0.192665	0.0366959	3.90162	10.4815	0.586386	0	1	0	0	0	0	0
	194	2015	0.847381	0.26741	0.233176	0.0230923	3.92106	10.5211	0.391394	0	1	0	0	0	0	0
	194	2016	0.7785	0.38881	0.439071	0.0125	3.93967	10.657	0.546454	0	1	0	0	0	0	0
	194	2017	0.457077	0.361252	0.359075	0.0232734	3.95751	10.6849	0.419315	0	1	0	0	0	0	0
	195	2010	0.744088	0.32132	0.207661	0.0675305	3.69399	10.3053	0.823793	1	0	0	0	0	0	0
	195	2011	0.944748	0.422997	0.0771785	0.0442084	3.72493	10.3257	0.183665	1	0	0	0	0	0	0
	195	2012	0.62133	0.289956	0.0690531	0.0277479	3.75381	10.4677	0.293712	1	0	0	0	0	0	0
	195	2013	0.53114	0.3083	0.145812	0.0644362	3.78089	10.5067	0.129798	1	0	0	0	0	0	0
	195	2014	0.202657	0.346058	0.149244	0.0654598	3.80638	10.5321	0.577398	1	0	0	0	0	0	0
	195	2015	0.739951	0.282492	0.162882	0.0544532	3.83046	10.5736	0.403391	1	0	0	0	0	0	0
	195	2016	0.638329	0.368311	0.310782	0.0406086	3.85327	10.5935	0.610312	1	0	0	0	0	0	0
	195	2017	0.301519	0.351745	0.242049	0.0853358	3.87495	10.61	0.481775	1	0	0	0	0	0	0
	196	2010	0.74693	0.379847	0.141224	0.0586775	3.68993	9.15663	0.81808	1	0	0	0	0	0	0
	196	2011	0.946667	0.398874	0.0554383	0.0501744	3.72115	9.19273	0.174149	1	0	0	0	0	0	0
	196	2012	0.618018	0.339248	0.0478199	0.0221848	3.75028	9.23904	0.283811	1	0	0	0	0	0	0
	196	2013	0.533502	0.325406	0.0996339	0.0605136	3.77757	9.26274	0.130053	1	0	0	0	0	0	0
	196	2014	0.214224	0.339907	0.0932571	0.0581922	3.80325	9.26057	0.58054	1	0	0	0	0	0	0
	196	2015	0.720522	0.293087	0.111771	0.0448671	3.8275	9.27908	0.40019	1	0	0	0	0	0	0
	196	2016	0.489196	0.360968	0.183061	0.0301253	3.85046	9.28425	0.595175	1	0	0	0	0	0	0
	196	2017	0.296122	0.347382	0.159134	0.0486645	3.87227	9.31518	0.466143	1	0	0	0	0	0	0
	197	2010	0.791326	0.23496	0.225078	0.200897	3.69714	10.4266	0.818618	1	0	0	0	0	0	0
	197	2011	0.964939	0.386725	0.0871829	0.182449	3.72787	10.5148	0.162177	1	0	0	0	0	0	0
	197	2012	0.731804	0.177897	0.0772228	0.0725493	3.75656	10.6043	0.298396	1	0	0	0	0	0	0
	197	2013	0.634221	0.212528	0.156845	0.158166	3.78347	10.7088	0.124094	1	0	0	0	0	0	0
	197	2014	0.245984	0.224606	0.160711	0.118981	3.80882	10.7265	0.582264	1	0	0	0	0	0	0
	197	2015	0.756608	0.204001	0.191353	0.0775939	3.83276	10.7065	0.382336	1	0	0	0	0	0	0
	197	2016	0.55383	0.279798	0.355811	0.0621122	3.85546	10.6926	0.605206	1	0	0	0	0	0	0
	197	2017	0.305326	0.265977	0.247584	0.0920564	3.87703	10.6905	0.464578	1	0	0	0	0	0	0
	198	2010	0.722241	0.313871	0.143653	0.0516024	3.69705	8.68461	0.82885	0	0	0	0	0	1	0
	198	2011	0.930069	0.38852	0.0365061	0.05837	3.72779	8.6319	0.188629	0	0	0	0	0	1	0
	198	2012	0.375851	0.287258	0.0279816	0.0282291	3.75648	8.61106	0.308465	0	0	0	0	0	1	0
	198	2013	0.212813	0.293373	0.0686476	0.0660305	3.7834	8.58756	0.126514	0	0	0	0	0	1	0
	198	2014	0.267686	0.335431	0.143475	0.0516401	3.80875	8.84905	0.574917	0	0	0	0	0	1	0
	198	2015	0.688574	0.240966	0.214944	0.0232943	3.8327	8.86079	0.380959	0	0	0	0	0	1	0
	198	2016	0.384481	0.395115	0.396453	0.020537	3.8554	8.85583	0.545894	0	0	0	0	0	1	0
	198	2017	0.137407	0.377593	0.226235	0.0460174	3.87697	8.80282	0.453431	0	0	0	0	0	1	0
	199	2010	0.767737	0.185309	0.247472	0.21012	3.6932	9.38463	0.834219	0	0	0	0	0	1	0
	199	2011	0.953643	0.400554	0.0802985	0.197673	3.72419	9.37359	0.188473	0	0	0	0	0	1	0
	199	2012	0.608204	0.201291	0.0564977	0.0767318	3.75312	9.32302	0.313815	0	0	0	0	0	1	0
	199	2013	0.544738	0.197476	0.138452	0.179683	3.78025	9.41798	0.123105	0	0	0	0	0	1	0
	199	2014	0.173054	0.202712	0.119117	0.133189	3.80577	9.40541	0.581724	0	0	0	0	0	1	0
	199	2015	0.683696	0.190352	0.127499	0.0950122	3.82988	9.36124	0.386647	0	0	0	0	0	1	0
	199	2016	0.527039	0.271926	0.296424	0.0596002	3.85272	9.40559	0.604683	0	0	0	0	0	1	0
	199	2017	0.33559	0.25669	0.22607	0.149829	3.87442	9.4207	0.468139	0	0	0	0	0	1	0
	200	2010	0.847879	0.34616	0.297934	0.172203	3.87881	9.42109	0.838965	0	0	1	0	0	0	0
	200	2011	0.973141	0.380423	0.105029	0.157924	3.89927	9.43555	0.197471	0	0	1	0	0	0	0
	200	2012	0.767517	0.295111	0.0832781	0.0671437	3.91882	9.46238	0.32762	0	0	1	0	0	0	0
	200	2013	0.736943	0.299147	0.164225	0.167192	3.93752	9.47877	0.123819	0	0	1	0	0	0	0
	200	2014	0.208896	0.341715	0.159465	0.15447	3.95545	9.46004	0.582814	0	0	1	0	0	0	0
	200	2015	0.786935	0.27681	0.196212	0.128976	3.97267	9.42118	0.37515	0	0	1	0	0	0	0
	200	2016	0.751571	0.373309	0.38872	0.0869033	3.98923	9.45748	0.596324	0	0	1	0	0	0	0
	200	2017	0.594866	0.348834	0.232533	0.152887	4.00518	9.45202	0.525832	0	0	1	0	0	0	0
	201	2010	0.842218	0.587519	0.230928	0.0780896	3.69767	9.86671	0.803082	0	1	0	0	0	0	0
	201	2011	0.973156	0.585282	0.0828122	0.0776099	3.72835	9.93017	0.198114	0	1	0	0	0	0	0
	201	2012	0.769971	0.559232	0.0620022	0.0335314	3.75702	9.97397	0.302713	0	1	0	0	0	0	0
	201	2013	0.76256	0.556324	0.115305	0.0858041	3.7839	10.0249	0.125513	0	1	0	0	0	0	0
	201	2014	0.200423	0.561745	0.0864112	0.0707342	3.80922	10.1262	0.578665	0	1	0	0	0	0	0
	201	2015	0.738509	0.524098	0.0923892	0.0451823	3.83315	10.1337	0.407943	0	1	0	0	0	0	0
	201	2016	0.511757	0.597284	0.148272	0.0347733	3.85582	10.1568	0.607474	0	1	0	0	0	0	0
	201	2017	0.31525	0.584171	0.0923371	0.0805385	3.87737	10.2071	0.514486	0	1	0	0	0	0	0
	202	2010	0.805412	0.342939	0.234423	0.0940774	3.80841	9.29648	0.820571	0	0	1	0	0	0	0
	202	2011	0.956559	0.432004	0.0919119	0.0854132	3.83238	9.43868	0.178152	0	0	1	0	0	0	0
	202	2012	0.696814	0.33105	0.0828014	0.0274331	3.85509	9.56118	0.302808	0	0	1	0	0	0	0
	202	2013	0.64011	0.335052	0.170811	0.0674527	3.87668	9.62624	0.125689	0	0	1	0	0	0	0
	202	2014	0.249635	0.380894	0.181788	0.0523556	3.89724	9.6639	0.583001	0	0	1	0	0	0	0
	202	2015	0.742871	0.303461	0.190752	0.0419492	3.91687	9.49469	0.331024	0	0	1	0	0	0	0
	202	2016	0.768042	0.392058	0.248708	0.0477864	3.93566	9.31001	0.602282	0	0	1	0	0	0	0
	202	2017	0.249512	0.363551	0.184777	0.113958	3.95366	9.31721	0.475653	0	0	1	0	0	0	0
	203	2010	0.837718	0.242385	0.26555	0.0741523	3.68485	9.81867	0.856523	0	1	0	0	0	0	0
	203	2011	0.976773	0.416921	0.0930332	0.0856196	3.71642	9.84682	0.190347	0	1	0	0	0	0	0
	203	2012	0.764055	0.175231	0.0712387	0.0294704	3.74586	9.85678	0.327376	0	1	0	0	0	0	0
	203	2013	0.743099	0.22357	0.129673	0.0941998	3.77342	9.89463	0.131772	0	1	0	0	0	0	0
	203	2014	0.165	0.247858	0.125802	0.0818554	3.79934	9.94629	0.589096	0	1	0	0	0	0	0
	203	2015	0.821109	0.2202	0.162453	0.0505088	3.8238	9.95463	0.42609	0	1	0	0	0	0	0
	203	2016	0.751002	0.297347	0.272144	0.0385621	3.84696	9.92842	0.652156	0	1	0	0	0	0	0
	203	2017	0.550492	0.28833	0.189543	0.0922941	3.86894	9.92293	0.597996	0	1	0	0	0	0	0
	204	2010	0.730257	0.313871	0.211171	0.0482974	3.68646	8.85588	0.824496	0	1	0	0	0	0	0
	204	2011	0.937095	0.38852	0.0812597	0.0464689	3.71792	8.8739	0.185199	0	1	0	0	0	0	0
	204	2012	0.706966	0.287258	0.0881406	0.0101458	3.74726	10.1182	0.325578	0	1	0	0	0	0	0
	204	2013	0.610178	0.293373	0.171076	0.0138897	3.77474	10.1199	0.132018	0	1	0	0	0	0	0
	204	2014	0.208239	0.335431	0.173956	0.0111519	3.80058	10.1342	0.583133	0	1	0	0	0	0	0
	204	2015	0.792697	0.240966	0.215552	0.00786447	3.82497	10.1269	0.416031	0	1	0	0	0	0	0
	204	2016	0.846309	0.395115	0.415618	0.00583532	3.84807	10.2772	0.629513	0	1	0	0	0	0	0
	204	2017	0.884539	0.377593	0.298113	0.0121769	3.86999	10.279	0.506436	0	1	0	0	0	0	0
	205	2010	0.899405	0.330039	0.18177	0.0586418	3.68931	10.0277	0.864661	0	0	0	0	0	1	0
	205	2011	0.962155	0.378284	0.0725987	0.0349188	3.72057	10.4679	0.138251	0	0	0	0	0	1	0
	205	2012	0.722715	0.275461	0.0689063	0.0103571	3.74974	10.6278	0.184652	0	0	0	0	0	1	0
	205	2013	0.692965	0.281582	0.157516	0.019223	3.77706	10.7308	0.105457	0	0	0	0	0	1	0
	205	2014	0.258771	0.352902	0.172482	0.0175507	3.80277	10.8319	0.579244	0	0	0	0	0	1	0
	205	2015	0.797139	0.263123	0.208804	0.0117765	3.82705	10.9069	0.446498	0	0	0	0	0	1	0
	205	2016	0.777446	0.404317	0.388876	0.0075179	3.85003	10.9188	0.46391	0	0	0	0	0	1	0
	205	2017	0.401128	0.377959	0.3135	0.0166285	3.87186	10.916	0.526929	0	0	0	0	0	1	0
	206	2010	0.764529	0.375285	0.117223	0.0953301	3.84745	9.65844	0.83146	0	0	0	0	0	0	1
	206	2011	0.957077	0.420697	0.0462976	0.0800974	3.86941	9.71767	0.190147	0	0	0	0	0	0	1
	206	2012	0.667964	0.326112	0.0415999	0.0338866	3.89031	9.78281	0.318772	0	0	0	0	0	0	1
	206	2013	0.461807	0.306462	0.0828586	0.0648835	3.91025	9.85597	0.128905	0	0	0	0	0	0	1
	206	2014	0.55035	0.358981	0.0783032	0.0447813	3.92932	10.0348	0.581635	0	0	0	0	0	0	1
	206	2015	0.724677	0.283967	0.0750683	0.0294534	3.94758	10.1073	0.399494	0	0	0	0	0	0	1
	206	2016	0.648238	0.391973	0.139444	0.02071	3.96511	10.1263	0.591564	0	0	0	0	0	0	1
	206	2017	0.328821	0.351631	0.151645	0.0266445	3.98195	10.1995	0.47994	0	0	0	0	0	0	1
	207	2010	0.738569	0.340298	0.338366	0.0622927	3.68744	9.15472	0.820819	0	0	0	0	0	1	0
	207	2011	0.945884	0.396634	0.113523	0.0943932	3.71883	9.19528	0.180202	0	0	0	0	0	1	0
	207	2012	0.610183	0.305256	0.0933565	0.0379521	3.74811	9.24867	0.309014	0	0	0	0	0	1	0
	207	2013	0.427272	0.320219	0.202401	0.0615918	3.77554	9.18575	0.125935	0	0	0	0	0	1	0
	207	2014	0.201332	0.351179	0.137434	0.0473981	3.80134	9.26131	0.581914	0	0	0	0	0	1	0
	207	2015	0.665	0.26741	0.111831	0.04848	3.82569	9.28485	0.377329	0	0	0	0	0	1	0
	207	2016	0.375278	0.38881	0.111499	0.0442124	3.84874	9.40228	0.589529	0	0	0	0	0	1	0
	207	2017	0.128929	0.361252	0.0815002	0.0792635	3.87064	9.41915	0.473738	0	0	0	0	0	1	0
	208	2010	0.744841	0.199514	0.145825	0.0601809	3.72819	8.92117	0.834665	0	1	0	0	0	0	0
	208	2011	0.937124	0.379372	0.0785941	0.0525175	3.75686	9.07745	0.187327	0	1	0	0	0	0	0
	208	2012	0.523574	0.177112	0.0493802	0.0225356	3.78376	8.99662	0.3108	0	1	0	0	0	0	0
	208	2013	0.448091	0.217392	0.121123	0.0652161	3.80909	9.10737	0.128794	0	1	0	0	0	0	0
	208	2014	0.183861	0.211294	0.114949	0.0476229	3.83302	9.10269	0.583854	0	1	0	0	0	0	0
	208	2015	0.755395	0.207544	0.148729	0.166003	3.8557	9.54858	0.41035	0	1	0	0	0	0	0
	208	2016	0.862488	0.205518	0.351286	0.0885621	3.87726	9.73248	0.600149	0	1	0	0	0	0	0
	208	2017	0.505611	0.272612	0.273976	0.15279	3.89779	9.78378	0.496931	0	1	0	0	0	0	0
	209	2010	0.733618	0.587519	0.0493128	0.0579736	3.67477	8.89528	0.826946	0	0	1	0	0	0	0
	209	2011	0.920761	0.585282	0.0307337	0.0424124	3.70706	8.96579	0.18411	0	0	1	0	0	0	0
	209	2012	0.466237	0.559232	0.0144558	0.0249596	3.73711	8.95012	0.303505	0	0	1	0	0	0	0
	209	2013	0.339304	0.556324	0.0242671	0.0371271	3.76522	8.97063	0.125785	0	0	1	0	0	0	0
	209	2014	0.177715	0.561745	0.0208179	0.0415104	3.79162	8.96803	0.580113	0	0	1	0	0	0	0
	209	2015	0.642023	0.524098	0.107444	0.0479789	3.81651	8.91677	0.381384	0	0	1	0	0	0	0
	209	2016	0.579777	0.597284	0.193814	0.0369272	3.84004	8.95404	0.58367	0	0	1	0	0	0	0
	209	2017	0.795477	0.584171	0.139404	0.0852602	3.86237	9.0115	0.488058	0	0	1	0	0	0	0
	210	2010	0.697627	0.231622	0.169302	0.053225	3.69099	9.11071	0.831468	0	0	1	0	0	0	0
	210	2011	0.936777	0.407874	0.0530261	0.0576991	3.72214	9.3322	0.201255	0	0	1	0	0	0	0
	210	2012	0.540712	0.184746	0.0292447	0.031674	3.7512	9.40533	0.300475	0	0	1	0	0	0	0
	210	2013	0.337863	0.232015	0.0424124	0.0332045	3.77844	9.33791	0.122457	0	0	1	0	0	0	0
	210	2014	0.184548	0.256398	0.0470819	0.0185013	3.80407	9.32365	0.578508	0	0	1	0	0	0	0
	210	2015	0.69571	0.247117	0.0646716	0.0220819	3.82827	9.35812	0.410674	0	0	1	0	0	0	0
	210	2016	0.691153	0.290837	0.115218	0.0167959	3.8512	9.37306	0.57275	0	0	1	0	0	0	0
	210	2017	0.336992	0.279873	0.0864418	0.0400532	3.87297	9.40513	0.481556	0	0	1	0	0	0	0
	211	2010	0.805746	0.249869	0.267485	0.273701	3.84466	9.36867	0.826861	1	0	0	0	0	0	0
	211	2011	0.960685	0.365185	0.086965	0.103703	3.86676	9.3243	0.182115	1	0	0	0	0	0	0
	211	2012	0.616414	0.184743	0.0595613	0.0501217	3.88779	9.45282	0.295847	1	0	0	0	0	0	0
	211	2013	0.529319	0.208141	0.127751	0.0939819	3.90784	9.50368	0.129642	1	0	0	0	0	0	0
	211	2014	0.163551	0.204099	0.115711	0.0740256	3.92701	9.47564	0.577631	1	0	0	0	0	0	0
	211	2015	0.740419	0.173568	0.153662	0.0695193	3.94537	9.6774	0.381715	1	0	0	0	0	0	0
	211	2016	0.569002	0.248757	0.301486	0.047321	3.96298	9.70831	0.587903	1	0	0	0	0	0	0
	211	2017	0.306812	0.235662	0.224406	0.0690315	3.97991	9.69859	0.46873	1	0	0	0	0	0	0
	212	2010	0.711113	0.587519	0.176161	0.0373207	3.68061	8.66999	0.817573	0	0	0	0	0	0	1
	212	2011	0.928941	0.585282	0.0215504	0.0256807	3.71248	8.97664	0.167775	0	0	0	0	0	0	1
	212	2012	0.431646	0.559232	0.0141689	0.00785666	3.74218	8.97944	0.292909	0	0	0	0	0	0	1
	212	2013	0.33077	0.556324	0.0527287	0.0181334	3.76997	9.04104	0.12684	0	0	0	0	0	0	1
	212	2014	0.223902	0.561745	0.091047	0.032965	3.79609	9.17802	0.581098	0	0	0	0	0	0	1
	212	2015	0.682276	0.524098	0.0776378	0.0192126	3.82073	9.15313	0.392594	0	0	0	0	0	0	1
	212	2016	0.766126	0.597284	0.0840216	0.0164618	3.84404	9.72236	0.562884	0	0	0	0	0	0	1
	212	2017	0.288719	0.584171	0.0586589	0.0274873	3.86617	9.75125	0.458275	0	0	0	0	0	0	1
	213	2010	0.737836	0.244204	0.262726	0.0394564	3.66792	9.4626	0.829842	1	0	0	0	0	0	0
	213	2011	0.939627	0.410864	0.0995221	0.0363019	3.7007	9.40476	0.189124	1	0	0	0	0	0	0
	213	2012	0.539091	0.220071	0.0696959	0.0185151	3.73119	9.32437	0.318436	1	0	0	0	0	0	0
	213	2013	0.398776	0.262013	0.138801	0.0428275	3.75967	9.3187	0.12823	1	0	0	0	0	0	0
	213	2014	0.249239	0.236606	0.14855	0.0381883	3.7864	9.34337	0.58201	1	0	0	0	0	0	0
	213	2015	0.689042	0.201305	0.0661179	0.027368	3.81158	9.43134	0.388697	1	0	0	0	0	0	0
	213	2016	0.514464	0.298328	0.14683	0.0256921	3.83537	9.46038	0.586309	1	0	0	0	0	0	0
	213	2017	0.172772	0.282572	0.145913	0.0376653	3.85794	9.52296	0.462815	1	0	0	0	0	0	0
	214	2010	0.764858	0.39147	0.253603	0.0810127	3.66932	10.0752	0.796056	0	0	0	0	0	1	0
	214	2011	0.96135	0.417603	0.098524	0.0617143	3.702	10.1725	0.164878	0	0	0	0	0	1	0
	214	2012	0.722668	0.321035	0.0872287	0.0285439	3.73239	10.2746	0.257223	0	0	0	0	0	1	0
	214	2013	0.693592	0.320535	0.180912	0.0818815	3.7608	10.3611	0.124845	0	0	0	0	0	1	0
	214	2014	0.200014	0.358423	0.194738	0.0823563	3.78746	10.3875	0.583429	0	0	0	0	0	1	0
	214	2015	0.783423	0.268564	0.232375	0.0476718	3.81258	10.4666	0.462976	0	0	0	0	0	1	0
	214	2016	0.731643	0.390794	0.394081	0.0302625	3.83632	10.5042	0.591506	0	0	0	0	0	1	0
	214	2017	0.342821	0.347213	0.298229	0.0718731	3.85884	10.5548	0.470287	0	0	0	0	0	1	0
	215	2010	0.818641	0.213681	0.197315	0.120266	3.88677	9.06268	0.82744	1	0	0	0	0	0	0
	215	2011	0.966952	0.392158	0.0744943	0.104467	3.90687	9.11467	0.185383	1	0	0	0	0	0	0
	215	2012	0.689373	0.17346	0.0511482	0.0418243	3.92609	9.05316	0.325809	1	0	0	0	0	0	0
	215	2013	0.609161	0.2125	0.0960661	0.115728	3.94448	9.0382	0.138964	1	0	0	0	0	0	0
	215	2014	0.222063	0.216461	0.116221	0.143083	3.96213	9.59215	0.57347	1	0	0	0	0	0	0
	215	2015	0.815534	0.191791	0.164587	0.0722836	3.97909	9.72173	0.379612	1	0	0	0	0	0	0
	215	2016	0.62341	0.282003	0.333038	0.059642	3.99542	9.81832	0.638411	1	0	0	0	0	0	0
	215	2017	0.378754	0.248226	0.27211	0.112067	4.01115	9.87949	0.445554	1	0	0	0	0	0	0
	216	2010	0.828654	0.244213	0.23481	0.087205	3.90639	9.23522	0.840036	1	0	0	0	0	0	0
	216	2011	0.954611	0.368649	0.0765816	0.0877356	3.92562	9.35902	0.183561	1	0	0	0	0	0	0
	216	2012	0.614774	0.211743	0.0506767	0.0302619	3.94404	9.3503	0.317759	1	0	0	0	0	0	0
	216	2013	0.528922	0.217104	0.0942441	0.0730155	3.96171	9.40739	0.127551	1	0	0	0	0	0	0
	216	2014	0.164084	0.235095	0.0986956	0.0631293	3.97868	9.46487	0.582091	1	0	0	0	0	0	0
	216	2015	0.794647	0.215831	0.157043	0.0631825	3.99502	9.64509	0.395382	1	0	0	0	0	0	0
	216	2016	0.723537	0.31762	0.308924	0.0371718	4.01077	9.72232	0.595764	1	0	0	0	0	0	0
	216	2017	0.500631	0.290592	0.207136	0.0701876	4.02596	9.74499	0.487083	1	0	0	0	0	0	0
	217	2010	0.623465	0.2914	0.136365	0.0612547	4.03806	8.80571	0.82259	0	0	1	0	0	0	0
	217	2011	0.885986	0.372659	0.0525928	0.0474288	4.05235	8.82531	0.184685	0	0	1	0	0	0	0
	217	2012	0.382226	0.279742	0.0347682	0.0183172	4.06618	8.77432	0.306235	0	0	1	0	0	0	0
	217	2013	0.334061	0.335003	0.0610989	0.0522555	4.07958	9.27887	0.129193	0	0	1	0	0	0	0
	217	2014	0.192902	0.315654	0.0796136	0.0290399	4.09258	9.30786	0.582012	0	0	1	0	0	0	0
	217	2015	0.681542	0.280379	0.087664	0.0205543	4.1052	9.29497	0.40192	0	0	1	0	0	0	0
	217	2016	0.700525	0.368277	0.0159513	0.0291468	4.11747	9.59405	0.569044	0	0	1	0	0	0	0
	217	2017	0.500702	0.349471	0.0447294	0.0542614	4.1294	9.71088	0.483303	0	0	1	0	0	0	0
	218	2010	0.814372	0.350207	0.32117	0.0379889	3.66445	9.5871	0.850221	0	0	0	0	0	1	0
	218	2011	0.966998	0.382965	0.123259	0.0302946	3.69749	9.59166	0.182397	0	0	0	0	0	1	0
	218	2012	0.712244	0.263529	0.0928837	0.0174088	3.72819	9.49618	0.374306	0	0	0	0	0	1	0
	218	2013	0.530093	0.283227	0.194047	0.0225607	3.75686	9.39311	0.126041	0	0	0	0	0	1	0
	218	2014	0.185855	0.346498	0.26895	0.0319224	3.78376	9.1778	0.571401	0	0	0	0	0	1	0
	218	2015	1	0.248398	0.294717	0.0308274	3.80909	9.14828	0.399772	0	0	0	0	0	1	0
	218	2016	0.32511	0.380547	0.167197	0.0163663	3.83302	9.45705	0.521254	0	0	0	0	0	1	0
	218	2017	0.208977	0.367271	0.115573	0.0334515	3.8557	9.4468	0.459764	0	0	0	0	0	1	0
	219	2010	0.760742	0.236189	0.202249	0.0989453	3.68806	9.43826	0.825973	1	0	0	0	0	0	0
	219	2011	0.95123	0.375364	0.0690498	0.0702917	3.71941	9.66977	0.190316	1	0	0	0	0	0	0
	219	2012	0.700254	0.196389	0.0726032	0.0260929	3.74865	9.72205	0.320154	1	0	0	0	0	0	0
	219	2013	0.620914	0.233916	0.145104	0.0594011	3.77605	9.73444	0.124885	1	0	0	0	0	0	0
	219	2014	0.209299	0.236144	0.114882	0.0379532	3.80182	9.85329	0.579886	1	0	0	0	0	0	0
	219	2015	0.693193	0.210379	0.127419	0.021993	3.82614	9.82128	0.393448	1	0	0	0	0	0	0
	219	2016	0.595784	0.296591	0.238711	0.0166647	3.84917	9.81115	0.594561	1	0	0	0	0	0	0
	219	2017	0.274675	0.275823	0.189091	0.031096	3.87105	9.79001	0.474767	1	0	0	0	0	0	0
	220	2010	0.560343	0.226468	0.63401	0.0288377	3.80936	9.12518	0.850792	0	1	0	0	0	0	0
	220	2011	0.957196	0.418929	0.239155	0.0186206	3.83327	9.06083	0.188419	0	1	0	0	0	0	0
	220	2012	0.499487	0.209561	0.0911686	0.00937673	3.85594	8.81795	0.196266	0	1	0	0	0	0	0
	220	2013	0.272661	0.22043	0.160706	0.0413823	3.87749	8.83437	0.126543	0	1	0	0	0	0	0
	220	2014	0.214347	0.228225	0.160473	0.0454355	3.89801	8.83788	0.580739	0	1	0	0	0	0	0
	220	2015	0.784042	0.190957	0.18584	0.0283137	3.91761	8.84309	0.394118	0	1	0	0	0	0	0
	220	2016	0.874914	0.223248	0.220107	0.0541945	3.93636	9.08178	0.585511	0	1	0	0	0	0	0
	220	2017	0.682766	0.181152	0.267675	0.0709007	3.95434	9.45991	0.390963	0	1	0	0	0	0	0
	221	2010	0.733418	0.1938	0.0739898	0.0455771	3.81325	9.15279	0.819303	1	0	0	0	0	0	0
	221	2011	0.931543	0.37827	0.0389035	0.0458806	3.83696	9.20532	0.182525	1	0	0	0	0	0	0
	221	2012	0.505514	0.191001	0.0310024	0.0152726	3.85944	9.16467	0.310878	1	0	0	0	0	0	0
	221	2013	0.461751	0.195761	0.0914957	0.049606	3.88081	9.27476	0.128437	1	0	0	0	0	0	0
	221	2014	0.216718	0.196761	0.0942367	0.04933	3.90119	9.28765	0.579469	1	0	0	0	0	0	0
	221	2015	0.680807	0.187753	0.105165	0.0351274	3.92065	9.44379	0.398651	1	0	0	0	0	0	0
	221	2016	0.591021	0.264453	0.204464	0.0266408	3.93927	9.4703	0.605696	1	0	0	0	0	0	0
	221	2017	0.227911	0.245196	0.152957	0.0568113	3.95713	9.48177	0.491572	1	0	0	0	0	0	0
	222	2010	0.750678	0.250166	0.20368	0.111282	3.65935	9.85198	0.836556	0	0	0	0	0	1	0
	222	2011	0.948626	0.373067	0.0613112	0.111796	3.69276	9.83228	0.185116	0	0	0	0	0	1	0
	222	2012	0.570634	0.197485	0.0522454	0.0347546	3.72378	9.77786	0.314621	0	0	0	0	0	1	0
	222	2013	0.415649	0.219112	0.145992	0.0865381	3.75274	9.73509	0.128104	0	0	0	0	0	1	0
	222	2014	0.232876	0.262407	0.106442	0.106796	3.77988	9.58651	0.582909	0	0	0	0	0	1	0
	222	2015	0.681237	0.231542	0.114274	0.0751287	3.80543	9.56985	0.4059	0	0	0	0	0	1	0
	222	2016	0.705653	0.301439	0.241209	0.0536456	3.82956	9.57467	0.615479	0	0	0	0	0	1	0
	222	2017	0.346787	0.284874	0.147185	0.130424	3.85242	9.63433	0.497201	0	0	0	0	0	1	0
	223	2010	0.756769	0.174318	0.17341	0.110471	3.68485	9.52722	0.834337	1	0	0	0	0	0	0
	223	2011	0.947633	0.402089	0.056286	0.100844	3.71642	9.52795	0.176843	1	0	0	0	0	0	0
	223	2012	0.611889	0.198575	0.0441521	0.0472164	3.74586	9.55184	0.320616	1	0	0	0	0	0	0
	223	2013	0.525551	0.19997	0.102127	0.107803	3.77342	9.59917	0.127338	1	0	0	0	0	0	0
	223	2014	0.229912	0.193004	0.0808902	0.0930891	3.79934	9.67815	0.579283	1	0	0	0	0	0	0
	223	2015	0.68361	0.261015	0.0904599	0.0626409	3.8238	9.66413	0.413243	1	0	0	0	0	0	0
	223	2016	0.611151	0.250658	0.160846	0.0451253	3.84696	9.67384	0.620631	1	0	0	0	0	0	0
	223	2017	0.248448	0.241961	0.130964	0.0967564	3.86894	9.7071	0.477822	1	0	0	0	0	0	0
	224	2010	0.811862	0.340298	0.262963	0.166261	3.66001	10.8035	0.843266	1	0	0	0	0	0	0
	224	2011	0.965485	0.396634	0.0916177	0.153455	3.69338	10.8183	0.181727	1	0	0	0	0	0	0
	224	2012	0.714092	0.305256	0.0742337	0.0688256	3.72436	10.8418	0.330693	1	0	0	0	0	0	0
	224	2013	0.660168	0.320219	0.155126	0.165759	3.75328	10.8797	0.128108	1	0	0	0	0	0	0
	224	2014	0.383669	0.351179	0.158813	0.116568	3.78039	10.8826	0.584964	1	0	0	0	0	0	0
	224	2015	0.76802	0.26741	0.208308	0.0737385	3.80591	10.86	0.402432	1	0	0	0	0	0	0
	224	2016	0.767078	0.38881	0.388461	0.0466408	3.83001	10.8609	0.634557	1	0	0	0	0	0	0
	224	2017	0.468727	0.361252	0.271005	0.100938	3.85285	10.8721	0.556606	1	0	0	0	0	0	0
	225	2010	0.783899	0.256593	0.219027	0.0412819	3.79768	9.47339	0.834839	0	1	0	0	0	0	0
	225	2011	0.963593	0.326862	0.0816967	0.049101	3.82223	9.57791	0.197334	0	1	0	0	0	0	0
	225	2012	0.576906	0.208507	0.0441362	0.0187849	3.84547	9.80138	0.308457	0	1	0	0	0	0	0
	225	2013	0.503452	0.216127	0.0968526	0.0446167	3.86753	9.872	0.128233	0	1	0	0	0	0	0
	225	2014	0.195164	0.231237	0.107109	0.0525702	3.88852	9.97995	0.579402	0	1	0	0	0	0	0
	225	2015	0.818814	0.202248	0.180073	0.0402923	3.90854	10.2	0.570249	0	1	0	0	0	0	0
	225	2016	0.7933	0.295883	0.361418	0.0212351	3.92768	10.3607	0.58983	0	1	0	0	0	0	0
	225	2017	0.38484	0.277109	0.233696	0.0372871	3.94601	10.5226	0.450891	0	1	0	0	0	0	0
	226	2010	0.734388	0.288889	0.114669	0.0169661	3.69294	9.62345	0.829736	0	0	0	1	0	0	0
	226	2011	0.940577	0.407162	0.0532501	0.0161227	3.72395	9.69797	0.187397	0	0	0	1	0	0	0
	226	2012	0.570154	0.346184	0.0378936	0.00662442	3.75289	9.70151	0.324191	0	0	0	1	0	0	0
	226	2013	0.464737	0.26612	0.0721529	0.0170094	3.78003	9.71975	0.125608	0	0	0	1	0	0	0
	226	2014	0.186538	0.282477	0.070518	0.0171418	3.80557	9.77008	0.587714	0	0	0	1	0	0	0
	226	2015	0.762901	0.238064	0.1325	0.012415	3.82969	9.92024	0.448974	0	0	0	1	0	0	0
	226	2016	0.759183	0.295866	0.238452	0.00862768	3.85254	9.95007	0.649323	0	0	0	1	0	0	0
	226	2017	0.624989	0.283977	0.188211	0.0177414	3.87425	10.0093	0.462055	0	0	0	1	0	0	0
	227	2010	0.84285	0.231289	0.270612	0.291383	3.67961	9.93255	0.811068	1	0	0	0	0	0	0
	227	2011	0.973102	0.396004	0.104994	0.264012	3.71155	10.0141	0.173923	1	0	0	0	0	0	0
	227	2012	0.754745	0.189477	0.080956	0.149439	3.74131	9.96787	0.320686	1	0	0	0	0	0	0
	227	2013	0.741141	0.229789	0.176141	0.32865	3.76916	10.0624	0.126063	1	0	0	0	0	0	0
	227	2014	0.206102	0.254669	0.182375	0.314491	3.79532	10.0391	0.578334	1	0	0	0	0	0	0
	227	2015	0.857562	0.227602	0.238801	0.314231	3.82	10.0488	0.474897	1	0	0	0	0	0	0
	227	2016	0.823445	0.305936	0.445329	0.17571	3.84336	10.0715	0.518589	1	0	0	0	0	0	0
	227	2017	0.631461	0.295552	0.342107	0.331349	3.86552	10.151	0.585765	1	0	0	0	0	0	0
	228	2010	0.840413	0.232604	0.317427	0.092407	3.66001	10.0524	0.816303	0	0	0	0	0	1	0
	228	2011	0.956731	0.36312	0.0905828	0.0786111	3.69338	10.1197	0.157736	0	0	0	0	0	1	0
	228	2012	0.684957	0.176454	0.0790669	0.031656	3.72436	10.2021	0.318378	0	0	0	0	0	1	0
	228	2013	0.617704	0.213798	0.162451	0.0749538	3.75328	10.2524	0.122957	0	0	0	0	0	1	0
	228	2014	0.247989	0.247192	0.168369	0.0705298	3.78039	10.298	0.584888	0	0	0	0	0	1	0
	228	2015	0.793183	0.202759	0.19255	0.0492075	3.80591	10.3496	0.400366	0	0	0	0	0	1	0
	228	2016	0.754492	0.280366	0.373178	0.027506	3.83001	10.3991	0.535381	0	0	0	0	0	1	0
	228	2017	0.567966	0.263112	0.266297	0.0658008	3.85285	10.4436	0.534029	0	0	0	0	0	1	0
	229	2010	0.692504	0.230584	0.410114	0.150512	3.66058	9.32474	0.826627	0	0	0	0	0	1	0
	229	2011	0.944681	0.408784	0.146855	0.218854	3.6939	9.28749	0.184637	0	0	0	0	0	1	0
	229	2012	0.513274	0.184352	0.0235177	0.0765924	3.72485	9.44407	0.303056	0	0	0	0	0	1	0
	229	2013	0.353763	0.201597	0.0194704	0.0690011	3.75374	9.45997	0.123663	0	0	0	0	0	1	0
	229	2014	0.179262	0.246282	0.00196723	0.0260551	3.78082	9.41744	0.581413	0	0	0	0	0	1	0
	229	2015	0.644924	0.373814	0.00342945	0.0152359	3.80632	9.34963	0.399433	0	0	0	0	0	1	0
	229	2016	0.576097	0.268307	0.0204364	0.0120585	3.8304	9.33822	0.600746	0	0	0	0	0	1	0
	229	2017	0.141243	0.265176	0.00962316	0.0368658	3.85321	9.33757	0.48224	0	0	0	0	0	1	0
	230	2010	0.813882	0.406448	0.253172	0.0464004	3.68583	9.39962	0.853428	0	0	0	0	0	0	1
	230	2011	0.957263	0.447653	0.0801152	0.0541174	3.71734	9.32187	0.15327	0	0	0	0	0	0	1
	230	2012	0.685705	0.377379	0.0678288	0.0262413	3.74671	9.3716	0.296359	0	0	0	0	0	0	1
	230	2013	0.602979	0.377541	0.135874	0.052634	3.77422	9.39019	0.126845	0	0	0	0	0	0	1
	230	2014	0.22391	0.407461	0.149935	0.0433912	3.8001	9.35854	0.582304	0	0	0	0	0	0	1
	230	2015	0.71401	0.356333	0.130297	0.0460876	3.82452	9.52493	0.373379	0	0	0	0	0	0	1
	230	2016	0.58844	0.44802	0.139918	0.0372613	3.84763	9.41512	0.591041	0	0	0	0	0	0	1
	230	2017	0.188743	0.436558	0.0925317	0.0859409	3.86958	9.42356	0.492965	0	0	0	0	0	0	1
	231	2010	0.797163	0.199514	0.181516	0.098122	3.65706	9.28076	0.84022	1	0	0	0	0	0	0
	231	2011	0.961892	0.379372	0.0639814	0.083483	3.69064	9.31418	0.184435	1	0	0	0	0	0	0
	231	2012	0.674498	0.177112	0.0529983	0.0257107	3.72181	9.32336	0.298172	1	0	0	0	0	0	0
	231	2013	0.702651	0.217392	0.119684	0.178444	3.75089	9.35762	0.126558	1	0	0	0	0	0	0
	231	2014	0.17929	0.211294	0.106716	0.0823563	3.77815	9.80671	0.577437	1	0	0	0	0	0	0
	231	2015	0.699467	0.207544	0.143869	0.0312801	3.8038	9.82824	0.384882	1	0	0	0	0	0	0
	231	2016	0.5047	0.205518	0.312678	0.0221301	3.82802	9.89328	0.574549	1	0	0	0	0	0	0
	231	2017	0.30483	0.272612	0.250794	0.0405718	3.85095	9.93956	0.452161	1	0	0	0	0	0	0
	232	2010	0.754254	0.587519	0.182302	0.0221443	3.68296	10.0352	0.824115	0	0	0	0	0	0	1
	232	2011	0.950636	0.585282	0.0674182	0.016742	3.71466	10.0399	0.183414	0	0	0	0	0	0	1
	232	2012	0.634901	0.559232	0.0582145	0.0079601	3.74421	10.0699	0.305307	0	0	0	0	0	0	1
	232	2013	0.538733	0.556324	0.119715	0.0205421	3.77188	10.0775	0.126047	0	0	0	0	0	0	1
	232	2014	0.170918	0.561745	0.100463	0.021302	3.79789	10.0588	0.576124	0	0	0	0	0	0	1
	232	2015	0.699096	0.524098	0.108091	0.0201663	3.82243	10.0415	0.420857	0	0	0	0	0	0	1
	232	2016	0.680623	0.597284	0.308893	0.0181026	3.84566	10.1711	0.608586	0	0	0	0	0	0	1
	232	2017	0.296944	0.584171	0.237502	0.0311393	3.8677	10.2254	0.476341	0	0	0	0	0	0	1
	233	2010	0.74926	0.212055	0.173857	0.043871	3.65706	9.83926	0.819326	0	0	0	0	0	1	0
	233	2011	0.962265	0.385312	0.0903308	0.0378708	3.69064	9.80256	0.186142	0	0	0	0	0	1	0
	233	2012	0.643647	0.169339	0.0569916	0.0142158	3.72181	9.82499	0.312137	0	0	0	0	0	1	0
	233	2013	0.569339	0.203814	0.113783	0.0366798	3.75089	9.79	0.127481	0	0	0	0	0	1	0
	233	2014	0.204435	0.211274	0.0972444	0.0315033	3.77815	9.82463	0.577972	0	0	0	0	0	1	0
	233	2015	0.802419	0.196009	0.106973	0.0204007	3.8038	9.93307	0.415832	0	0	0	0	0	1	0
	233	2016	0.688455	0.259487	0.217692	0.01429	3.82802	9.89184	0.59233	0	0	0	0	0	1	0
	233	2017	0.465583	0.258256	0.172168	0.0336568	3.85095	9.89608	0.467683	0	0	0	0	0	1	0
	234	2010	0.677415	0.244505	0.393661	0.0387167	3.66049	8.93233	0.822354	1	0	0	0	0	0	0
	234	2011	0.956758	0.38295	0.108431	0.177432	3.69381	9.23459	0.155589	1	0	0	0	0	0	0
	234	2012	0.655884	0.19864	0.0861456	0.0403177	3.72477	9.26698	0.318594	1	0	0	0	0	0	0
	234	2013	0.561108	0.219554	0.171257	0.0807919	3.75366	9.32231	0.126875	1	0	0	0	0	0	0
	234	2014	0.239512	0.233269	0.188852	0.0701107	3.78075	9.38802	0.580613	1	0	0	0	0	0	0
	234	2015	0.71682	0.206576	0.261577	0.0488195	3.80625	9.34988	0.396943	1	0	0	0	0	0	0
	234	2016	0.569135	0.277718	0.450766	0.0328819	3.83033	9.21672	0.57387	1	0	0	0	0	0	0
	234	2017	0.255949	0.276514	0.345075	0.110716	3.85315	9.2649	0.470502	1	0	0	0	0	0	0
	235	2010	0.719664	0.357247	0.152905	0.117224	3.65254	9.16927	0.825866	0	0	0	0	0	1	0
	235	2011	0.928729	0.374279	0.0548253	0.123387	3.68646	9.16921	0.190001	0	0	0	0	0	1	0
	235	2012	0.489646	0.259492	0.0343637	0.0458808	3.71792	9.12229	0.311267	0	0	0	0	0	1	0
	235	2013	0.375099	0.279175	0.0892378	0.113251	3.74726	9.15505	0.12636	0	0	0	0	0	1	0
	235	2014	0.20216	0.309954	0.0651716	0.0801178	3.77474	9.28254	0.578494	0	0	0	0	0	1	0
	235	2015	0.656357	0.237057	0.0692047	0.0456592	3.80058	9.28737	0.391744	0	0	0	0	0	1	0
	235	2016	0.428948	0.348578	0.162046	0.0338842	3.82497	9.31991	0.589669	0	0	0	0	0	1	0
	235	2017	0.169544	0.333542	0.12413	0.0611872	3.84807	9.33181	0.479041	0	0	0	0	0	1	0
	236	2010	0.82503	0.587519	0.295804	0.0833035	3.65234	9.99692	0.824827	0	0	1	0	0	0	0
	236	2011	0.968803	0.585282	0.105249	0.077197	3.68628	10.0142	0.109139	0	0	1	0	0	0	0
	236	2012	0.753867	0.559232	0.0904482	0.0328928	3.71775	10.0962	0.292353	0	0	1	0	0	0	0
	236	2013	0.717944	0.556324	0.182213	0.0791517	3.7471	10.1395	0.120397	0	0	1	0	0	0	0
	236	2014	0.17932	0.561745	0.160393	0.0660322	3.77459	10.1915	0.580389	0	0	1	0	0	0	0
	236	2015	0.793703	0.524098	0.195575	0.0494904	3.80044	10.2013	0.441879	0	0	1	0	0	0	0
	236	2016	0.833946	0.597284	0.351109	0.0395704	3.82484	10.2513	0.633305	0	0	1	0	0	0	0
	236	2017	0.84542	0.584171	0.262213	0.0712897	3.84794	10.2651	0.534017	0	0	1	0	0	0	0
	237	2010	0.803258	0.388191	0.255199	0.0774453	3.81928	9.39419	0.834375	1	0	0	0	0	0	0
	237	2011	0.969151	0.442257	0.0904293	0.0646973	3.84267	9.52785	0.193765	1	0	0	0	0	0	0
	237	2012	0.740068	0.347084	0.0675564	0.0262413	3.86487	9.59651	0.306877	1	0	0	0	0	0	0
	237	2013	0.725653	0.350559	0.146776	0.0546756	3.88598	9.69279	0.10969	1	0	0	0	0	0	0
	237	2014	0.193278	0.374282	0.136336	0.0333841	3.90612	9.83291	0.574514	1	0	0	0	0	0	0
	237	2015	0.739626	0.328121	0.186619	0.0183073	3.92536	9.88832	0.399279	1	0	0	0	0	0	0
	237	2016	0.718357	0.394554	0.387653	0.0132458	3.94379	10.0075	0.571016	1	0	0	0	0	0	0
	237	2017	0.374482	0.38133	0.296722	0.0263528	3.96147	10.0776	0.469907	1	0	0	0	0	0	0
	238	2010	0.818535	0.350207	0.353892	0.0415444	3.66162	9.5685	0.769432	0	1	0	0	0	0	0
	238	2011	0.973609	0.382965	0.129397	0.0366632	3.69487	9.71668	0.0685111	0	1	0	0	0	0	0
	238	2012	0.767801	0.263529	0.107481	0.00821644	3.72575	9.70818	0.254133	0	1	0	0	0	0	0
	238	2013	0.678666	0.283227	0.219563	0.0214596	3.75458	9.67754	0.131038	0	1	0	0	0	0	0
	238	2014	0.210067	0.346498	0.193991	0.0205456	3.78161	9.97901	0.582319	0	1	0	0	0	0	0
	238	2015	0.771552	0.248398	0.245509	0.0102489	3.80706	9.97136	0.452867	0	1	0	0	0	0	0
	238	2016	0.648809	0.380547	0.403437	0.00884248	3.8311	10.0007	0.606927	0	1	0	0	0	0	0
	238	2017	0.289443	0.367271	0.301447	0.0118636	3.85388	9.96279	0.476742	0	1	0	0	0	0	0
	239	2010	0.783826	0.535856	0.28752	0.00132436	3.79169	8.23261	0.829518	0	1	0	0	0	0	0
	239	2011	0.985652	0.53033	0.117945	0.0380463	3.81657	9.67844	0.087782	0	1	0	0	0	0	0
	239	2012	0.87107	0.504191	0.0871146	0.0169905	3.84011	9.71743	0.325575	0	1	0	0	0	0	0
	239	2013	0.903286	0.485878	0.179789	0.0478512	3.86243	9.9072	0.116882	0	1	0	0	0	0	0
	239	2014	0.183459	0.511746	0.176698	0.0132167	3.88366	10.0614	0.571176	0	1	0	0	0	0	0
	239	2015	0.834015	0.476726	0.233385	0.00329774	3.9039	10.1296	0.357609	0	1	0	0	0	0	0
	239	2016	0.65403	0.539152	0.295392	0.0292243	3.92324	10.1418	0.605107	0	1	0	0	0	0	0
	239	2017	0.279553	0.512241	0.218954	0.0211881	3.94176	10.1163	0.434563	0	1	0	0	0	0	0
	240	2010	0.78201	0.357247	0.283687	0.159126	3.6917	9.40432	0.833077	0	0	0	0	1	0	0
	240	2011	0.953995	0.374279	0.0931151	0.125937	3.7228	9.5546	0.195977	0	0	0	0	1	0	0
	240	2012	0.664102	0.259492	0.0790535	0.0446665	3.75182	9.61802	0.316818	0	0	0	0	1	0	0
	240	2013	0.574332	0.279175	0.169306	0.0944751	3.77902	9.64711	0.123076	0	0	0	0	1	0	0
	240	2014	0.210909	0.309954	0.171478	0.105212	3.80462	9.69504	0.581279	0	0	0	0	1	0	0
	240	2015	0.793255	0.237057	0.230572	0.058349	3.82879	9.79068	0.300594	0	0	0	0	1	0	0
	240	2016	0.713089	0.348578	0.48004	0.0371718	3.85169	9.95801	0.446072	0	0	0	0	1	0	0
	240	2017	0.412635	0.333542	0.368971	0.0703713	3.87344	9.90194	0.480522	0	0	0	0	1	0	0
	241	2010	0.865054	0.244213	0.135249	0.10478	3.68601	9.77695	0.851469	0	0	1	0	0	0	0
	241	2011	0.977437	0.368649	0.0429258	0.0936707	3.7175	9.86308	0.210162	0	0	1	0	0	0	0
	241	2012	0.765508	0.211743	0.0289643	0.0329197	3.74687	9.90972	0.325407	0	0	1	0	0	0	0
	241	2013	0.690955	0.217104	0.0482433	0.0613968	3.77437	9.90317	0.124356	0	0	1	0	0	0	0
	241	2014	0.217475	0.235095	0.0503128	0.0501988	3.80024	9.94999	0.580974	0	0	1	0	0	0	0
	241	2015	0.786556	0.215831	0.0710836	0.0389667	3.82465	10.0147	0.423122	0	0	1	0	0	0	0
	241	2016	0.717691	0.31762	0.148604	0.0256981	3.84776	10.0618	0.63405	0	0	1	0	0	0	0
	241	2017	0.603212	0.290592	0.111369	0.0456284	3.8697	10.0982	0.514942	0	0	1	0	0	0	0
	242	2010	0.818106	0.312519	0.338461	0.0255805	3.81111	10.153	0.797964	0	1	0	0	0	0	0
	242	2011	0.970742	0.366516	0.122669	0.0299953	3.83493	10.2332	0.139335	0	1	0	0	0	0	0
	242	2012	0.737869	0.232812	0.100477	0.0119177	3.85751	10.2033	0.320566	0	1	0	0	0	0	0
	242	2013	0.586895	0.26491	0.181047	0.029041	3.87898	10.2621	0.126709	0	1	0	0	0	0	0
	242	2014	0.421446	0.298386	0.186991	0.025125	3.89944	10.3079	0.579482	0	1	0	0	0	0	0
	242	2015	0.801909	0.227333	0.238286	0.0160361	3.91897	10.3593	0.369357	0	1	0	0	0	0	0
	242	2016	0.792445	0.334947	0.407586	0.00988663	3.93767	10.4782	0.562488	0	1	0	0	0	0	0
	242	2017	0.493668	0.317847	0.326177	0.0182384	3.95559	10.5463	0.462532	0	1	0	0	0	0	0
	243	2010	0.805676	0.249869	0.189922	0.102071	3.66783	9.98877	0.83466	0	0	1	0	0	0	0
	243	2011	0.974916	0.365185	0.0632383	0.470449	3.70062	10.3362	0.180321	0	0	1	0	0	0	0
	243	2012	0.74647	0.184743	0.0483058	0.142005	3.73111	10.3927	0.310133	0	0	1	0	0	0	0
	243	2013	0.737338	0.208141	0.102356	0.29345	3.75959	10.4703	0.123034	0	0	1	0	0	0	0
	243	2014	0.18684	0.204099	0.0820719	0.227382	3.78633	10.5238	0.579894	0	0	1	0	0	0	0
	243	2015	0.765117	0.173568	0.0909756	0.144866	3.81151	10.5468	0.429115	0	0	1	0	0	0	0
	243	2016	0.673365	0.248757	0.175053	0.100024	3.83531	10.5727	0.603077	0	0	1	0	0	0	0
	243	2017	0.452192	0.235662	0.161256	0.170693	3.85788	10.6279	0.469873	0	0	1	0	0	0	0
	244	2010	0.796802	0.2914	0.241334	0.0746653	3.64621	10.0154	0.740709	0	1	0	0	0	0	0
	244	2011	0.971678	0.372659	0.0959026	0.0664623	3.68061	10.1858	0.140364	0	1	0	0	0	0	0
	244	2012	0.68276	0.279742	0.0713698	0.0200756	3.71248	10.2823	0.272631	0	1	0	0	0	0	0
	244	2013	0.611843	0.335003	0.148795	0.0447544	3.74218	10.329	0.128827	0	1	0	0	0	0	0
	244	2014	0.180764	0.315654	0.150607	0.0311047	3.76997	10.335	0.585546	0	1	0	0	0	0	0
	244	2015	0.746921	0.280379	0.190675	0.0192853	3.79609	10.3124	0.449926	0	1	0	0	0	0	0
	244	2016	0.714516	0.368277	0.360136	0.0152625	3.82073	10.2665	0.594182	0	1	0	0	0	0	0
	244	2017	0.354231	0.349471	0.235735	0.0427543	3.84404	10.2664	0.536207	0	1	0	0	0	0	0
	245	2010	0.852507	0.39147	0.344734	0.128904	3.66323	10.5082	0.7742	0	0	0	0	0	1	0
	245	2011	0.966229	0.417603	0.108738	0.115842	3.69636	10.4852	0.220522	0	0	0	0	0	1	0
	245	2012	0.719146	0.321035	0.0882989	0.0589137	3.72713	10.502	0.29091	0	0	0	0	0	1	0
	245	2013	0.600751	0.320535	0.177149	0.196864	3.75587	10.4247	0.136277	0	0	0	0	0	1	0
	245	2014	0.225212	0.358423	0.174952	0.247866	3.78283	10.3957	0.591791	0	0	0	0	0	1	0
	245	2015	0.761238	0.268564	0.218836	0.190024	3.80821	10.3675	0.423912	0	0	0	0	0	1	0
	245	2016	0.701771	0.390794	0.40691	0.152339	3.83219	10.3626	0.667181	0	0	0	0	0	1	0
	245	2017	0.341915	0.347213	0.308558	0.249568	3.85491	10.429	0.365087	0	0	0	0	0	1	0
	246	2010	0.852962	0.343985	0.252831	0.0469015	3.81037	9.68313	0.785198	0	0	0	0	0	1	0
	246	2011	0.977451	0.424929	0.101396	0.0317913	3.83423	9.80281	0.128838	0	0	0	0	0	1	0
	246	2012	0.789876	0.327358	0.0757406	0.0191987	3.85685	9.78786	0.338504	0	0	0	0	0	1	0
	246	2013	0.761916	0.328118	0.150418	0.0372877	3.87835	9.78755	0.128663	0	0	0	0	0	1	0
	246	2014	0.18219	0.343007	0.149665	0.0340587	3.89883	9.7808	0.565942	0	0	0	0	0	1	0
	246	2015	0.753725	0.297808	0.24252	0.0309083	3.9184	9.69242	0.388968	0	0	0	0	0	1	0
	246	2016	0.677936	0.30919	0.299956	0.0224761	3.93712	10.0452	0.565918	0	0	0	0	0	1	0
	246	2017	0.331267	0.278587	0.22036	0.0621272	3.95506	10.0625	0.389359	0	0	0	0	0	1	0
	247	2010	0.716367	0.587519	0.152455	0.0174792	3.69399	9.72677	0.817255	0	0	0	0	0	0	1
	247	2011	0.939005	0.585282	0.071624	0.0113437	3.72493	9.77641	0.194086	0	0	0	0	0	0	1
	247	2012	0.606726	0.559232	0.0621493	0.00571148	3.75381	9.86835	0.306134	0	0	0	0	0	0	1
	247	2013	0.459996	0.556324	0.116095	0.012066	3.78089	10.124	0.127601	0	0	0	0	0	0	1
	247	2014	0.189092	0.561745	0.118605	0.0114994	3.80638	10.1227	0.57892	0	0	0	0	0	0	1
	247	2015	0.70661	0.524098	0.151371	0.0071047	3.83046	10.1337	0.386523	0	0	0	0	0	0	1
	247	2016	0.809511	0.597284	0.234372	0.00494033	3.85327	10.0313	0.578165	0	0	0	0	0	0	1
	247	2017	0.441492	0.584171	0.182508	0.010956	3.87495	10.1427	0.457536	0	0	0	0	0	0	1
	248	2010	0.797521	0.34616	0.276731	0.0815258	3.81184	10.453	0.834498	0	1	0	0	0	0	0
	248	2011	0.961559	0.380423	0.101704	0.033195	3.83563	10.4958	0.182377	0	1	0	0	0	0	0
	248	2012	0.628628	0.295111	0.0680828	0.0146115	3.85818	10.5066	0.322573	0	1	0	0	0	0	0
	248	2013	0.517137	0.299147	0.128403	0.0399142	3.87961	10.5009	0.13075	0	1	0	0	0	0	0
	248	2014	0.194751	0.341715	0.12828	0.022774	3.90004	10.5273	0.583697	0	1	0	0	0	0	0
	248	2015	0.708435	0.27681	0.126979	0.0149126	3.91955	10.6333	0.401514	0	1	0	0	0	0	0
	248	2016	0.723285	0.373309	0.204287	0.0131742	3.93822	10.6208	0.578292	0	1	0	0	0	0	0
	248	2017	0.417395	0.348834	0.165535	0.0297562	3.95612	10.6661	0.47535	0	1	0	0	0	0	0
	249	2010	0.767459	0.314777	0.258872	0.0800582	3.64454	9.64245	0.801678	0	1	0	0	0	0	0
	249	2011	0.957752	0.368644	0.0882695	0.0902025	3.67906	9.68276	0.209395	0	1	0	0	0	0	0
	249	2012	0.669089	0.256033	0.0689376	0.0369313	3.71105	9.71748	0.352946	0	1	0	0	0	0	0
	249	2013	0.558727	0.276133	0.133713	0.0880751	3.74084	9.71564	0.126919	0	1	0	0	0	0	0
	249	2014	0.218097	0.305543	0.104254	0.080312	3.76871	9.68328	0.586376	0	1	0	0	0	0	0
	249	2015	0.734323	0.258082	0.155689	0.0484962	3.79491	9.77342	0.439787	0	1	0	0	0	0	0
	249	2016	0.700073	0.357591	0.306457	0.0305191	3.81961	9.80021	0.614788	0	1	0	0	0	0	0
	249	2017	0.805569	0.350903	0.32292	0.0721108	3.84298	9.90858	0.60219	0	1	0	0	0	0	0
	250	2010	0.827335	0.288161	0.209612	0.146348	3.64963	9.37161	0.832116	0	0	0	0	1	0	0
	250	2011	0.962594	0.404487	0.0736069	0.116719	3.68377	9.48364	0.180708	0	0	0	0	1	0	0
	250	2012	0.721259	0.190665	0.0582566	0.0435872	3.71542	9.59184	0.325074	0	0	0	0	1	0	0
	250	2013	0.552447	0.229606	0.105896	0.118538	3.74492	9.61717	0.128582	0	0	0	0	1	0	0
	250	2014	0.200382	0.260674	0.103696	0.107655	3.77254	9.7345	0.582137	0	0	0	0	1	0	0
	250	2015	0.776954	0.25147	0.145454	0.0819424	3.79851	9.87339	0.416441	0	0	0	0	1	0	0
	250	2016	0.641918	0.313761	0.248207	0.0517005	3.82302	10.0743	0.550658	0	0	0	0	1	0	0
[truncated: 30,105 more rows]

## Sheet: Eastern China (2880)
ZQMC	ID	Year	Fineffi	Finecol	ALR	ATR	Age	TA	FCFPS	High-end equipment manufacturing	Energy conservation & environmental protection	Biotechnology	Advanced materials	New energy	New energy vehicle	Information technology
20100001	1	2010	0.684476	0.425763	0.195864	0.0125277	3.93323	9.1118	0.826605	0	1	0	0	0	0	0
20110001	1	2011	0.907218	0.451789	0.0702362	0.00509899	3.95134	9.10057	0.188105	0	1	0	0	0	0	0
20120001	1	2012	0.424774	0.406655	0.0567636	0.00346737	3.96872	9.12048	0.306117	0	1	0	0	0	0	0
20130001	1	2013	0.259342	0.391783	0.112415	0.00469107	3.98543	9.07506	0.127791	0	1	0	0	0	0	0
20140001	1	2014	0.173923	0.413148	0.122312	0.00418068	4.00152	9.13566	0.579991	0	1	0	0	0	0	0
20150001	1	2015	0.714873	0.371887	0.131809	0.00375846	4.01703	9.34124	0.389472	0	1	0	0	0	0	0
20160001	1	2016	0.952247	0.463416	0.261123	0.012136	4.03201	9.40265	0.582525	0	1	0	0	0	0	0
20170001	1	2017	0.300257	0.459785	0.220606	0.0224306	4.0465	9.46421	0.471789	0	1	0	0	0	0	0
20100002	2	2010	0.836409	0.425763	0.258862	0.0437994	4.00048	10.0011	0.806252	1	0	0	0	0	0	0
20110002	2	2011	0.973097	0.451789	0.0962838	0.0384488	4.01603	10.0714	0.157901	1	0	0	0	0	0	0
20120002	2	2012	0.762384	0.406655	0.0762425	0.0145036	4.03104	10.1196	0.302309	1	0	0	0	0	0	0
20130002	2	2013	0.713627	0.391783	0.148867	0.0355214	4.04556	10.1339	0.125524	1	0	0	0	0	0	0
20140002	2	2014	0.162605	0.413148	0.151274	0.0310638	4.0596	10.1681	0.580024	1	0	0	0	0	0	0
20150002	2	2015	0.833801	0.371887	0.19077	0.0240299	4.0732	10.258	0.381237	1	0	0	0	0	0	0
20160002	2	2016	0.742895	0.463416	0.354783	0.0193258	4.0864	10.3349	0.509621	1	0	0	0	0	0	0
20170002	2	2017	0.470909	0.459785	0.271051	0.0326951	4.0992	10.4331	0.465481	1	0	0	0	0	0	0
20100003	3	2010	0.691066	0.425763	0.245516	0.0816093	3.90639	8.32675	0.82697	0	1	0	0	0	0	0
20110003	3	2011	0.925565	0.451789	0.0896996	0.0843191	3.92562	8.37705	0.186821	0	1	0	0	0	0	0
20120003	3	2012	0.483744	0.406655	0.0712152	0.0354067	3.94404	8.37981	0.309405	0	1	0	0	0	0	0
20130003	3	2013	0.337491	0.391783	0.0847917	0.0655144	3.96171	9.0119	0.12678	0	1	0	0	0	0	0
20140003	3	2014	0.216116	0.413148	0.0746382	0.0256565	3.97868	8.90537	0.581163	0	1	0	0	0	0	0
20150003	3	2015	0.785472	0.371887	0.172257	0.0258242	3.99502	9.71388	0.355164	0	1	0	0	0	0	0
20160003	3	2016	0.770587	0.463416	0.307705	0.0124821	4.01077	9.68715	0.577127	0	1	0	0	0	0	0
20170003	3	2017	0.539704	0.459785	0.265365	0.0218904	4.02596	9.49208	0.463532	0	1	0	0	0	0	0
20100004	4	2010	0.791431	0.425763	0.187544	0.0790321	3.98182	10.0959	0.827704	0	1	0	0	0	0	0
20110004	4	2011	0.96265	0.451789	0.077039	0.0614975	3.99804	10.1842	0.179896	0	1	0	0	0	0	0
20120004	4	2012	0.666367	0.406655	0.0579603	0.0212404	4.01368	10.1564	0.30993	0	1	0	0	0	0	0
20130004	4	2013	0.606577	0.391783	0.104848	0.0602383	4.02877	10.1784	0.125401	0	1	0	0	0	0	0
20140004	4	2014	0.161495	0.413148	0.102252	0.0476536	4.04336	10.1795	0.580976	0	1	0	0	0	0	0
20150004	4	2015	0.741798	0.371887	0.145504	0.0391849	4.05748	10.19	0.399354	0	1	0	0	0	0	0
20160004	4	2016	0.604001	0.463416	0.297514	0.0327685	4.07115	10.2342	0.60201	0	1	0	0	0	0	0
20170004	4	2017	0.361377	0.459785	0.234957	0.0654335	4.0844	10.2908	0.51552	0	1	0	0	0	0	0
20100005	5	2010	0.829635	0.425763	0.306223	0.135944	4.04183	10.2166	0.772887	1	0	0	0	0	0	0
20110005	5	2011	0.969643	0.451789	0.111112	0.100287	4.05599	10.2281	0.161551	1	0	0	0	0	0	0
20120005	5	2012	0.740066	0.406655	0.0883676	0.0492807	4.06971	10.2191	0.311013	1	0	0	0	0	0	0
20130005	5	2013	0.66747	0.391783	0.172384	0.141994	4.083	10.1971	0.13319	1	0	0	0	0	0	0
20140005	5	2014	0.195766	0.413148	0.179258	0.122057	4.0959	10.2248	0.576059	1	0	0	0	0	0	0
20150005	5	2015	0.750053	0.371887	0.235795	0.0957639	4.10843	10.1538	0.414568	1	0	0	0	0	0	0
20160005	5	2016	0.670838	0.463416	0.462292	0.0768735	4.12061	10.2366	0.566301	1	0	0	0	0	0	0
20170005	5	2017	0.598868	0.459785	0.279311	0.166728	4.13245	10.3722	0.414788	1	0	0	0	0	0	0
20100006	6	2010	0.741627	0.425763	0.177435	0.0427733	4.03201	8.81854	0.824957	0	0	1	0	0	0	0
20110006	6	2011	0.914759	0.451789	0.0231432	0.0381495	4.0465	9.02611	0.18058	0	0	1	0	0	0	0
20120006	6	2012	0.4882	0.406655	0.0196504	0.0122325	4.06051	9.08742	0.285246	0	0	1	0	0	0	0
20130006	6	2013	0.390635	0.391783	0.0575565	0.0392146	4.07408	9.12601	0.124697	0	0	1	0	0	0	0
20140006	6	2014	0.233679	0.413148	0.0321069	0.0301643	4.08725	9.06244	0.580745	0	0	1	0	0	0	0
20150006	6	2015	0.665016	0.371887	0.0239784	0.0246199	4.10003	9.02549	0.385428	0	0	1	0	0	0	0
20160006	6	2016	0.511076	0.463416	0.053766	0.0145286	4.11244	9.07135	0.593548	0	0	1	0	0	0	0
20170006	6	2017	0.153209	0.459785	0.03803	0.0316795	4.1245	9.02954	0.472105	0	0	1	0	0	0	0
20100007	7	2010	0.726679	0.425763	0.260212	0.119992	4.02502	8.86087	0.828845	1	0	0	0	0	0	0
20110007	7	2011	0.929414	0.451789	0.0865874	0.129632	4.03973	8.82503	0.188369	1	0	0	0	0	0	0
20120007	7	2012	0.520112	0.406655	0.0696043	0.0482283	4.05396	8.83356	0.31016	1	0	0	0	0	0	0
20130007	7	2013	0.393714	0.391783	0.148159	0.101689	4.06774	8.86412	0.126159	1	0	0	0	0	0	0
20140007	7	2014	0.262555	0.413148	0.182701	0.0749558	4.0811	9.06548	0.574634	1	0	0	0	0	0	0
20150007	7	2015	0.731906	0.371887	0.219208	0.0347718	4.09405	9.06262	0.473791	1	0	0	0	0	0	0
20160007	7	2016	0.583388	0.463416	0.279155	0.0412947	4.10663	8.80104	0.593775	1	0	0	0	0	0	0
20170007	7	2017	0.182751	0.459785	0.208825	0.148241	4.11886	8.79918	0.478615	1	0	0	0	0	0	0
20100008	8	2010	0.854692	0.425763	0.157707	0.0353998	4.01444	9.79254	0.827021	0	0	0	1	0	0	0
20110008	8	2011	0.971554	0.451789	0.0546151	0.0276419	4.02951	9.81559	0.187013	0	0	0	1	0	0	0
20120008	8	2012	0.745571	0.406655	0.0395828	0.0120436	4.04407	9.8313	0.309849	0	0	0	1	0	0	0
20130008	8	2013	0.742341	0.391783	0.0843816	0.028846	4.05816	9.86608	0.127743	0	0	0	1	0	0	0
20140008	8	2014	0.179988	0.413148	0.0704786	0.0257894	4.07181	9.8411	0.581217	0	0	0	1	0	0	0
20150008	8	2015	0.838954	0.371887	0.0690739	0.021791	4.08504	9.83972	0.397127	0	0	0	1	0	0	0
20160008	8	2016	1	0.463416	0.0767358	0.0167542	4.09788	9.82089	0.591082	0	0	0	1	0	0	0
20170008	8	2017	0.770102	0.459785	0.0714411	0.0377085	4.11035	9.90176	0.478898	0	0	0	1	0	0	0
20100009	9	2010	0.788001	0.425763	0.272281	0.108967	3.97937	8.97244	0.825699	0	1	0	0	0	0	0
20110009	9	2011	0.963163	0.451789	0.101361	0.0812535	3.99568	9.03885	0.189324	0	1	0	0	0	0	0
20120009	9	2012	0.705343	0.406655	0.0789296	0.0341475	4.0114	9.08602	0.282482	0	1	0	0	0	0	0
20130009	9	2013	0.649943	0.391783	0.163686	0.0956221	4.02657	9.12869	0.129308	0	1	0	0	0	0	0
20140009	9	2014	0.175298	0.413148	0.171488	0.0791774	4.04123	9.1685	0.579437	0	1	0	0	0	0	0
20150009	9	2015	0.83062	0.371887	0.214401	0.055124	4.05542	9.19475	0.403643	0	1	0	0	0	0	0
20160009	9	2016	0.763951	0.463416	0.398824	0.0390931	4.06915	9.18012	0.609109	0	1	0	0	0	0	0
20170009	9	2017	0.478188	0.459785	0.324195	0.0779886	4.08246	9.2904	0.546307	0	1	0	0	0	0	0
20100010	10	2010	0.747137	0.425763	0.274335	0.0761209	3.94448	8.77783	0.828217	0	0	0	0	1	0	0
20110010	10	2011	0.94494	0.451789	0.0957934	0.0711071	3.96213	8.7564	0.185502	0	0	0	0	1	0	0
20120010	10	2012	0.619032	0.406655	0.0816502	0.0310489	3.97909	8.8095	0.31015	0	0	0	0	1	0	0
20130010	10	2013	0.519219	0.391783	0.167947	0.0828908	3.99542	8.84572	0.127537	0	0	0	0	1	0	0
20140010	10	2014	0.18577	0.413148	0.18052	0.0630271	4.01115	8.90651	0.579313	0	0	0	0	1	0	0
20150010	10	2015	0.693834	0.371887	0.070485	0.0247977	4.02633	9.06769	0.378879	0	0	0	0	1	0	0
20160010	10	2016	0.803457	0.463416	0.12783	0.0163723	4.041	9.07518	0.588339	0	0	0	0	1	0	0
20170010	10	2017	0.772088	0.459785	0.120506	0.0302857	4.05519	9.14716	0.461372	0	0	0	0	1	0	0
20100011	11	2010	0.754165	0.425763	0.193203	0.107297	3.88081	9.38677	0.817401	1	0	0	0	0	0	0
20110011	11	2011	0.952455	0.451789	0.076558	0.0991206	3.90119	9.46176	0.165645	1	0	0	0	0	0	0
20120011	11	2012	0.652531	0.406655	0.0666257	0.0437086	3.92065	9.52202	0.306172	1	0	0	0	0	0	0
20130011	11	2013	0.568252	0.391783	0.134376	0.10333	3.93927	9.55129	0.128111	1	0	0	0	0	0	0
20140011	11	2014	0.399998	0.413148	0.132692	0.0928233	3.95713	9.56322	0.584305	1	0	0	0	0	0	0
20150011	11	2015	0.701728	0.371887	0.135107	0.064605	3.97428	9.62805	0.401375	1	0	0	0	0	0	0
20160011	11	2016	0.554734	0.463416	0.227939	0.0432518	3.99078	9.60259	0.614256	1	0	0	0	0	0	0
20170011	11	2017	0.220259	0.459785	0.130025	0.09667	4.00668	9.55386	0.518706	1	0	0	0	0	0	0
20100012	12	2010	0.78861	0.425763	0.178141	0.0501468	3.8025	10.4634	0.815672	0	1	0	0	0	0	0
20110012	12	2011	0.961048	0.451789	0.068214	0.0489977	3.82679	10.4984	0.186484	0	1	0	0	0	0	0
20120012	12	2012	0.68114	0.406655	0.0536747	0.0180654	3.84979	10.51	0.296421	0	1	0	0	0	0	0
20130012	12	2013	0.611384	0.391783	0.103183	0.0430225	3.87163	10.5237	0.134367	0	1	0	0	0	0	0
20140012	12	2014	0.176517	0.413148	0.112706	0.0355511	3.89243	10.5848	0.588756	0	1	0	0	0	0	0
20150012	12	2015	0.816667	0.371887	0.170271	0.0185821	3.91228	10.7639	0.363756	0	1	0	0	0	0	0
20160012	12	2016	0.784132	0.463416	0.336223	0.0113126	3.93125	10.7843	0.578033	0	1	0	0	0	0	0
20170012	12	2017	0.935303	0.459785	0.291499	0.0256721	3.94944	10.8878	0.44039	0	1	0	0	0	0	0
20100013	13	2010	0.90298	0.425763	0.338278	0.270134	3.94851	9.79981	0.843423	0	0	1	0	0	0	0
20110013	13	2011	0.983829	0.451789	0.120767	0.223509	3.966	9.88456	0.15559	0	0	1	0	0	0	0
20120013	13	2012	0.859528	0.406655	0.0954748	0.0955122	3.98281	9.96829	0.33424	0	0	1	0	0	0	0
20130013	13	2013	0.895349	0.391783	0.187149	0.238854	3.999	10.0437	0.118928	0	0	1	0	0	0	0
20140013	13	2014	0.182218	0.413148	0.149551	0.204976	4.0146	10.1082	0.57019	0	0	1	0	0	0	0
20150013	13	2015	0.812635	0.371887	0.172474	0.16125	4.02967	10.1212	0.513851	0	0	1	0	0	0	0
20160013	13	2016	0.805298	0.463416	0.330188	0.142506	4.04423	10.3286	0.710199	0	0	1	0	0	0	0
20170013	13	2017	0.572093	0.459785	0.237196	0.205593	4.05831	10.3492	0.579579	0	0	1	0	0	0	0
20100014	14	2010	0.808672	0.246756	0.125843	0.00109767	3.97868	8.77467	0.826923	0	1	0	0	0	0	0
20110014	14	2011	0.971972	0.386552	0.436617	0.000898	3.99502	8.80379	0.151104	0	1	0	0	0	0	0
20120014	14	2012	1	0.225517	0.851708	0.00913388	4.01077	8.48841	0.361693	0	1	0	0	0	0	0
20130014	14	2013	1	0.242741	0	0.0294195	4.02596	7.01878	0.102954	0	1	0	0	0	0	0
20140014	14	2014	0.209909	0.245544	0.120925	0.0342632	4.04064	9.51485	0.577966	0	1	0	0	0	0	0
20150014	14	2015	0.741123	0.223297	0.172623	0.0173293	4.05484	9.64336	0.412145	0	1	0	0	0	0	0
20160014	14	2016	0.732099	0.300407	0.373727	0.0112112	4.06859	9.77804	0.602751	0	1	0	0	0	0	0
20170014	14	2017	0.357096	0.286277	0.267525	0.0259962	4.08192	9.9101	0.481294	0	1	0	0	0	0	0
20100015	15	2010	0.806219	0.425763	0.260692	0.037452	3.87772	9.72255	0.794569	0	1	0	0	0	0	0
20110015	15	2011	0.965857	0.451789	0.0967908	0.0464379	3.89823	9.73662	0.168956	0	1	0	0	0	0	0
20120015	15	2012	0.711845	0.406655	0.0817191	0.0103571	3.91782	9.7432	0.269625	0	1	0	0	0	0	0
20130015	15	2013	0.644208	0.391783	0.158426	0.0231342	3.93656	9.73562	0.124818	0	1	0	0	0	0	0
20140015	15	2014	0.259679	0.413148	0.175256	0.0239904	3.95453	9.70384	0.5813	0	1	0	0	0	0	0
20150015	15	2015	0.729527	0.371887	0.265393	0.0225022	3.97179	9.66085	0.394543	0	1	0	0	0	0	0
20160015	15	2016	0.978674	0.463416	0.303525	0.0209606	3.98838	9.63986	0.616933	0	1	0	0	0	0	0
20170015	15	2017	0.278762	0.459785	0.124537	0.0623325	4.00436	9.45997	0.482569	0	1	0	0	0	0	0
20100016	16	2010	0.819062	0.425763	0.264179	0.0723268	3.93445	8.71416	0.814863	0	0	0	0	0	0	1
20110016	16	2011	0.965766	0.451789	0.103312	0.0177742	3.9525	8.79966	0.183634	0	0	0	0	0	0	1
20120016	16	2012	0.736382	0.406655	0.0809773	0.0149533	3.96984	8.78544	0.322934	0	0	0	0	0	0	1
20130016	16	2013	0.648948	0.391783	0.166603	0.0298554	3.9865	8.83309	0.129884	0	0	0	0	0	0	1
20140016	16	2014	0.40985	0.413148	0.189309	0.0319122	4.00255	8.83461	0.581973	0	0	0	0	0	0	1
20150016	16	2015	0.907935	0.371887	0.238231	0.0345131	4.01803	8.87203	0.428968	0	0	0	0	0	0	1
20160016	16	2016	0.884306	0.463416	0.106926	0.0171659	4.03298	9.80575	0.581492	0	0	0	0	0	0	1
20170016	16	2017	0.429072	0.459785	0.0226388	0.0281679	4.04743	9.76132	0.444563	0	0	0	0	0	0	1
20100017	17	2010	0.889493	0.425763	0.265367	0.135025	4.05285	10.7334	0.820475	1	0	0	0	0	0	0
20110017	17	2011	0.981151	0.451789	0.0983479	0.111682	4.06666	10.8086	0.171971	1	0	0	0	0	0	0
20120017	17	2012	0.810069	0.406655	0.0768763	0.0383749	4.08005	10.7993	0.303011	1	0	0	0	0	0	0
20130017	17	2013	0.844928	0.391783	0.156873	0.0978357	4.09304	10.861	0.12263	1	0	0	0	0	0	0
20140017	17	2014	0.242214	0.413148	0.165942	0.0892764	4.10565	10.9434	0.567405	1	0	0	0	0	0	0
20150017	17	2015	0.845677	0.371887	0.199817	0.0486983	4.1179	11.0284	0.265965	1	0	0	0	0	0	0
20160017	17	2016	0.814021	0.463416	0.391152	0.0263186	4.12982	11.0956	0.467291	1	0	0	0	0	0	0
20170017	17	2017	0.641442	0.459785	0.286714	0.0659413	4.14142	11.116	0.521511	1	0	0	0	0	0	0
20100018	18	2010	0.759398	0.425763	0.252029	0.0362589	4.34102	9.35859	0.858841	0	1	0	0	0	0	0
20110018	18	2011	0.944879	0.451789	0.0704606	0.0404203	4.34819	9.27603	0.174173	0	1	0	0	0	0	0
20120018	18	2012	0.668138	0.406655	0.0702055	0.01628	4.35524	9.45763	0.277121	0	1	0	0	0	0	0
20130018	18	2013	0.626883	0.391783	0.161879	0.0273091	4.36218	9.59776	0.120334	0	1	0	0	0	0	0
20140018	18	2014	0.185579	0.413148	0.169281	0.0257076	4.36901	9.63041	0.582321	0	1	0	0	0	0	0
20150018	18	2015	0.875725	0.371887	0.241958	0.0243289	4.37574	9.83052	0.442861	0	1	0	0	0	0	0
20160018	18	2016	0.783603	0.463416	0.203844	0.0186754	4.38236	10.2377	0.465483	0	1	0	0	0	0	0
20170018	18	2017	0.499121	0.459785	0.256599	0.0393833	4.38888	10.461	0.385874	0	1	0	0	0	0	0
20100019	19	2010	0.699709	0.425763	0.0749009	0.0619228	4.02078	9.21891	0.819901	1	0	0	0	0	0	0
20110019	19	2011	0.923957	0.451789	0.0352012	0.0424537	4.03563	9.25725	0.1673	1	0	0	0	0	0	0
20120019	19	2012	0.488369	0.406655	0.0354084	0.0206063	4.04999	9.27431	0.291015	1	0	0	0	0	0	0
20130019	19	2013	0.33904	0.391783	0.0459849	0.0547559	4.0639	9.45511	0.123228	1	0	0	0	0	0	0
20140019	19	2014	0.175971	0.413148	0.0521999	0.0435854	4.07737	9.45068	0.582078	1	0	0	0	0	0	0
20150019	19	2015	0.671314	0.371887	0.0764867	0.0341737	4.09043	9.47267	0.367266	1	0	0	0	0	0	0
20160019	19	2016	0.563511	0.463416	0.0863215	0.0201253	4.10312	9.61485	0.500719	1	0	0	0	0	0	0
20170019	19	2017	0.18556	0.459785	0.0643321	0.0396858	4.11544	9.62281	0.488691	1	0	0	0	0	0	0
20100020	20	2010	0.838001	0.425763	0.439061	0.16959	3.77459	8.88607	0.827415	0	0	1	0	0	0	0
20110020	20	2011	0.993276	0.451789	0.0951247	0.13663	3.80044	9.09323	0.189737	0	0	1	0	0	0	0
20120020	20	2012	0.617457	0.406655	0.0700235	0.0533282	3.82484	9.08341	0.299354	0	0	1	0	0	0	0
20130020	20	2013	0.513085	0.391783	0.150681	0.141168	3.84794	9.12404	0.127053	0	0	1	0	0	0	0
20140020	20	2014	0.192403	0.413148	0.167373	0.132259	3.86988	9.29731	0.587402	0	0	1	0	0	0	0
20150020	20	2015	0.818028	0.371887	0.174851	0.0947778	3.89076	9.28798	0.426895	0	0	1	0	0	0	0
20160020	20	2016	0.657002	0.463416	0.328275	0.0477208	3.91068	9.2922	0.526067	0	0	1	0	0	0	0
20170020	20	2017	0.525739	0.459785	0.30047	0.111581	3.92973	9.58077	0.508002	0	0	1	0	0	0	0
20100021	21	2010	0.83922	0.425763	0.282978	0.0570549	3.99533	9.90154	0.80397	1	0	0	0	0	0	0
20110021	21	2011	0.971768	0.451789	0.0943515	0.0594228	4.01106	9.90591	0.165923	1	0	0	0	0	0	0
20120021	21	2012	0.752971	0.406655	0.0719569	0.0245819	4.02625	9.89227	0.316743	1	0	0	0	0	0	0
20130021	21	2013	0.695278	0.391783	0.139229	0.0656291	4.04092	9.90183	0.13559	1	0	0	0	0	0	0
20140021	21	2014	0.22679	0.413148	0.108797	0.0804755	4.05511	10.1957	0.582184	1	0	0	0	0	0	0
20150021	21	2015	0.689948	0.371887	0.113434	0.045546	4.06885	10.335	0.448063	1	0	0	0	0	0	0
20160021	21	2016	0.369399	0.463416	0.203573	0.0295406	4.08217	10.336	0.515789	1	0	0	0	0	0	0
20170021	21	2017	0.226393	0.459785	0.218026	0.0603337	4.0951	10.4721	0.307483	1	0	0	0	0	0	0
20100022	22	2010	0.74317	0.425763	0.184411	0.0798077	3.78533	9.29911	0.823464	0	1	0	0	0	0	0
20110022	22	2011	0.945335	0.451789	0.0688847	0.0669887	3.81057	9.33512	0.184048	0	1	0	0	0	0	0
20120022	22	2012	0.604828	0.406655	0.0591001	0.0279953	3.83442	9.36695	0.315604	0	1	0	0	0	0	0
20130022	22	2013	0.529798	0.391783	0.125997	0.0812965	3.85703	9.4149	0.126183	0	1	0	0	0	0	0
20140022	22	2014	0.167109	0.413148	0.155168	0.0632315	3.87852	9.5638	0.576684	0	1	0	0	0	0	0
20150022	22	2015	0.800663	0.371887	0.210189	0.0506705	3.899	9.64974	0.39586	0	1	0	0	0	0	0
20160022	22	2016	0.791261	0.463416	0.376423	0.0445465	3.91855	9.83168	0.601681	0	1	0	0	0	0	0
20170022	22	2017	0.506493	0.459785	0.245746	0.0455312	3.93727	9.88226	0.519942	0	1	0	0	0	0	0
20100023	23	2010	0.86154	0.216185	0.309198	0.119014	3.7074	10.4238	0.905525	0	0	0	0	0	1	0
20110023	23	2011	0.967689	0.398688	0.109037	0.140749	3.73743	10.4554	0.207131	0	0	0	0	0	1	0
20120023	23	2012	0.738219	0.23066	0.0921084	0.0528425	3.76552	10.5153	0.236801	0	0	0	0	0	1	0
20130023	23	2013	0.645396	0.242407	0.17656	0.155711	3.7919	10.454	0.128458	0	0	0	0	0	1	0
20140023	23	2014	0.200188	0.203747	0.174901	0.14247	3.81677	10.539	0.581513	0	0	0	0	0	1	0
20150023	23	2015	0.763866	0.21668	0.207343	0.0773838	3.84029	10.476	0.446246	0	0	0	0	0	1	0
20160023	23	2016	0.834994	0.250068	0.36817	0.0566229	3.86261	10.4965	0.619848	0	0	0	0	0	1	0
20170023	23	2017	0.483519	0.196913	0.252658	0.118204	3.88383	10.4909	0.589229	0	0	0	0	0	1	0
20100024	24	2010	0.838989	0.425763	0.252324	0.0878493	3.98141	10.1635	0.8389	0	0	0	0	0	1	0
20110024	24	2011	0.970753	0.451789	0.07759	0.134659	3.99765	10.1474	0.18463	0	0	0	0	0	1	0
20120024	24	2012	0.732019	0.406655	0.0583224	0.0589902	4.0133	10.1484	0.317631	0	0	0	0	0	1	0
20130024	24	2013	0.659435	0.391783	0.132917	0.170129	4.02841	10.1599	0.126008	0	0	0	0	0	1	0
20140024	24	2014	0.185905	0.413148	0.129819	0.175466	4.04301	10.1528	0.581516	0	0	0	0	0	1	0
20150024	24	2015	0.73185	0.371887	0.149143	0.0910516	4.05713	10.2009	0.377133	0	0	0	0	0	1	0
20160024	24	2016	0.607716	0.463416	0.291618	0.0547554	4.07081	10.2297	0.605556	0	0	0	0	0	1	0
20170024	24	2017	0.302506	0.459785	0.190342	0.116	4.08408	10.2757	0.474375	0	0	0	0	0	1	0
20100025	25	2010	0.782278	0.425763	0.240535	0.020283	3.89867	9.95965	0.827081	0	0	1	0	0	0	0
20110025	25	2011	0.959033	0.451789	0.0834591	0.0199211	3.91824	9.9763	0.144681	0	0	1	0	0	0	0
20120025	25	2012	0.676663	0.406655	0.0700999	0.00753286	3.93697	10.026	0.286982	0	0	1	0	0	0	0
20130025	25	2013	0.511091	0.391783	0.11874	0.0218496	3.95492	10.0872	0.121685	0	0	1	0	0	0	0
20140025	25	2014	0.195775	0.413148	0.133048	0.0128998	3.97216	10.14	0.58095	0	0	1	0	0	0	0
20150025	25	2015	0.746352	0.371887	0.18602	0.00931127	3.98874	10.2077	0.347632	0	0	1	0	0	0	0
20160025	25	2016	0.647622	0.463416	0.362957	0.0071778	4.00471	10.2368	0.578815	0	0	1	0	0	0	0
20170025	25	2017	0.31775	0.459785	0.282753	0.015991	4.02011	10.2752	0.469502	0	0	1	0	0	0	0
20100026	26	2010	0.813593	0.425763	0.218049	0.0162145	3.79162	9.58277	0.809435	1	0	0	0	0	0	0
20110026	26	2011	0.968845	0.451789	0.0918085	0.0165872	3.81651	9.66874	0.181115	1	0	0	0	0	0	0
20120026	26	2012	0.768301	0.406655	0.0806357	0.0145126	3.84004	9.69879	0.342887	1	0	0	0	0	0	0
20130026	26	2013	0.72003	0.391783	0.139438	0.0481723	3.86237	9.68784	0.135261	1	0	0	0	0	0	0
20140026	26	2014	0.175216	0.413148	0.0984463	0.0611156	3.8836	9.60704	0.587703	1	0	0	0	0	0	0
20150026	26	2015	0.730923	0.371887	0.118821	0.0320722	3.90385	9.79115	0.3786	1	0	0	0	0	0	0
20160026	26	2016	0.653656	0.463416	0.229893	0.0504475	3.92319	9.84027	0.54402	1	0	0	0	0	0	0
20170026	26	2017	0.390632	0.459785	0.203046	0.117113	3.94171	9.93275	0.492766	1	0	0	0	0	0	0
20100027	27	2010	0.845836	0.425763	0.289553	0.109946	3.67997	10.932	0.843062	0	0	0	0	0	0	1
20110027	27	2011	0.974259	0.451789	0.111276	0.0939184	3.71189	11.0326	0.201679	0	0	0	0	0	0	1
20120027	27	2012	0.759423	0.406655	0.0939141	0.0355956	3.74162	11.041	0.365313	0	0	0	0	0	0	1
20130027	27	2013	0.710048	0.391783	0.180859	0.0830973	3.76945	11.0106	0.123874	0	0	0	0	0	0	1
20140027	27	2014	0.202808	0.413148	0.181345	0.0807004	3.7956	11.0424	0.575476	0	0	0	0	0	0	1
20150027	27	2015	0.878467	0.371887	0.191766	0.071249	3.82027	11.0955	0.396586	0	0	0	0	0	0	1
20160027	27	2016	0.852005	0.463416	0.406009	0.0459726	3.84361	11.1505	0.801374	0	0	0	0	0	0	1
20170027	27	2017	0.959328	0.459785	0.293637	0.0836719	3.86576	11.1582	0.593646	0	0	0	0	0	0	1
20100028	28	2010	0.892947	0.425763	0.277394	0.327356	3.69408	10.5235	0.76261	1	0	0	0	0	0	0
20110028	28	2011	0.979378	0.451789	0.101966	0.238496	3.72501	10.5159	0.203978	1	0	0	0	0	0	0
20120028	28	2012	0.829266	0.406655	0.0877524	0.0996497	3.75389	10.5931	0.352361	1	0	0	0	0	0	0
20130028	28	2013	0.822394	0.391783	0.18431	0.227717	3.78097	10.5936	0.125501	1	0	0	0	0	0	0
20140028	28	2014	0.190638	0.413148	0.189475	0.196267	3.80645	10.599	0.583631	1	0	0	0	0	0	0
20150028	28	2015	0.856768	0.371887	0.234326	0.148859	3.83052	10.5961	0.353023	1	0	0	0	0	0	0
20160028	28	2016	0.990381	0.463416	0.438791	0.102667	3.85333	10.6113	0.402898	1	0	0	0	0	0	0
20170028	28	2017	0.347373	0.459785	0.21406	0.0379895	3.875	10.1819	0.584284	1	0	0	0	0	0	0
20100029	29	2010	0.740242	0.425763	0.186066	0.0898776	3.62263	9.20313	0.818032	0	0	0	0	0	0	1
20110029	29	2011	0.943419	0.451789	0.0731054	0.0753081	3.65887	9.26015	0.185969	0	0	0	0	0	0	1
20120029	29	2012	0.602399	0.406655	0.0599302	0.0379881	3.69232	9.29922	0.300412	0	0	0	0	0	0	1
20130029	29	2013	0.475971	0.391783	0.114294	0.084875	3.72337	9.35285	0.125997	0	0	0	0	0	0	1
20140029	29	2014	0.192573	0.413148	0.123865	0.0804142	3.75236	9.41633	0.581306	0	0	0	0	0	0	1
20150029	29	2015	0.734323	0.371887	0.164477	0.0594644	3.77952	9.60686	0.367883	0	0	0	0	0	0	1
20160029	29	2016	0.627339	0.463416	0.337904	0.0603759	3.80509	9.70462	0.606103	0	0	0	0	0	0	1
20170029	29	2017	0.362699	0.459785	0.261105	0.107388	3.82924	9.78441	0.487978	0	0	0	0	0	0	1
20100030	30	2010	0.74874	0.425763	0.322395	0.130503	3.6504	9.61782	0.820343	0	0	1	0	0	0	0
20110030	30	2011	0.950771	0.451789	0.118566	0.12188	3.68449	9.68443	0.177219	0	0	1	0	0	0	0
20120030	30	2012	0.662054	0.406655	0.0976072	0.0539578	3.71609	9.76816	0.304002	0	0	1	0	0	0	0
20130030	30	2013	0.55591	0.391783	0.181009	0.132015	3.74554	9.90413	0.125387	0	0	1	0	0	0	0
20140030	30	2014	0.188029	0.413148	0.196552	0.113492	3.77313	9.9837	0.581341	0	0	1	0	0	0	0
20150030	30	2015	0.842573	0.371887	0.250567	0.0801885	3.79906	10.1059	0.462234	0	0	1	0	0	0	0
20160030	30	2016	0.753101	0.463416	0.368486	0.0551372	3.82354	10.2217	0.559688	0	0	1	0	0	0	0
20170030	30	2017	0.683207	0.459785	0.33985	0.114736	3.84671	10.4895	0.484796	0	0	1	0	0	0	0
20100031	31	2010	0.747696	0.425763	0.14524	0.041783	3.63609	9.40078	0.830565	0	0	0	1	0	0	0
20110031	31	2011	0.947038	0.451789	0.0528354	0.038934	3.67127	9.43312	0.189334	0	0	0	1	0	0	0
20120031	31	2012	0.624235	0.406655	0.050984	0.0157268	3.70381	9.5479	0.310921	0	0	0	1	0	0	0
20130031	31	2013	0.491672	0.391783	0.0852619	0.0368748	3.73408	9.58433	0.120829	0	0	0	1	0	0	0
20140031	31	2014	0.517581	0.413148	0.0927824	0.032965	3.76238	9.64879	0.581941	0	0	0	1	0	0	0
20150031	31	2015	0.703717	0.371887	0.127428	0.0220739	3.78895	9.69564	0.410102	0	0	0	1	0	0	0
20160031	31	2016	0.729172	0.463416	0.230998	0.0141468	3.81398	9.68959	0.60591	0	0	0	1	0	0	0
20170031	31	2017	0.506916	0.459785	0.193186	0.0274332	3.83765	9.74985	0.49453	0	0	0	1	0	0	0
20100032	32	2010	0.81527	0.226473	0.272227	0.147851	3.50229	10.7282	0.812728	1	0	0	0	0	0	0
20110032	32	2011	0.972442	0.377218	0.109623	0.0984703	3.54949	10.8693	0.160273	1	0	0	0	0	0	0
20120032	32	2012	0.769384	0.216741	0.0886937	0.0407314	3.59207	10.9017	0.3062	1	0	0	0	0	0	0
20130032	32	2013	0.705896	0.219583	0.176233	0.124204	3.63083	10.8925	0.124392	1	0	0	0	0	0	0
20140032	32	2014	0.182311	0.229679	0.171202	0.121097	3.66642	10.9679	0.579595	1	0	0	0	0	0	0
20150032	32	2015	0.806321	0.200118	0.198506	0.082783	3.69932	11.0483	0.384706	1	0	0	0	0	0	0
20160032	32	2016	0.724233	0.286639	0.392986	0.049099	3.72989	11.1677	0.55282	1	0	0	0	0	0	0
20170032	32	2017	0.46327	0.273461	0.283778	0.0798686	3.75846	11.2049	0.45752	1	0	0	0	0	0	0
20100033	33	2010	0.704754	0.174318	0.115926	0.00878135	3.81451	9.01343	0.817086	0	0	1	0	0	0	0
20110033	33	2011	0.941734	0.402089	0.0780524	0.00857744	3.83816	9.1732	0.195386	0	0	1	0	0	0	0
20120033	33	2012	0.597261	0.198575	0.0678327	0.00242851	3.86058	9.21892	0.306179	0	0	1	0	0	0	0
20130033	33	2013	1	0.19997	0.16732	0.0381938	3.8819	9.43395	0.111789	0	0	1	0	0	0	0
20140033	33	2014	0.160909	0.193004	0.162022	0.00610236	3.90222	9.40273	0.578272	0	0	1	0	0	0	0
20150033	33	2015	0.857732	0.261015	0.188245	0.0234883	3.92163	9.65798	0.398098	0	0	1	0	0	0	0
20160033	33	2016	0.819092	0.250658	0.370895	0.0131265	3.94022	9.85733	0.789543	0	0	1	0	0	0	0
20170033	33	2017	0.497475	0.241961	0.295243	0.0321981	3.95804	9.88197	0.405822	0	0	1	0	0	0	0
20100034	34	2010	0.745263	0.295843	0.167267	0.1033	3.68975	9.10579	0.829313	0	0	1	0	0	0	0
20110034	34	2011	0.944242	0.374969	0.0617013	0.120652	3.72099	9.11999	0.184352	0	0	1	0	0	0	0
20120034	34	2012	0.601378	0.218164	0.0546457	0.0538544	3.75012	9.16151	0.307293	0	0	1	0	0	0	0
20130034	34	2013	0.459195	0.240875	0.110751	0.102206	3.77743	9.29689	0.127241	0	0	1	0	0	0	0
20140034	34	2014	0.211429	0.273148	0.116823	0.082295	3.80312	9.34977	0.579312	0	0	1	0	0	0	0
20150034	34	2015	0.708651	0.217654	0.143915	0.0552453	3.82737	9.36272	0.405091	0	0	1	0	0	0	0
20160034	34	2016	0.474928	0.33154	0.304067	0.0505609	3.85034	9.39626	0.603888	0	0	1	0	0	0	0
20170034	34	2017	0.282408	0.315463	0.238659	0.107291	3.87216	9.44212	0.500897	0	0	1	0	0	0	0
20100036	36	2010	0.893382	0.403309	0.82974	0.320841	3.78176	8.47347	0.811151	0	0	0	0	0	0	1
20110036	36	2011	0.90888	0.401379	0.252845	0.366807	3.8072	8.45706	0.188945	0	0	0	0	0	0	1
20120036	36	2012	0.771156	0.344038	0.088991	0.0369717	3.83123	9.52938	0.325375	0	0	0	0	0	0	1
20130036	36	2013	0.597421	0.337196	0.152303	0.0487229	3.854	9.70625	0.130199	0	0	0	0	0	0	1
20140036	36	2014	0.184598	0.36626	0.144941	0.0462839	3.87564	9.74493	0.582721	0	0	0	0	0	0	1
20150036	36	2015	0.699422	0.307506	0.0770758	0.0252827	3.89625	10.1029	0.406859	0	0	0	0	0	0	1
20160036	36	2016	0.589369	0.402052	0.153219	0.0137232	3.91593	10.1471	0.599836	0	0	0	0	0	0	1
20170036	36	2017	0.224674	0.381429	0.116828	0.0257153	3.93475	10.159	0.373723	0	0	0	0	0	0	1
20100038	38	2010	0.743509	0.252646	0.204787	0.0979669	3.64434	9.67598	0.833809	1	0	0	0	0	0	0
20110038	38	2011	0.948725	0.379409	0.0802886	0.0967672	3.67888	9.72355	0.174321	1	0	0	0	0	0	0
20120038	38	2012	0.624481	0.206183	0.0679528	0.0410372	3.71088	9.75716	0.296148	1	0	0	0	0	0	0
20130038	38	2013	0.523628	0.243847	0.13659	0.116875	3.74068	9.76142	0.123184	1	0	0	0	0	0	0
20140038	38	2014	0.194804	0.253415	0.133161	0.118521	3.76856	9.74454	0.579362	1	0	0	0	0	0	0
20150038	38	2015	0.70407	0.223934	0.149222	0.0871719	3.79477	10.0391	0.361544	1	0	0	0	0	0	0
20160038	38	2016	0.452257	0.290558	0.312436	0.0551074	3.81948	10.1074	0.589933	1	0	0	0	0	0	0
20170038	38	2017	0.24555	0.262682	0.225906	0.0963674	3.84286	10.1068	0.485172	1	0	0	0	0	0	0
20100040	40	2010	0.726705	0.379847	0.130196	0.0287184	3.65763	9.57316	0.825453	0	1	0	0	0	0	0
20110040	40	2011	0.930231	0.398874	0.0385856	0.0306146	3.69117	9.5419	0.194284	0	1	0	0	0	0	0
20120040	40	2012	0.537915	0.339248	0.0282265	0.0111441	3.7223	9.55422	0.318983	0	1	0	0	0	0	0
20130040	40	2013	0.426539	0.325406	0.045367	0.0324246	3.75136	9.56428	0.126757	0	1	0	0	0	0	0
20140040	40	2014	0.169725	0.339907	0.0506173	0.0209443	3.77859	9.60064	0.580685	0	1	0	0	0	0	0
20150040	40	2015	0.685939	0.293087	0.0755161	0.0133203	3.80421	9.64319	0.402387	0	1	0	0	0	0	0
20160040	40	2016	0.735015	0.360968	0.166622	0.0100656	3.8284	9.69616	0.596587	0	1	0	0	0	0	0
20170040	40	2017	0.273072	0.347382	0.0759783	0.026947	3.85132	9.64496	0.443896	0	1	0	0	0	0	0
20100041	41	2010	0.919437	0.272827	0.288076	0.203033	3.59073	10.8895	0.758415	1	0	0	0	0	0	0
20110041	41	2011	0.985359	0.396745	0.0998487	0.162693	3.62961	10.9667	0.264656	1	0	0	0	0	0	0
20120041	41	2012	0.853626	0.257907	0.0736117	0.0512235	3.6653	10.9432	0.565289	1	0	0	0	0	0	0
20130041	41	2013	0.662355	0.235123	0.141311	0.15055	3.69827	10.9865	0.1298	1	0	0	0	0	0	0
20140041	41	2014	0.195332	0.250903	0.149058	0.133884	3.72892	11.0802	0.582544	1	0	0	0	0	0	0
20150041	41	2015	0.894468	0.22068	0.168227	0.0903565	3.75755	11.1101	0.469025	1	0	0	0	0	0	0
20160041	41	2016	0.823349	0.302443	0.338338	0.0636575	3.7844	11.232	0.632811	1	0	0	0	0	0	0
20170041	41	2017	0.681382	0.291028	0.285326	0.126199	3.80969	11.3946	0.642892	1	0	0	0	0	0	0
20100042	42	2010	0.922646	0.250166	0.226618	0.170855	3.46879	10.7199	0.906945	0	0	0	0	1	0	0
20110042	42	2011	0.984078	0.373067	0.0783077	0.108937	3.51957	10.7892	0.251035	0	0	0	0	1	0	0
20120042	42	2012	0.82041	0.197485	0.0620311	0.0338821	3.56502	10.8216	0.30346	0	0	0	0	1	0	0
20130042	42	2013	0.874482	0.219112	0.133249	0.0922844	3.60617	10.895	0.140897	0	0	0	0	1	0	0
20140042	42	2014	0.1895	0.262407	0.15901	0.0817941	3.64375	11.0807	0.599997	0	0	0	0	1	0	0
20150042	42	2015	0.88695	0.231542	0.190325	0.0505816	3.67834	11.0602	0.412348	0	0	0	0	1	0	0
20160042	42	2016	0.934584	0.301439	0.415908	0.0398329	3.71037	11.2148	0.667638	0	0	0	0	1	0	0
20170042	42	2017	0.910191	0.284874	0.30153	0.093958	3.7402	11.2779	0.579655	0	0	0	0	1	0	0
20100044	44	2010	0.841333	0.244505	0.285206	0.0508984	3.78233	10.4808	0.781101	0	1	0	0	0	0	0
20110044	44	2011	0.968675	0.38295	0.0968844	0.0474908	3.80774	10.5806	0.148289	0	1	0	0	0	0	0
20120044	44	2012	0.733251	0.19864	0.080403	0.0165183	3.83174	10.6181	0.29021	0	1	0	0	0	0	0
20130044	44	2013	0.676996	0.219554	0.160386	0.0425293	3.85449	10.6344	0.13635	0	1	0	0	0	0	0
20140044	44	2014	0.207312	0.233269	0.167354	0.0367062	3.8761	10.644	0.592154	0	1	0	0	0	0	0
20150044	44	2015	0.765849	0.206576	0.217685	0.0209746	3.89669	10.6158	0.430717	0	1	0	0	0	0	0
20160044	44	2016	0.688674	0.277718	0.41737	0.0177446	3.91635	10.6178	0.526565	0	1	0	0	0	0	0
20170044	44	2017	0.453308	0.276514	0.311339	0.0413821	3.93515	10.6131	0.606067	0	1	0	0	0	0	0
20100047	47	2010	0.837024	0.32904	0.218533	0.0929916	3.78254	9.49342	0.827619	0	1	0	0	0	0	0
20110047	47	2011	0.961913	0.344372	0.0816131	0.0755765	3.80794	9.49609	0.187811	0	1	0	0	0	0	0
20120047	47	2012	0.683648	0.256811	0.0692225	0.0311748	3.83193	9.50177	0.31225	0	1	0	0	0	0	0
20130047	47	2013	0.630097	0.280246	0.145807	0.076766	3.85467	9.54296	0.126138	0	1	0	0	0	0	0
20140047	47	2014	0.187389	0.29418	0.121409	0.0772863	3.87628	9.61308	0.578668	0	1	0	0	0	0	0
20150047	47	2015	0.720452	0.247431	0.146396	0.0490782	3.89686	9.61822	0.390247	0	1	0	0	0	0	0
20160047	47	2016	0.717422	0.332636	0.232339	0.0373628	3.91651	9.63373	0.591634	0	1	0	0	0	0	0
20170047	47	2017	0.599439	0.32285	0.1976	0.0898306	3.93531	9.70287	0.478063	0	1	0	0	0	0	0
20100048	48	2010	0.621032	0.32904	0.101492	0.0450999	3.81111	7.68305	0.826954	0	0	0	0	0	1	0
20110048	48	2011	0.887368	0.344372	0.0154144	0.188828	3.83493	7.67109	0.184571	0	0	0	0	0	1	0
20120048	48	2012	0.457742	0.256811	0.0241035	0.0216002	3.85751	9.07861	0.312503	0	0	0	0	0	1	0
20130048	48	2013	0.42336	0.280246	0.0908366	0.0314726	3.87898	9.24967	0.127803	0	0	0	0	0	1	0
20140048	48	2014	0.15711	0.29418	0.14846	0.0127158	3.89944	9.52008	0.58506	0	0	0	0	0	1	0
20150048	48	2015	1	0.247431	0.218435	0.0398558	3.91897	9.75408	0.329451	0	0	0	0	0	1	0
20160048	48	2016	0.744146	0.332636	0.447258	0.0222434	3.93767	9.79227	0.60689	0	0	0	0	0	1	0
20170048	48	2017	0.496825	0.32285	0.352094	0.0267309	3.95559	9.77622	0.429745	0	0	0	0	0	1	0
20100049	49	2010	0.86844	0.339623	0.351417	0.0987782	3.80855	10.0205	0.802863	1	0	0	0	0	0	0
20110049	49	2011	0.978458	0.401186	0.128905	0.0868479	3.83251	10.0919	0.180603	1	0	0	0	0	0	0
20120049	49	2012	0.814218	0.286349	0.104359	0.0274916	3.85522	10.118	0.248506	1	0	0	0	0	0	0
20130049	49	2013	0.712047	0.301181	0.197369	0.0573251	3.87679	10.2141	0.12012	1	0	0	0	0	0	0
20140049	49	2014	0.235161	0.315957	0.20847	0.043708	3.89735	10.3042	0.575401	1	0	0	0	0	0	0
20150049	49	2015	0.825173	0.253443	0.271097	0.0242562	3.91698	10.3481	0.293894	1	0	0	0	0	0	0
20160049	49	2016	0.841395	0.310254	0.55545	0.0157816	3.93576	10.3944	0.526343	1	0	0	0	0	0	0
20170049	49	2017	0.538053	0.298726	0.410614	0.0209288	3.95376	10.3306	0.803181	1	0	0	0	0	0	0
20100050	50	2010	0.865009	0.403309	0.335598	0.367146	3.82672	9.39199	0.827526	0	0	1	0	0	0	0
20110050	50	2011	0.984179	0.401379	0.111318	0.2864	3.84973	9.56574	0.191023	0	0	1	0	0	0	0
20120050	50	2012	0.830445	0.344038	0.088549	0.122284	3.87157	9.61386	0.306119	0	0	1	0	0	0	0
20130050	50	2013	0.833162	0.337196	0.175299	0.318465	3.89237	9.68102	0.121557	0	0	1	0	0	0	0
20140050	50	2014	0.241925	0.36626	0.177759	0.287424	3.91222	9.71693	0.581092	0	0	1	0	0	0	0
20150050	50	2015	0.89677	0.307506	0.22604	0.220488	3.9312	9.7871	0.379556	0	0	1	0	0	0	0
20160050	50	2016	0.939949	0.402052	0.432809	0.157017	3.94939	9.8443	0.712159	0	0	1	0	0	0	0
20170050	50	2017	0.776672	0.381429	0.339756	0.255575	3.96685	9.95825	0.391473	0	0	1	0	0	0	0
20100051	51	2010	0.687421	0.252646	0.148403	0.0252941	3.81928	8.57389	0.827002	1	0	0	0	0	0	0
20110051	51	2011	0.932069	0.379409	0.0446282	0.0287463	3.84267	8.573	0.186735	1	0	0	0	0	0	0
20120051	51	2012	0.786503	0.206183	0.0898563	0.0287643	3.86487	9.31423	0.199856	1	0	0	0	0	0	0
20130051	51	2013	0.368469	0.243847	0.0827893	0.0192001	3.88598	9.95583	0.102318	1	0	0	0	0	0	0
20140051	51	2014	0.207023	0.253415	0.115167	0.0203412	3.90612	10.0958	0.580066	1	0	0	0	0	0	0
20150051	51	2015	0.733967	0.223934	0.146407	0.0181537	3.92536	10.4594	0.418296	1	0	0	0	0	0	0
20160051	51	2016	0.49897	0.290558	0.286654	0.0108473	3.94379	10.6705	0.577823	1	0	0	0	0	0	0
20170051	51	2017	0.2825	0.262682	0.224373	0.0340565	3.96147	10.8305	0.468392	1	0	0	0	0	0	0
20100052	52	2010	0.874514	0.357247	0.259456	0.206314	3.79824	9.65065	0.853175	0	0	1	0	0	0	0
20110052	52	2011	0.972407	0.374279	0.0835799	0.1658	3.82276	9.7904	0.208759	0	0	1	0	0	0	0
20120052	52	2012	0.759513	0.259492	0.0636279	0.0638022	3.84597	9.82376	0.320849	0	0	1	0	0	0	0
20130052	52	2013	0.700998	0.279175	0.128057	0.160219	3.868	9.87609	0.130357	0	0	1	0	0	0	0
20140052	52	2014	0.20292	0.309954	0.127842	0.131758	3.88897	9.90035	0.581616	0	0	1	0	0	0	0
20150052	52	2015	0.865809	0.237057	0.157651	0.0971056	3.90897	9.91881	0.386086	0	0	1	0	0	0	0
20160052	52	2016	0.794148	0.348578	0.312631	0.0662709	3.92809	9.96499	0.60122	0	0	1	0	0	0	0
20170052	52	2017	0.618666	0.333542	0.244476	0.117545	3.9464	10.0042	0.502424	0	0	1	0	0	0	0
20100054	54	2010	0.756427	0.246282	0.282657	0.0986231	3.80774	9.46483	0.83584	0	0	0	0	0	1	0
20110054	54	2011	0.954367	0.384446	0.118971	0.0803348	3.83174	9.48229	0.181726	0	0	0	0	0	1	0
20120054	54	2012	0.686751	0.19245	0.0982958	0.0214878	3.85449	9.53789	0.302901	0	0	0	0	0	1	0
20130054	54	2013	0.586415	0.220244	0.226573	0.0428848	3.8761	9.60191	0.130579	0	0	0	0	0	1	0
20140054	54	2014	0.209385	0.221446	0.166652	0.0289683	3.89669	9.51964	0.574808	0	0	0	0	0	1	0
20150054	54	2015	0.705513	0.212873	0.189087	0.028047	3.91635	9.42327	0.361796	0	0	0	0	0	1	0
20160054	54	2016	0.687206	0.284564	0.233898	0.0228461	3.93515	9.66471	0.575266	0	0	0	0	0	1	0
20170054	54	2017	0.32583	0.276991	0.234788	0.0453151	3.95318	9.791	0.475147	0	0	0	0	0	1	0
20100055	55	2010	0.822375	0.375238	0.261743	0.0733768	4.05941	9.47394	0.826997	0	1	0	0	0	0	0
20110055	55	2011	0.970068	0.383143	0.0918966	0.0536735	4.07302	9.46591	0.173445	0	1	0	0	0	0	0
20120055	55	2012	0.728712	0.317601	0.064425	0.0286968	4.08622	9.4134	0.301712	0	1	0	0	0	0	0
20130055	55	2013	0.638693	0.350314	0.113388	0.0762958	4.09902	9.38254	0.126755	0	1	0	0	0	0	0
20140055	55	2014	0.171704	0.340329	0.0925276	0.068005	4.11146	9.36342	0.582859	0	1	0	0	0	0	0
20150055	55	2015	0.84586	0.283202	0.14029	0.071936	4.12356	9.82496	0.438884	0	1	0	0	0	0	0
20160055	55	2016	0.779585	0.367145	0.277602	0.0338783	4.13532	9.84772	0.540825	0	1	0	0	0	0	0
20170055	55	2017	0.666896	0.35916	0.294459	0.044764	4.14678	10.0382	0.63642	0	1	0	0	0	0	0
20100057	57	2010	0.813546	0.221188	0.210803	0.150894	3.79379	10.3945	0.809797	1	0	0	0	0	0	0
20110057	57	2011	0.962406	0.361122	0.0832582	0.114335	3.81856	10.5405	0.139567	1	0	0	0	0	0	0
20120057	57	2012	0.709089	0.209206	0.0726037	0.0360948	3.84198	10.6567	0.232389	1	0	0	0	0	0	0
20130057	57	2013	0.628708	0.234225	0.141694	0.0654914	3.86421	10.6911	0.119327	1	0	0	0	0	0	0
20140057	57	2014	0.221916	0.232014	0.139752	0.0486042	3.88536	10.6889	0.584541	1	0	0	0	0	0	0
20150057	57	2015	0.72389	0.210838	0.153559	0.0293483	3.90553	10.6305	0.394517	1	0	0	0	0	0	0
20160057	57	2016	0.643509	0.289024	0.302405	0.02321	3.9248	10.6432	0.614067	1	0	0	0	0	0	0
20170057	57	2017	0.410117	0.275524	0.220131	0.0684912	3.94325	10.697	0.495952	1	0	0	0	0	0	0
20100060	60	2010	0.764083	0.388191	0.223316	0.012301	3.81385	10.0223	0.825131	0	0	0	1	0	0	0
20110060	60	2011	0.958974	0.442257	0.0882938	0.00993993	3.83753	10.072	0.181465	0	0	0	1	0	0	0
20120060	60	2012	0.684772	0.347084	0.0723214	0.00398455	3.85998	10.1191	0.312922	0	0	0	1	0	0	0
20130060	60	2013	0.598535	0.350559	0.142516	0.0117105	3.88133	10.1036	0.127908	0	0	0	1	0	0	0
20140060	60	2014	0.182023	0.374282	0.127391	0.011755	3.90168	10.0974	0.58337	0	0	0	1	0	0	0
20150060	60	2015	0.776013	0.328121	0.146245	0.0100791	3.92111	10.0831	0.420105	0	0	0	1	0	0	0
20160060	60	2016	0.800854	0.394554	0.25297	0.0119212	3.93972	10.2061	0.623748	0	0	0	1	0	0	0
20170060	60	2017	0.812296	0.38133	0.181291	0.0218148	3.95756	10.2181	0.520001	0	0	0	1	0	0	0
20100062	62	2010	0.79424	0.250166	0.232021	0.0648579	3.80754	10.5441	0.82023	0	0	0	0	0	1	0
20110062	62	2011	0.966389	0.373067	0.0994501	0.0453645	3.83155	10.6593	0.113476	0	0	0	0	0	1	0
20120062	62	2012	0.717409	0.197485	0.0830073	0.0190413	3.85431	10.6787	0.2806	0	0	0	0	0	1	0
20130062	62	2013	0.651915	0.219112	0.163821	0.0490325	3.87593	10.6769	0.131086	0	0	0	0	0	1	0
20140062	62	2014	0.201301	0.262407	0.180136	0.0373808	3.89653	10.7545	0.566912	0	0	0	0	0	1	0
20150062	62	2015	0.832876	0.231542	0.23408	0.0242158	3.91619	10.8919	0.491701	0	0	0	0	0	1	0
20160062	62	2016	0.774811	0.301439	0.414449	0.0170167	3.935	10.9153	0.492244	0	0	0	0	0	1	0
20170062	62	2017	0.657972	0.284874	0.306144	0.0356664	3.95303	11.0238	0.514157	0	0	0	0	0	1	0
20100063	63	2010	0.344693	0.32904	0.32259	0	3.79428	7.65504	0.80697	0	1	0	0	0	0	0
20110063	63	2011	1	0.344372	0.00460196	0.152763	3.81902	7.02893	0.185689	0	1	0	0	0	0	0
20120063	63	2012	0.77277	0.256811	0.0917064	0.0665725	3.84242	9.94668	0.268376	0	1	0	0	0	0	0
20130063	63	2013	0.723391	0.280246	0.178792	0.0898758	3.86463	9.97405	0.12654	0	1	0	0	0	0	0
20140063	63	2014	0.178419	0.29418	0.177123	0.0718893	3.88576	10.0011	0.579381	0	1	0	0	0	0	0
20150063	63	2015	0.868265	0.247431	0.212346	0.0585996	3.9059	10.0177	0.420489	0	1	0	0	0	0	0
20160063	63	2016	0.875039	0.332636	0.439909	0.0381504	3.92516	10.1773	0.616476	0	1	0	0	0	0	0
20170063	63	2017	0.705726	0.32285	0.330625	0.0832613	3.94359	10.2462	0.492526	0	1	0	0	0	0	0
20100065	65	2010	0.707267	0.375285	0.0665773	0.0148424	3.84751	9.19167	0.827767	0	0	1	0	0	0	0
20110065	65	2011	0.922015	0.420697	0.0156305	0.0112714	3.86947	9.15218	0.189413	0	0	1	0	0	0	0
20120065	65	2012	0.487784	0.326112	0.0136951	0.00598582	3.89037	9.16981	0.313647	0	0	1	0	0	0	0
20130065	65	2013	0.367461	0.306462	0.0258159	0.0161836	3.9103	9.15474	0.127949	0	0	1	0	0	0	0
20140065	65	2014	0.271956	0.358981	0.0162749	0.0138913	3.92937	9.15683	0.581672	0	0	1	0	0	0	0
20150065	65	2015	0.646261	0.283967	0.0151298	0.0106772	3.94763	9.17079	0.397932	0	0	1	0	0	0	0
20160065	65	2016	0.720614	0.391973	0.0208325	0.00865752	3.96515	9.17385	0.592535	0	0	1	0	0	0	0
20170065	65	2017	0.642552	0.351631	0.0110228	0.0148565	3.982	9.16094	0.469633	0	0	1	0	0	0	0
20100066	66	2010	0.712719	0.375285	0.264098	0.0470089	3.92023	9.16103	0.828024	0	0	1	0	0	0	0
20110066	66	2011	0.92044	0.420697	0.103016	0.0174026	3.93887	9.11792	0.183244	0	0	1	0	0	0	0
20120066	66	2012	0.484995	0.326112	0.0980526	0.00670537	3.95674	9.15374	0.299103	0	0	1	0	0	0	0
20130066	66	2013	0.358831	0.306462	0.21227	0.0193377	3.97391	9.09262	0.130239	0	0	1	0	0	0	0
20140066	66	2014	0.147273	0.358981	0.238787	0.0168965	3.99043	9.21628	0.580036	0	0	1	0	0	0	0
20150066	66	2015	0.734133	0.283967	0.344312	0.0127868	4.00634	9.23412	0.39256	0	0	1	0	0	0	0
20160066	66	2016	1	0.391973	0.549135	0.0372673	4.02169	9.1416	0.606721	0	0	1	0	0	0	0
20170066	66	2017	0.34182	0.351631	0.244531	0.230454	4.03651	9.78407	0.375027	0	0	1	0	0	0	0
20100067	67	2010	0.740708	0.264052	0.0878419	0.0250078	3.95231	9.25941	0.8192	0	0	0	1	0	0	0
20110067	67	2011	0.956355	0.371372	0.0702882	0.0178877	3.96965	9.53349	0.178506	0	0	0	1	0	0	0
20120067	67	2012	0.634688	0.277002	0.0512252	0.00846379	3.98632	9.54879	0.296805	0	0	0	1	0	0	0
20130067	67	2013	0.507057	0.282935	0.083995	0.0395816	4.00238	9.59452	0.127852	0	0	0	1	0	0	0
20140067	67	2014	0.176261	0.258842	0.121523	0.0470199	4.01787	9.72919	0.583091	0	0	0	1	0	0	0
20150067	67	2015	0.721376	0.267888	0.144712	0.0301161	4.03282	9.73834	0.370614	0	0	0	1	0	0	0
20160067	67	2016	0.666442	0.312742	0.276528	0.0191587	4.04727	9.75747	0.589991	0	0	0	1	0	0	0
20170067	67	2017	0.321376	0.364714	0.203057	0.0358933	4.06126	9.77197	0.490053	0	0	0	1	0	0	0
20100069	69	2010	0.830808	0.264052	0.113298	0.095879	3.97685	9.56372	0.846913	0	0	1	0	0	0	0
20110069	69	2011	0.969732	0.371372	0.0506509	0.0789724	3.99326	9.66303	0.215614	0	0	1	0	0	0	0
20120069	69	2012	0.771657	0.277002	0.0509855	0.0346512	4.00907	9.7508	0.31735	0	0	1	0	0	0	0
20130069	69	2013	0.797808	0.282935	0.106781	0.086779	4.02432	9.8173	0.115105	0	0	1	0	0	0	0
20140069	69	2014	0.189139	0.258842	0.105515	0.0816817	4.03906	9.86348	0.586339	0	0	1	0	0	0	0
20150069	69	2015	0.853379	0.267888	0.118699	0.0695193	4.05331	9.90728	0.431357	0	0	1	0	0	0	0
20160069	69	2016	0.676092	0.312742	0.180059	0.0490334	4.06711	10.0224	0.634631	0	0	1	0	0	0	0
20170069	69	2017	0.921852	0.364714	0.122505	0.0710952	4.08048	10.2013	0.637985	0	0	1	0	0	0	0
20100071	71	2010	0.718477	0.327159	0.0327687	0.0289928	3.87679	8.98319	0.83012	0	0	1	0	0	0	0
20110071	71	2011	0.92931	0.372505	0.00723865	0.0260523	3.89735	8.98674	0.185138	0	0	1	0	0	0	0
20120071	71	2012	0.376162	0.284031	0.00911872	0.0125383	3.91698	8.9604	0.310998	0	0	1	0	0	0	0
20130071	71	2013	0.215673	0.280144	0.0264227	0.027527	3.93576	8.91518	0.127396	0	0	1	0	0	0	0
20140071	71	2014	0.226734	0.278808	0.0268801	0.0300212	3.95376	8.9128	0.578138	0	0	1	0	0	0	0
20150071	71	2015	0.708307	0.261827	0.0773954	0.0231974	3.97104	8.92144	0.395066	0	0	1	0	0	0	0
20160071	71	2016	0.918126	0.330383	0.223459	0.0210501	3.98767	9.00747	0.591403	0	0	1	0	0	0	0
20170071	71	2017	0.154046	0.315616	0.114414	0.0397074	4.00368	8.96924	0.467789	0	0	1	0	0	0	0
20100074	74	2010	0.778458	0.357247	0.252445	0.164925	3.81961	9.85225	0.820172	1	0	0	0	0	0	0
20110074	74	2011	0.955284	0.374279	0.0924148	0.126257	3.84298	9.88096	0.17293	1	0	0	0	0	0	0
20120074	74	2012	0.664361	0.259492	0.0736052	0.0540477	3.86516	9.89686	0.317576	1	0	0	0	0	0	0
20130074	74	2013	0.570779	0.279175	0.147636	0.14727	3.88627	9.93055	0.130922	1	0	0	0	0	0	0
20140074	74	2014	0.168928	0.309954	0.148695	0.125492	3.90639	9.95468	0.582333	1	0	0	0	0	0	0
20150074	74	2015	0.786629	0.237057	0.186018	0.0930885	3.92562	9.95743	0.386876	1	0	0	0	0	0	0
20160074	74	2016	0.654903	0.348578	0.333237	0.0692482	3.94404	10.0972	0.594899	1	0	0	0	0	0	0
20170074	74	2017	0.343002	0.333542	0.290193	0.128836	3.96171	10.2031	0.481797	1	0	0	0	0	0	0
20100075	75	2010	0.741305	0.388191	0.200491	0.181855	4.07482	8.96946	0.82632	0	0	0	0	0	1	0
20110075	75	2011	0.927532	0.442257	0.050652	0.172344	4.08796	9.18129	0.180555	0	0	0	0	0	1	0
20120075	75	2012	0.548443	0.347084	0.0526226	0.0862974	4.10072	9.26495	0.298634	0	0	0	0	0	1	0
20130075	75	2013	0.503142	0.350559	0.137766	0.216133	4.11311	9.39722	0.127765	0	0	0	0	0	1	0
20140075	75	2014	0.169439	0.374282	0.154611	0.200734	4.12516	9.47877	0.579439	0	0	0	0	0	1	0
20150075	75	2015	0.753468	0.328121	0.206117	0.187018	4.13688	9.54777	0.39007	0	0	0	0	0	1	0
20160075	75	2016	0.614113	0.394554	0.324454	0.152589	4.14829	9.62016	0.535225	0	0	0	0	0	1	0
20170075	75	2017	0.265001	0.38133	0.264297	0.285472	4.15942	9.68238	0.488134	0	0	0	0	0	1	0
20100076	76	2010	0.847293	0.375238	0.330778	0.122283	3.82963	9.5676	0	0	0	0	0	0	1	0
20110076	76	2011	0.951644	0.383143	0.0917563	0.105283	3.85248	9.88386	0.174946	0	0	0	0	0	1	0
20120076	76	2012	0.661718	0.317601	0.0770746	0.0384873	3.87419	9.95978	0.32239	0	0	0	0	0	1	0
20130076	76	2013	0.583559	0.350314	0.155119	0.08546	3.89487	10.0131	0.132406	0	0	0	0	0	1	0
20140076	76	2014	0.340079	0.340329	0.15194	0.0662776	3.91461	10.0292	0.587969	0	0	0	0	0	1	0
20150076	76	2015	0.719336	0.283202	0.154006	0.0388697	3.93349	9.9152	0.462234	0	0	0	0	0	1	0
20160076	76	2016	0.506687	0.367145	0.306529	0.0224881	3.95158	10.0216	0.529407	0	0	0	0	0	1	0
20170076	76	2017	0.321888	0.35916	0.234326	0.0486645	3.96895	10.0864	0.538544	0	0	0	0	0	1	0
20100078	78	2010	0.71621	0.388191	0.113014	0.15334	3.82341	8.99695	0.831417	0	0	0	0	0	1	0
20110078	78	2011	0.932318	0.442257	0.0426013	0.136372	3.84658	9.04426	0.188542	0	0	0	0	0	1	0
20120078	78	2012	0.414056	0.347084	0.0343529	0.0610319	3.86859	9.08116	0.306538	0	0	0	0	0	1	0
20130078	78	2013	0.301303	0.350559	0.0695638	0.168615	3.88953	9.11546	0.127499	0	0	0	0	0	1	0
20140078	78	2014	0.20192	0.374282	0.0639836	0.138054	3.9095	9.16819	0.582098	0	0	0	0	0	1	0
20150078	78	2015	0.693049	0.328121	0.0581042	0.106482	3.9286	9.16168	0.396868	0	0	0	0	0	1	0
20160078	78	2016	0.534374	0.394554	0.115452	0.0811396	3.94689	9.20086	0.571889	0	0	0	0	0	1	0
20170078	78	2017	0.290534	0.38133	0.121813	0.138571	3.96445	9.31028	0.521199	0	0	0	0	0	1	0
20100080	80	2010	0.875265	0.388191	0.254104	0.0570549	3.9311	9.8022	0.835888	0	1	0	0	0	0	0
20110080	80	2011	0.960133	0.442257	0.097421	0.0536013	3.94929	9.8125	0.176901	0	1	0	0	0	0	0
20120080	80	2012	0.709767	0.347084	0.0815611	0.0196529	3.96675	9.89742	0.42708	0	1	0	0	0	0	0
20130080	80	2013	0.646882	0.350559	0.160214	0.0461422	3.98354	9.92365	0.141981	0	1	0	0	0	0	0
20140080	80	2014	0.168972	0.374282	0.12862	0.0565261	3.9997	9.87467	0.586967	0	1	0	0	0	0	0
20150080	80	2015	0.786776	0.328121	0.156922	0.0226154	4.01528	9.92285	0.416505	0	1	0	0	0	0	0
20160080	80	2016	0.771096	0.394554	0.302059	0.0178699	4.03032	9.96315	0.614903	0	1	0	0	0	0	0
20170080	80	2017	0.454226	0.38133	0.231108	0.0361959	4.04485	9.96373	0.477067	0	1	0	0	0	0	0
20100081	81	2010	0.738971	0.264052	0.0826667	0.0276326	3.82334	9.09231	0.828476	1	0	0	0	0	0	0
20110081	81	2011	0.940179	0.371372	0.0263577	0.0195599	3.84652	9.00744	0.186253	1	0	0	0	0	0	0
20120081	81	2012	0.569833	0.277002	0.0148384	0.00920134	3.86853	8.9854	0.304408	1	0	0	0	0	0	0
20130081	81	2013	0.482431	0.282935	0.0443457	0.0243958	3.88947	9.035	0.127446	1	0	0	0	0	0	0
20140081	81	2014	0.261517	0.258842	0.0500676	0.0161094	3.90945	9.04259	0.582392	1	0	0	0	0	0	0
20150081	81	2015	0.71002	0.267888	0.106774	0.0146863	3.92855	9.08769	0.39583	1	0	0	0	0	0	0
20160081	81	2016	0.712993	0.312742	0.330424	0.0115931	3.94685	9.29146	0.606058	1	0	0	0	0	0	0
20170081	81	2017	0.428705	0.364714	0.269212	0.025456	3.9644	9.36859	0.482138	1	0	0	0	0	0	0
20100082	82	2010	0.765757	0.272827	0.245326	0.135634	3.82334	9.38202	0.844249	1	0	0	0	0	0	0
20110082	82	2011	0.950296	0.396745	0.0794097	0.0903264	3.84652	9.34457	0.185705	1	0	0	0	0	0	0
20120082	82	2012	0.641646	0.257907	0.0644199	0.0383659	3.86853	9.38329	0.30332	1	0	0	0	0	0	0
20130082	82	2013	0.641201	0.235123	0.117765	0.0847603	3.88947	9.58344	0.121776	1	0	0	0	0	0	0
20140082	82	2014	0.208878	0.250903	0.11591	0.102892	3.90945	9.59178	0.582353	1	0	0	0	0	0	0
20150082	82	2015	0.845735	0.22068	0.145547	0.0826537	3.92855	9.61965	0.38398	1	0	0	0	0	0	0
20160082	82	2016	0.786345	0.302443	0.204845	0.0696897	3.94685	9.51307	0.582204	1	0	0	0	0	0	0
20170082	82	2017	0.435994	0.291028	0.213228	0.235641	3.9644	9.64007	0.468662	1	0	0	0	0	0	0
20100083	83	2010	0.786983	0.31374	0.133204	0.150345	3.79623	9.67341	0.835321	1	0	0	0	0	0	0
20110083	83	2011	0.953596	0.376636	0.0392637	0.0485952	3.82086	9.65821	0.193583	1	0	0	0	0	0	0
20120083	83	2012	0.67618	0.261613	0.0512593	0.0158482	3.84417	9.76267	0.311109	1	0	0	0	0	0	0
20130083	83	2013	0.672457	0.272185	0.146587	0.0819618	3.86629	9.98735	0.121612	1	0	0	0	0	0	0
20140083	83	2014	0.289248	0.321707	0.148467	0.0711635	3.88734	10.0186	0.589734	1	0	0	0	0	0	0
20150083	83	2015	0.784159	0.245254	0.198423	0.0451904	3.90741	9.95292	0.450576	1	0	0	0	0	0	0
20160083	83	2016	0.556735	0.358749	0.170623	0.01892	3.9266	10.2775	0.452154	1	0	0	0	0	0	0
20170083	83	2017	0.177321	0.339194	0.164421	0.027779	3.94498	10.3226	0.457123	1	0	0	0	0	0	0
20100085	85	2010	0.840214	0.388191	0.255649	0.0465793	3.81974	10.539	0.806496	0	1	0	0	0	0	0
20110085	85	2011	0.97258	0.442257	0.0983729	0.0407093	3.84311	10.5964	0.175534	0	1	0	0	0	0	0
20120085	85	2012	0.751381	0.347084	0.0789004	0.025216	3.86528	10.8176	0.336131	0	1	0	0	0	0	0
20130085	85	2013	0.699878	0.350559	0.147538	0.0528519	3.88638	10.832	0.134963	0	1	0	0	0	0	0
20140085	85	2014	0.145525	0.374282	0.143701	0.0432992	3.9065	10.8394	0.58073	0	1	0	0	0	0	0
20150085	85	2015	0.837718	0.328121	0.17275	0.0294291	3.92572	10.8568	0.441476	0	1	0	0	0	0	0
20160085	85	2016	0.789222	0.394554	0.332041	0.0189379	3.94414	10.8493	0.626519	0	1	0	0	0	0	0
20170085	85	2017	0.522364	0.38133	0.248566	0.0419764	3.9618	10.8513	0.467156	0	1	0	0	0	0	0
20100086	86	2010	0.794539	0.357247	0.238666	0.0376309	3.79365	10.1039	0.801766	0	1	0	0	0	0	0
20110086	86	2011	0.966701	0.374279	0.0988516	0.0386759	3.81842	10.1694	0.143465	0	1	0	0	0	0	0
20120086	86	2012	0.735321	0.259492	0.0794677	0.0214833	3.84186	10.2365	0.285088	0	1	0	0	0	0	0
20130086	86	2013	0.641553	0.279175	0.128563	0.0737266	3.8641	10.3391	0.133991	0	1	0	0	0	0	0
20140086	86	2014	0.173025	0.309954	0.109048	0.0586522	3.88525	10.3614	0.590589	0	1	0	0	0	0	0
20150086	86	2015	0.809349	0.237057	0.124974	0.0398477	3.90542	10.3575	0.460177	0	1	0	0	0	0	0
20160086	86	2016	0.767791	0.348578	0.253502	0.0254057	3.92469	10.4327	0.602789	0	1	0	0	0	0	0
20170086	86	2017	0.500509	0.333542	0.20444	0.0505229	3.94315	10.424	0.453182	0	1	0	0	0	0	0
20100088	88	2010	0.720117	0.312519	0.279306	0.0212494	3.82302	8.68637	0.826332	0	1	0	0	0	0	0
20110088	88	2011	0.928419	0.366516	0.0865112	0.0398216	3.84621	8.62754	0.184666	0	1	0	0	0	0	0
20120088	88	2012	0.499142	0.232812	0.0677497	0.0126102	3.86823	8.62626	0.325708	0	1	0	0	0	0	0
20130088	88	2013	0.278355	0.26491	0.071284	0.0287084	3.88919	8.46253	0.127504	0	1	0	0	0	0	0
20140088	88	2014	0.194717	0.298386	0.13966	0.0640697	3.90918	9.61168	0.587347	0	1	0	0	0	0	0
20150088	88	2015	0.75053	0.227333	0.1615	0.0355639	3.92829	9.6409	0.354106	0	1	0	0	0	0	0
20160088	88	2016	0.731239	0.334947	0.308643	0.0271599	3.9466	9.70927	0.578865	0	1	0	0	0	0	0
20170088	88	2017	0.314257	0.317847	0.219888	0.0849576	3.96417	9.90258	0.455068	0	1	0	0	0	0	0
20100091	91	2010	0.794612	0.379847	0.190641	0.106891	3.79428	9.47456	0.828395	1	0	0	0	0	0	0
20110091	91	2011	0.961866	0.398874	0.0705957	0.0834933	3.81902	9.5002	0.169291	1	0	0	0	0	0	0
20120091	91	2012	0.684124	0.339248	0.0574261	0.0283461	3.84242	9.5095	0.307271	1	0	0	0	0	0	0
20130091	91	2013	0.618278	0.325406	0.117861	0.0769151	3.86463	9.53453	0.12918	1	0	0	0	0	0	0
20140091	91	2014	0.179084	0.339907	0.11089	0.0692623	3.88576	9.51614	0.58072	1	0	0	0	0	0	0
20150091	91	2015	0.746929	0.293087	0.142621	0.0525941	3.9059	9.5209	0.406073	1	0	0	0	0	0	0
20160091	91	2016	0.598517	0.360968	0.274603	0.0371122	3.92516	9.60327	0.60836	1	0	0	0	0	0	0
20170091	91	2017	0.401012	0.347382	0.211399	0.0693664	3.94359	9.62505	0.488218	1	0	0	0	0	0	0
20100094	94	2010	0.841843	0.425763	0.127345	0.246737	3.79232	7.77438	0.830134	0	0	0	0	0	0	1
20110094	94	2011	1	0.451789	1	0.250728	3.81717	7.3567	0.188867	0	0	0	0	0	0	1
20120094	94	2012	0.54877	0.406655	1	0.0986828	3.84067	7.27768	0.309674	0	0	0	0	0	0	1
20130094	94	2013	0.627948	0.391783	0.161255	0.292303	3.86297	9.78052	0.119709	0	0	0	0	0	0	1
20140094	94	2014	0.194848	0.413148	0.129017	0.107778	3.88417	9.80641	0.583477	0	0	0	0	0	0	1
20150094	94	2015	0.745493	0.371887	0.164266	0.0787094	3.90439	9.86757	0.393742	0	0	0	0	0	0	1
20160094	94	2016	0.624115	0.463416	0.286788	0.0566468	3.92371	9.97764	0.60369	0	0	0	0	0	0	1
20170094	94	2017	0.291211	0.459785	0.229332	0.0888474	3.94221	10.0302	0.468886	0	0	0	0	0	0	1
20100095	95	2010	0.763474	0.403309	0.205008	0.134357	3.79085	9.90734	0.835808	0	0	0	0	1	0	0
20110095	95	2011	0.952825	0.401379	0.0785195	0.099905	3.81578	9.94471	0.191506	0	0	0	0	1	0	0
20120095	95	2012	0.636295	0.344038	0.0631307	0.0431914	3.83935	9.93264	0.292912	0	0	0	0	1	0	0
20130095	95	2013	0.565647	0.337196	0.143373	0.115992	3.86171	9.98868	0.130394	0	0	0	0	1	0	0
20140095	95	2014	0.188432	0.36626	0.152463	0.0927927	3.88298	10.0757	0.586614	0	0	0	0	1	0	0
20150095	95	2015	0.85731	0.307506	0.191521	0.0670945	3.90325	10.1054	0.409429	0	0	0	0	1	0	0
20160095	95	2016	0.787468	0.402052	0.334932	0.0530012	3.92262	10.0614	0.574282	0	0	0	0	1	0	0
20170095	95	2017	0.333809	0.381429	0.226968	0.10593	3.94116	10.0618	0.488792	0	0	0	0	1	0	0
20100100	100	2010	0.756186	0.375285	0.223259	0.0760732	3.81954	9.03272	0.832114	0	0	1	0	0	0	0
20110100	100	2011	0.930638	0.420697	0.0498552	0.0480688	3.84292	9.3053	0.17079	0	0	1	0	0	0	0
20120100	100	2012	0.576253	0.326112	0.0540263	0.017899	3.8651	9.44115	0.298589	0	0	1	0	0	0	0
20130100	100	2013	0.507068	0.306462	0.128351	0.0386526	3.88621	9.54057	0.13355	0	0	1	0	0	0	0
20140100	100	2014	0.173664	0.358981	0.127057	0.0395785	3.90634	9.56507	0.580453	0	0	1	0	0	0	0
20150100	100	2015	0.720605	0.283967	0.14211	0.0316438	3.92557	9.68862	0.394276	0	0	1	0	0	0	0
20160100	100	2016	0.546925	0.391973	0.232026	0.012673	3.94399	9.9826	0.535332	0	0	1	0	0	0	0
20170100	100	2017	0.207537	0.351631	0.220992	0.0209072	3.96166	10.0231	0.504626	0	0	1	0	0	0	0
20100101	101	2010	0.742434	0.292245	0.158916	0.106736	3.78211	9.53435	0.823645	1	0	0	0	0	0	0
20110101	101	2011	0.946051	0.382672	0.0569882	0.102898	3.80754	9.4579	0.179085	1	0	0	0	0	0	0
20120101	101	2012	0.614235	0.258483	0.0470081	0.0444057	3.83155	9.49367	0.320109	1	0	0	0	0	0	0
20130101	101	2013	0.509816	0.26702	0.0946484	0.108973	3.85431	9.48321	0.127192	1	0	0	0	0	0	0
20140101	101	2014	0.207982	0.26471	0.0914628	0.0819372	3.87593	9.50062	0.580412	1	0	0	0	0	0	0
20150101	101	2015	0.805393	0.244456	0.109566	0.0635866	3.89653	9.50953	0.401378	1	0	0	0	0	0	0
20160101	101	2016	0.783679	0.317123	0.206954	0.0391169	3.91619	9.57111	0.595863	1	0	0	0	0	0	0
20170101	101	2017	0.439512	0.304048	0.16529	0.0716462	3.935	9.57088	0.466975	1	0	0	0	0	0	0
20100102	102	2010	0.747831	0.375285	0.0758182	0.0462691	3.81954	9.34013	0.826791	0	0	0	1	0	0	0
20110102	102	2011	0.955417	0.420697	0.0668023	0.0471501	3.84292	9.40811	0.197941	0	0	0	1	0	0	0
20120102	102	2012	0.572864	0.326112	0.0246428	0.0176651	3.8651	9.45044	0.302974	0	0	0	1	0	0	0
20130102	102	2013	0.496077	0.306462	0.072232	0.0383199	3.88621	9.52299	0.126619	0	0	0	1	0	0	0
20140102	102	2014	0.272919	0.358981	0.0845615	0.0249103	3.90634	9.64996	0.579166	0	0	0	1	0	0	0
20150102	102	2015	0.721278	0.283967	0.120585	0.0157855	3.92557	9.6888	0.395318	0	0	0	1	0	0	0
20160102	102	2016	0.486407	0.391973	0.235624	0.0104714	3.94399	9.6984	0.55854	0	0	0	1	0	0	0
20170102	102	2017	0.302249	0.351631	0.187506	0.0353963	3.96166	9.71425	0.536202	0	0	0	1	0	0	0
20100103	103	2010	0.749725	0.375285	0.152741	0.117391	3.81704	10.1051	0.836123	0	0	0	0	1	0	0
20110103	103	2011	0.943625	0.420697	0.0521153	0.0895729	3.84055	10.1173	0.177329	0	0	0	0	1	0	0
20120103	103	2012	0.585148	0.326112	0.0346403	0.0295108	3.86285	10.1035	0.294738	0	0	0	0	1	0	0
20130103	103	2013	0.480003	0.306462	0.0750306	0.088488	3.88406	10.1406	0.1293	0	0	0	0	1	0	0
20140103	103	2014	0.216503	0.358981	0.0947175	0.0843189	3.90428	10.2071	0.585261	0	0	0	0	1	0	0
20150103	103	2015	0.787646	0.283967	0.130205	0.0587047	3.92361	10.2405	0.422949	0	0	0	0	1	0	0
20160103	103	2016	0.635438	0.391973	0.264947	0.0476969	3.94211	10.26	0.622854	0	0	0	0	1	0	0
20170103	103	2017	0.259876	0.351631	0.202569	0.0654119	3.95985	10.1985	0.398101	0	0	0	0	1	0	0
20100104	104	2010	0.682629	0.185309	0.222152	0.0636529	3.82282	8.84616	0.831709	0	0	1	0	0	0	0
20110104	104	2011	0.924955	0.400554	0.127735	0.0495242	3.84603	8.95994	0.177813	0	0	1	0	0	0	0
20120104	104	2012	0.557751	0.201291	0.0954188	0.0230303	3.86806	8.96375	0.28503	0	0	1	0	0	0	0
20130104	104	2013	0.296066	0.197476	0.0735445	0.0431028	3.88902	9.16932	0.121691	0	0	1	0	0	0	0
20140104	104	2014	0.156683	0.202712	0.0697397	0.0331388	3.90902	9.16323	0.579088	0	0	1	0	0	0	0
20150104	104	2015	0.690636	0.190352	0.11249	0.0187842	3.92814	9.29184	0.379744	0	0	1	0	0	0	0
20160104	104	2016	0.465693	0.271926	0.0895388	0.0159368	3.94645	9.19769	0.582286	0	0	1	0	0	0	0
20170104	104	2017	0.099669	0.25669	0.0609977	0.0381731	3.96402	9.08267	0.476459	0	0	1	0	0	0	0
20100105	105	2010	0.84052	0.327159	0.145705	0.108645	3.82295	9.83005	0.843428	0	0	0	0	1	0	0
20110105	105	2011	0.968281	0.372505	0.047772	0.0828534	3.84615	9.89923	0.177802	0	0	0	0	1	0	0
20120105	105	2012	0.596293	0.284031	0.0211307	0.0237589	3.86817	10.0436	0.319362	0	0	0	0	1	0	0
20130105	105	2013	0.501996	0.280144	0.0557105	0.0530698	3.88913	10.1164	0.12372	0	0	0	0	1	0	0
20140105	105	2014	0.188547	0.278808	0.0523621	0.0470914	3.90913	10.161	0.580627	0	0	0	0	1	0	0
20150105	105	2015	0.757199	0.261827	0.0624883	0.0306739	3.92824	10.196	0.396006	0	0	0	0	1	0	0
20160105	105	2016	0.682664	0.330383	0.120819	0.0232041	3.94655	10.2371	0.594302	0	0	0	0	1	0	0
20170105	105	2017	0.455259	0.315616	0.0996871	0.0533106	3.96412	10.306	0.429407	0	0	0	0	1	0	0
20100111	111	2010	0.707439	0.31374	0.144812	0.039695	3.79955	9.28486	0.821378	0	0	1	0	0	0	0
20110111	111	2011	0.917699	0.376636	0.0471921	0.0378811	3.824	9.26069	0.183871	0	0	1	0	0	0	0
20120111	111	2012	0.457682	0.261613	0.0349047	0.0179305	3.84714	9.26132	0.309744	0	0	1	0	0	0	0
20130111	111	2013	0.329565	0.272185	0.0620883	0.0538154	3.86911	9.26172	0.127115	0	0	1	0	0	0	0
20140111	111	2014	0.211228	0.321707	0.0793327	0.0444644	3.89003	9.3315	0.581883	0	0	1	0	0	0	0
20150111	111	2015	0.684029	0.245254	0.0241585	0.0261314	3.90998	9.57954	0.377539	0	0	1	0	0	0	0
20160111	111	2016	0.497926	0.358749	0.085231	0.0117303	3.92906	9.6202	0.589472	0	0	1	0	0	0	0
20170111	111	2017	0.202382	0.339194	0.0794644	0.0228736	3.94734	9.63797	0.474405	0	0	1	0	0	0	0
20100114	114	2010	0.802026	0.339623	0.259699	0.0986112	3.80584	9.74863	0.810307	0	0	1	0	0	0	0
20110114	114	2011	0.962136	0.401186	0.104194	0.0698066	3.82995	9.76882	0.162962	0	0	1	0	0	0	0
20120114	114	2012	0.70672	0.286349	0.0840428	0.029295	3.85278	9.77766	0.320312	0	0	1	0	0	0	0
20130114	114	2013	0.664531	0.301181	0.186636	0.0654685	3.87448	9.87821	0.120772	0	0	1	0	0	0	0
20140114	114	2014	0.548065	0.315957	0.163199	0.0548906	3.89515	9.93313	0.57731	0	0	1	0	0	0	0
20150114	114	2015	0.729876	0.253443	0.217167	0.0358387	3.91487	9.93915	0.377915	0	0	1	0	0	0	0
20160114	114	2016	0.643033	0.310254	0.42943	0.0310442	3.93374	9.99078	0.581047	0	0	1	0	0	0	0
20170114	114	2017	0.345973	0.298726	0.326293	0.0615222	3.95182	10.025	0.475835	0	0	1	0	0	0	0
20100116	116	2010	0.799969	0.299188	0.282321	0.152767	3.7303	9.67294	0.816312	0	0	0	0	0	1	0
20110116	116	2011	0.963837	0.360986	0.102489	0.135422	3.75884	9.69159	0.183342	0	0	0	0	0	1	0
20120116	116	2012	0.697173	0.268729	0.0807689	0.0546189	3.78561	9.68252	0.32039	0	0	0	0	0	1	0
20130116	116	2013	0.615618	0.273424	0.160819	0.124904	3.81084	9.68682	0.129663	0	0	0	0	0	1	0
20140116	116	2014	0.267627	0.310158	0.12098	0.0819883	3.83467	9.70342	0.580851	0	0	0	0	0	1	0
20150116	116	2015	0.717327	0.262818	0.166823	0.0441073	3.85727	9.7712	0.401228	0	0	0	0	0	1	0
20160116	116	2016	0.599085	0.353341	0.356952	0.0446659	3.87875	9.86024	0.508822	0	0	0	0	0	1	0
20170116	116	2017	0.327585	0.341397	0.285012	0.0566168	3.89922	9.92323	0.327764	0	0	0	0	0	1	0
20100117	117	2010	0.798734	0.252646	0.272463	0.0581526	3.79155	10.0837	0.821366	0	1	0	0	0	0	0
20110117	117	2011	0.968378	0.379409	0.109592	0.0448793	3.81644	10.1931	0.135788	0	1	0	0	0	0	0
20120117	117	2012	0.746271	0.206183	0.0893143	0.0177101	3.83998	10.2307	0.280377	0	1	0	0	0	0	0
20130117	117	2013	0.704017	0.243847	0.168603	0.0569466	3.86231	10.2553	0.137128	0	1	0	0	0	0	0
20140117	117	2014	0.282428	0.253415	0.135983	0.0514254	3.88355	10.4025	0.589864	0	1	0	0	0	0	0
20150117	117	2015	0.783032	0.223934	0.152353	0.0303829	3.9038	10.4124	0.39121	0	1	0	0	0	0	0
20160117	117	2016	0.751207	0.290558	0.309325	0.0202924	3.92314	10.466	0.610431	0	1	0	0	0	0	0
20170117	117	2017	0.418759	0.262682	0.24916	0.0390375	3.94166	10.4937	0.450769	0	1	0	0	0	0	0
20100118	118	2010	0.767316	0.201367	0.254685	0.0300427	3.80618	9.92453	0.843676	0	1	0	0	0	0	0
20110118	118	2011	0.954775	0.386043	0.0890471	0.0262381	3.83027	9.91225	0.18238	0	1	0	0	0	0	0
20120118	118	2012	0.652685	0.183886	0.0713121	0.0116029	3.85309	9.92876	0.310306	0	1	0	0	0	0	0
20130118	118	2013	0.530997	0.236566	0.135155	0.0311744	3.87477	9.93901	0.127646	0	1	0	0	0	0	0
20140118	118	2014	0.194368	0.215455	0.128608	0.0355204	3.89542	9.93509	0.582332	0	1	0	0	0	0	0
20150118	118	2015	0.720471	0.200762	0.150172	0.0283299	3.91514	9.92981	0.413992	0	1	0	0	0	0	0
20160118	118	2016	0.637771	0.240386	0.276943	0.021969	3.93399	9.94612	0.61459	0	1	0	0	0	0	0
20170118	118	2017	0.293769	0.234621	0.205349	0.0444831	3.95207	9.96221	0.489669	0	1	0	0	0	0	0
20100122	122	2010	0.789519	0.295843	0.145311	0.15427	3.71483	9.52344	0.815855	0	1	0	0	0	0	0
20110122	122	2011	0.962931	0.374969	0.0665194	0.113664	3.74437	9.60833	0.173222	0	1	0	0	0	0	0
20120122	122	2012	0.707858	0.218164	0.0536348	0.0441673	3.77203	9.65202	0.319201	0	1	0	0	0	0	0
20130122	122	2013	0.640758	0.240875	0.0980112	0.105176	3.79803	9.63806	0.130029	0	1	0	0	0	0	0
20140122	122	2014	0.220117	0.273148	0.0843052	0.0949086	3.82256	9.60853	0.585982	0	1	0	0	0	0	0
20150122	122	2015	0.801791	0.217654	0.0930329	0.0694951	3.84578	9.5921	0.414684	0	1	0	0	0	0	0
20160122	122	2016	0.652205	0.33154	0.172421	0.0487709	3.86782	9.58831	0.558651	0	1	0	0	0	0	0
20170122	122	2017	0.329571	0.315463	0.104491	0.0915809	3.8888	9.54636	0.529384	0	1	0	0	0	0	0
20100128	128	2010	0.838128	0.31374	0.329833	0.138974	3.98055	9.52962	0.830083	0	0	0	0	0	1	0
20110128	128	2011	0.972826	0.376636	0.120835	0.128641	3.99682	9.57518	0.177129	0	0	0	0	0	1	0
20120128	128	2012	0.690471	0.261613	0.0859178	0.0483632	4.0125	9.69277	0.337074	0	0	0	0	0	1	0
20130128	128	2013	0.626314	0.272185	0.176174	0.112941	4.02763	9.75454	0.121907	0	0	0	0	0	1	0
20140128	128	2014	0.161847	0.321707	0.182723	0.0767139	4.04226	9.77283	0.5831	0	0	0	0	0	1	0
20150128	128	2015	0.910331	0.245254	0.243654	0.057072	4.05641	9.85449	0.412036	0	0	0	0	0	1	0
20160128	128	2016	0.883216	0.358749	0.453121	0.0421599	4.07011	9.82973	0.550403	0	0	0	0	0	1	0
20170128	128	2017	0.71404	0.339194	0.340525	0.105616	4.0834	9.84803	0.49153	0	0	0	0	0	1	0
20100131	131	2010	0.727439	0.234122	0.108878	0.0810843	3.78767	9.51799	0.830733	1	0	0	0	0	0	0
20110131	131	2011	0.932711	0.389573	0.0446107	0.0650276	3.81278	9.51977	0.190204	1	0	0	0	0	0	0
20120131	131	2012	0.544893	0.215034	0.0381302	0.0284585	3.83651	9.51572	0.311503	1	0	0	0	0	0	0
20130131	131	2013	0.458529	0.207706	0.0952136	0.0715244	3.85902	9.58759	0.126841	1	0	0	0	0	0	0
20140131	131	2014	0.140059	0.2345	0.0612016	0.0512925	3.88041	9.70613	0.581691	1	0	0	0	0	0	0
20150131	131	2015	0.680327	0.184435	0.0783848	0.0268022	3.9008	9.81877	0.38009	1	0	0	0	0	0	0
20160131	131	2016	0.497902	0.27021	0.176833	0.0249821	3.92028	9.82233	0.551445	1	0	0	0	0	0	0
20170131	131	2017	0.195961	0.228947	0.114984	0.0572327	3.93892	9.80133	0.497104	1	0	0	0	0	0	0
20100132	132	2010	0.782758	0.339623	0.242771	0.0475577	3.71265	8.90575	0.826965	0	0	0	0	0	0	1
20110132	132	2011	0.942819	0.401186	0.0855665	0.0501641	3.74233	8.91239	0.183297	0	0	0	0	0	0	1
20120132	132	2012	0.63749	0.286349	0.0848079	0.00237454	3.77012	9.00881	0.422893	0	0	0	0	0	0	1
20130132	132	2013	0.558837	0.301181	0.172643	0.0102309	3.79623	9.07756	0.12457	0	0	0	0	0	0	1
20140132	132	2014	0.179766	0.315957	0.208588	0.0106306	3.82086	9.39879	0.577744	0	0	0	0	0	0	1
20150132	132	2015	0.815146	0.253443	0.264598	0.00761391	3.84417	9.40445	0.291129	0	0	0	0	0	0	1
20160132	132	2016	0.738459	0.310254	0.454714	0.00458234	3.86629	9.17438	0.688198	0	0	0	0	0	0	1
20170132	132	2017	0.778159	0.298726	0.272269	0.012836	3.88734	8.96457	0.494973	0	0	0	0	0	0	1
20100134	134	2010	0.917617	0.264052	0.324072	0.12387	3.88525	10.8169	0.753334	1	0	0	0	0	0	0
20110134	134	2011	0.986152	0.371372	0.116343	0.114283	3.90542	10.9305	0.155873	1	0	0	0	0	0	0
20120134	134	2012	0.860827	0.277002	0.0883685	0.0467083	3.92469	11.0317	0.449521	1	0	0	0	0	0	0
20130134	134	2013	0.882354	0.282935	0.173947	0.114065	3.94315	11.1261	0.158437	1	0	0	0	0	0	0
20140134	134	2014	0.178554	0.258842	0.171282	0.0986804	3.96085	11.1938	0.616763	1	0	0	0	0	0	0
20150134	134	2015	0.994483	0.267888	0.209721	0.0510665	3.97786	11.2087	0.670489	1	0	0	0	0	0	0
20160134	134	2016	1	0.312742	0.398688	0.0381504	3.99423	11.261	0.639325	1	0	0	0	0	0	0
20170134	134	2017	1	0.364714	0.295525	0.0829264	4.01	11.3324	0.5477	1	0	0	0	0	0	0
20100135	135	2010	0.828592	0.406448	0.276646	0.0967619	3.81809	9.97127	0.826256	0	0	1	0	0	0	0
20110135	135	2011	0.973781	0.447653	0.118834	0.0457773	3.84155	10.1386	0.184356	0	0	1	0	0	0	0
20120135	135	2012	0.788332	0.377379	0.0989575	0.0177056	3.8638	10.2169	0.300392	0	0	1	0	0	0	0
20130135	135	2013	0.809323	0.377541	0.201042	0.0640577	3.88497	10.2968	0.128368	0	0	1	0	0	0	0
20140135	135	2014	0.201769	0.407461	0.205791	0.0303891	3.90515	10.3707	0.567114	0	0	1	0	0	0	0
20150135	135	2015	0.909339	0.356333	0.260253	0.0299222	3.92443	10.4559	0.352989	0	0	1	0	0	0	0
20160135	135	2016	0.896132	0.44802	0.495833	0.030716	3.9429	10.5062	0.496815	0	0	1	0	0	0	0
20170135	135	2017	0.796684	0.436558	0.366986	0.0646988	3.96061	10.516	0.46603	0	0	1	0	0	0	0
20100136	136	2010	0.778601	0.230174	0.0445126	0.0843534	3.89812	9.38728	0.833543	0	0	0	1	0	0	0
20110136	136	2011	0.947736	0.355577	0.0158949	0.0685163	3.91772	9.4674	0.196162	0	0	0	1	0	0	0
20120136	136	2012	0.611372	0.20788	0.0171532	0.0189019	3.93646	9.52323	0.322334	0	0	0	1	0	0	0
20130136	136	2013	0.546502	0.213717	0.0368945	0.0541136	3.95444	9.55568	0.12796	0	0	0	1	0	0	0
20140136	136	2014	0.300126	0.221717	0.0296782	0.0433094	3.97169	9.56434	0.581476	0	0	0	1	0	0	0
20150136	136	2015	0.699341	0.202805	0.0150922	0.0178466	3.98829	9.5353	0.379574	0	0	0	1	0	0	0
20160136	136	2016	0.587611	0.279905	0.0633272	0.0115692	4.00428	9.47752	0.583641	0	0	0	1	0	0	0
20170136	136	2017	0.365618	0.274995	0.0520999	0.0411877	4.0197	9.42462	0.480995	0	0	0	1	0	0	0
20100137	137	2010	0.71593	0.375285	0.048807	0.331484	3.81245	8.57385	0.827948	0	0	0	0	0	1	0
20110137	137	2011	0.928829	0.420697	0.0219035	0.389267	3.8362	8.59486	0.184762	0	0	0	0	0	1	0
20120137	137	2012	0.393669	0.326112	0.0270812	1	3.85872	8.5684	0.352715	0	0	0	0	0	1	0
20130137	137	2013	0.511561	0.306462	0.140171	0.257997	3.88013	9.98311	0.100177	0	0	0	0	0	1	0
20140137	137	2014	0.181341	0.358981	0.119523	0.0982102	3.90053	9.89311	0.590826	0	0	0	0	0	1	0
20150137	137	2015	0.667819	0.283967	0.146114	0.0645727	3.92002	9.83442	0.420884	0	0	0	0	0	1	0
20160137	137	2016	0.464954	0.391973	0.267324	0.0458771	3.93867	9.8243	0.602389	0	0	0	0	0	1	0
20170137	137	2017	0.202705	0.351631	0.209326	0.103228	3.95655	9.85734	0.498652	0	0	0	0	0	1	0
20100138	138	2010	0.785034	0.264052	0.205988	0.0716825	3.96109	9.77485	0.828004	0	0	0	0	0	1	0
20110138	138	2011	0.958265	0.371372	0.0745479	0.0625194	3.97809	9.77553	0.182529	0	0	0	0	0	1	0
20120138	138	2012	0.660645	0.277002	0.0650898	0.0235205	3.99445	9.77401	0.316939	0	0	0	0	0	1	0
20130138	138	2013	0.467236	0.282935	0.178395	0.0610183	4.01022	9.65839	0.128608	0	0	0	0	0	1	0
20140138	138	2014	0.155085	0.258842	0.167779	0.0585397	4.02543	9.57059	0.582583	0	0	0	0	0	1	0
20150138	138	2015	0.707676	0.267888	0.200242	0.0438891	4.04013	9.50178	0.413036	0	0	0	0	0	1	0
20160138	138	2016	0.726447	0.312742	0.469932	0.0333234	4.05434	9.41787	0.593392	0	0	0	0	0	1	0
20170138	138	2017	0.16928	0.364714	0.334455	0.0676268	4.06811	9.42276	0.477379	0	0	0	0	0	1	0
20100139	139	2010	0.813077	0.312519	0.223165	0.0839955	3.80584	9.24591	0.838847	0	0	1	0	0	0	0
20110139	139	2011	0.968766	0.366516	0.0798015	0.0699304	3.82995	9.31356	0.187842	0	0	1	0	0	0	0
20120139	139	2012	0.755767	0.232812	0.0511192	0.0362252	3.85278	9.36443	0.358979	0	0	1	0	0	0	0
20130139	139	2013	0.7246	0.26491	0.0929401	0.0917339	3.87448	9.44788	0.138108	0	0	1	0	0	0	0
20140139	139	2014	0.263312	0.298386	0.083515	0.0776441	3.89515	9.49809	0.590136	0	0	1	0	0	0	0
20150139	139	2015	0.913801	0.227333	0.105508	0.0556979	3.91487	9.58155	0.552629	0	0	1	0	0	0	0
20160139	139	2016	0.609596	0.334947	0.155159	0.034469	3.93374	9.79264	0.323784	0	0	1	0	0	0	0
20170139	139	2017	0.441704	0.317847	0.122167	0.0667409	3.95182	9.86637	0.633783	0	0	1	0	0	0	0
20100141	141	2010	0.783963	0.274084	0.295803	0.0249004	3.79071	9.18229	0.812677	0	0	0	0	0	1	0
20110141	141	2011	0.95947	0.35726	0.111329	0.0260213	3.81564	9.17943	0.182529	0	0	0	0	0	1	0
20120141	141	2012	0.678985	0.199679	0.0879127	0.013829	3.83923	9.16433	0.320576	0	0	0	0	0	1	0
20130141	141	2013	0.577575	0.22316	0.173724	0.0373335	3.86159	9.13185	0.128504	0	0	0	0	0	1	0
20140141	141	2014	0.168996	0.283184	0.178734	0.0344574	3.88287	9.13699	0.582443	0	0	0	0	0	1	0
20150141	141	2015	0.707095	0.222435	0.144105	0.0268588	3.90314	9.60028	0.345781	0	0	0	0	0	1	0
20160141	141	2016	0.428013	0.313209	0.282416	0.0222792	3.92252	9.63588	0.606408	0	0	0	0	0	1	0
20170141	141	2017	0.201502	0.291352	0.19864	0.0329112	3.94106	9.61943	0.477991	0	0	0	0	0	1	0
20100143	143	2010	0.702469	0.246282	0.108399	0.0199131	3.81921	8.3093	0.825949	0	1	0	0	0	0	0
20110143	143	2011	0.929141	0.384446	0.037683	0.00807167	3.84261	8.30131	0.185659	0	1	0	0	0	0	0
20120143	143	2012	0.721545	0.19245	0.0705273	0.0232237	3.86481	9.68904	0.30622	0	1	0	0	0	0	0
20130143	143	2013	0.676886	0.220244	0.141736	0.0360719	3.88593	9.76009	0.122778	0	1	0	0	0	0	0
20140143	143	2014	0.169245	0.221446	0.130766	0.0360622	3.90607	9.9821	0.585063	0	1	0	0	0	0	0
20150143	143	2015	0.759168	0.212873	0.162571	0.0220658	3.92531	9.96362	0.305322	0	1	0	0	0	0	0
20160143	143	2016	0.750261	0.284564	0.366656	0.0137649	3.94374	10.085	0.642899	0	1	0	0	0	0	0
20170143	143	2017	0.440317	0.276991	0.280521	0.0332894	3.96142	10.1238	0.370854	0	1	0	0	0	0	0
20100146	146	2010	0.818927	0.250166	0.394486	0.0791395	3.90623	9.8795	0.816158	0	0	0	0	0	1	0
20110146	146	2011	0.967494	0.373067	0.169074	0.0584009	3.92547	9.77052	0.172138	0	0	0	0	0	1	0
20120146	146	2012	0.635857	0.197485	0.0949442	0.00999735	3.94389	9.56135	0.285534	0	0	0	0	0	1	0
20130146	146	2013	0.478376	0.219112	0.199641	0.0775804	3.96156	9.52219	0.129138	0	0	0	0	0	1	0
20140146	146	2014	0.162714	0.262407	0.195706	0.0581002	3.97855	9.47898	0.577612	0	0	0	0	0	1	0
20150146	146	2015	0.859225	0.231542	0.068726	0.0870911	3.99489	8.9178	0.356642	0	0	0	0	0	1	0
20160146	146	2016	1	0.301439	0.129269	0.0346539	4.01064	8.92654	0.591683	0	0	0	0	0	1	0
20170146	146	2017	0.224337	0.284874	0.0945806	0.0722513	4.02584	8.92673	0.476033	0	0	0	0	0	1	0
20100148	148	2010	0.849047	0.217484	0.243143	0.187677	3.79748	10.0293	0.830234	1	0	0	0	0	0	0
20110148	148	2011	0.975228	0.362892	0.0959708	0.12381	3.82204	10.1402	0.133524	1	0	0	0	0	0	0
20120148	148	2012	0.759501	0.172478	0.0746951	0.0347816	3.84528	10.124	0.314307	1	0	0	0	0	0	0
20130148	148	2013	0.620609	0.214421	0.147094	0.0897496	3.86735	10.0997	0.129284	1	0	0	0	0	0	0
20140148	148	2014	0.318215	0.228077	0.143688	0.062424	3.88835	10.0496	0.582872	1	0	0	0	0	0	0
20150148	148	2015	0.786752	0.198211	0.187761	0.0295099	3.90838	9.97307	0.405505	1	0	0	0	0	0	0
20160148	148	2016	0.863436	0.27587	0.353013	0.0281265	3.92752	9.96671	0.586552	1	0	0	0	0	0	0
20170148	148	2017	0.59898	0.26023	0.266129	0.0742502	3.94586	9.9805	0.497289	1	0	0	0	0	0	0
20100149	149	2010	0.72188	0.244213	0.0855031	0.0681032	3.7888	9.27081	0.828124	1	0	0	0	0	0	0
20110149	149	2011	0.926714	0.368649	0.0327881	0.0639954	3.81385	9.28949	0.184513	1	0	0	0	0	0	0
20120149	149	2012	0.523623	0.211743	0.0402269	0.0297402	3.83753	9.38033	0.30702	1	0	0	0	0	0	0
20130149	149	2013	0.424791	0.217104	0.0909796	0.0751373	3.85998	9.42794	0.12784	1	0	0	0	0	0	0
20140149	149	2014	0.201052	0.235095	0.104155	0.0650101	3.88133	9.49219	0.58086	1	0	0	0	0	0	0
20150149	149	2015	0.738893	0.215831	0.123442	0.0527639	3.90168	9.51434	0.399682	1	0	0	0	0	0	0
20160149	149	2016	0.574835	0.31762	0.226992	0.0423568	3.92111	9.53235	0.585511	1	0	0	0	0	0	0
20170149	149	2017	0.316287	0.290592	0.143706	0.0727375	3.93972	9.68041	0.481818	1	0	0	0	0	0	0
20100151	151	2010	0.81549	0.234788	0.0837403	0.0170735	3.81928	9.79031	0.844444	0	1	0	0	0	0	0
20110151	151	2011	0.970872	0.386429	0.0414558	0.0115501	3.84267	9.90256	0.202921	0	1	0	0	0	0	0
20120151	151	2012	0.706694	0.256345	0.0228229	0.0047041	3.86487	9.88323	0.269696	0	1	0	0	0	0	0
20130151	151	2013	0.668655	0.235057	0.0467136	0.0124904	3.88598	9.91409	0.1269	0	1	0	0	0	0	0
20140151	151	2014	0.201377	0.223657	0.0548851	0.0129611	3.90612	9.99806	0.579556	0	1	0	0	0	0	0
20150151	151	2015	0.779315	0.193304	0.0546433	0.00832518	3.92536	10.1381	0.425007	0	1	0	0	0	0	0
20160151	151	2016	0.651058	0.28784	0.127912	0.00602029	3.94379	10.1778	0.578086	0	1	0	0	0	0	0
20170151	151	2017	0.374626	0.274843	0.0937804	0.0126307	3.96147	10.1998	0.498019	0	1	0	0	0	0	0
20100152	152	2010	0.696519	0.194514	0.106186	0.0618751	3.70295	9.18808	0.823527	0	0	0	0	0	0	1
20110152	152	2011	0.931187	0.411636	0.0611407	0.0587932	3.73328	9.26702	0.178023	0	0	0	0	0	0	1
20120152	152	2012	0.527122	0.167936	0.0513363	0.0164464	3.76163	9.46096	0.304343	0	0	0	0	0	0	1
20130152	152	2013	0.371803	0.195337	0.107311	0.0321952	3.78824	9.42967	0.124622	0	0	0	0	0	0	1
20140152	152	2014	0.165971	0.19741	0.0873985	0.0281813	3.81331	9.40558	0.582938	0	0	0	0	0	0	1
20150152	152	2015	0.663509	0.198019	0.168691	0.0273761	3.83702	9.41954	0.390078	0	0	0	0	0	0	1
20160152	152	2016	0.685999	0.247453	0.370914	0.0290811	3.8595	9.59567	0.578881	0	0	0	0	0	0	1
20170152	152	2017	0.234204	0.249429	0.275355	0.0475084	3.88087	9.63319	0.458448	0	0	0	0	0	0	1
20100153	153	2010	0.773548	0.181887	0.233043	0.0531773	3.70714	9.86754	0.83995	0	1	0	0	0	0	0
20110153	153	2011	0.958157	0.399384	0.0876418	0.0468095	3.73719	9.90951	0.173801	0	1	0	0	0	0	0
20120153	153	2012	0.681279	0.185063	0.0707106	0.0201296	3.7653	9.97923	0.317626	0	1	0	0	0	0	0
20130153	153	2013	0.632701	0.212119	0.12624	0.0669481	3.79169	9.99228	0.134561	0	1	0	0	0	0	0
20140153	153	2014	0.466326	0.211774	0.113873	0.049514	3.81657	9.98026	0.58367	0	1	0	0	0	0	0
20150153	153	2015	0.77085	0.22565	0.141548	0.0299383	3.84011	9.98684	0.410606	0	1	0	0	0	0	0
20160153	153	2016	0.79061	0.278323	0.26876	0.0165573	3.86243	10.1972	0.563291	0	1	0	0	0	0	0
20170153	153	2017	0.636163	0.259227	0.218093	0.0177414	3.88366	10.2403	0.449976	0	1	0	0	0	0	0
20100154	154	2010	0.754522	0.339623	0.23838	0.0555754	3.7947	9.44441	0.814445	0	1	0	0	0	0	0
20110154	154	2011	0.95825	0.401186	0.0960686	0.0440536	3.81941	9.5466	0.186615	0	1	0	0	0	0	0
20120154	154	2012	0.653521	0.286349	0.073628	0.0198508	3.8428	9.51981	0.357092	0	1	0	0	0	0	0
20130154	154	2013	0.573429	0.301181	0.15494	0.0510741	3.86499	9.56572	0.117818	0	1	0	0	0	0	0
20140154	154	2014	0.198162	0.315957	0.158584	0.0430027	3.8861	9.57902	0.584361	0	1	0	0	0	0	0
20150154	154	2015	0.767447	0.253443	0.201455	0.0313528	3.90623	9.63132	0.375805	0	1	0	0	0	0	0
20160154	154	2016	0.588767	0.310254	0.402712	0.0237768	3.92547	9.68932	0.544659	0	1	0	0	0	0	0
20170154	154	2017	0.380334	0.298726	0.325797	0.0375789	3.94389	9.75151	0.449393	0	1	0	0	0	0	0
20100156	156	2010	0.763258	0.406448	0.278471	0.0808815	3.82282	9.01075	0.828977	0	1	0	0	0	0	0
20110156	156	2011	0.960765	0.447653	0.108596	0.0660701	3.84603	9.10284	0.188236	0	1	0	0	0	0	0
20120156	156	2012	0.671912	0.377379	0.0842866	0.0286564	3.86806	9.07553	0.314841	0	1	0	0	0	0	0
20130156	156	2013	0.558341	0.377541	0.172119	0.0712033	3.88902	9.06255	0.130737	0	1	0	0	0	0	0
20140156	156	2014	0.291259	0.407461	0.171725	0.0592348	3.90902	9.04663	0.581242	0	1	0	0	0	0	0
20150156	156	2015	0.751672	0.356333	0.212893	0.0439699	3.92814	9.04783	0.397109	0	1	0	0	0	0	0
20160156	156	2016	0.601359	0.44802	0.405863	0.0319988	3.94645	9.05502	0.592914	0	1	0	0	0	0	0
20170156	156	2017	0.429173	0.436558	0.308106	0.0773295	3.96402	9.23747	0.497833	0	1	0	0	0	0	0
20100157	157	2010	0.76959	0.339623	0.230849	0.128308	3.72754	9.83717	0.845519	0	0	0	0	0	1	0
20110157	157	2011	0.954183	0.401186	0.078088	0.151927	3.75626	9.83485	0.179404	0	0	0	0	0	1	0
20120157	157	2012	0.63702	0.286349	0.0666161	0.0666175	3.78319	9.84617	0.306889	0	0	0	0	0	1	0
20130157	157	2013	0.541103	0.301181	0.132645	0.172021	3.80855	9.8464	0.127334	0	0	0	0	0	1	0
20140157	157	2014	0.189581	0.315957	0.141408	0.147857	3.83251	9.87742	0.578452	0	0	0	0	0	1	0
20150157	157	2015	0.750264	0.253443	0.178323	0.0909142	3.85522	9.98365	0.422159	0	0	0	0	0	1	0
20160157	157	2016	0.610458	0.310254	0.342356	0.052148	3.87679	10.0252	0.58738	0	0	0	0	0	1	0
20170157	157	2017	0.335248	0.298726	0.236932	0.127129	3.89735	9.99387	0.494424	0	0	0	0	0	1	0
20100158	158	2010	0.854436	0.327159	0.314469	0.0639989	3.91577	9.59042	0.82831	0	0	0	0	1	0	0
20110158	158	2011	0.968928	0.372505	0.102672	0.0518569	3.9346	9.59336	0.183237	0	0	0	0	1	0	0
20120158	158	2012	0.745413	0.284031	0.0783389	0.0278738	3.95265	9.60545	0.344527	0	0	0	0	1	0	0
20130158	158	2013	0.6794	0.280144	0.141938	0.0839689	3.96997	9.58971	0.127821	0	0	0	0	1	0	0
20140158	158	2014	0.235934	0.278808	0.155451	0.0887653	3.98664	9.59423	0.589665	0	0	0	0	1	0	0
20150158	158	2015	0.77328	0.261827	0.139109	0.0596827	4.00268	9.65875	0.418175	0	0	0	0	1	0	0
20160158	158	2016	0.711846	0.330383	0.268935	0.036253	4.01816	9.77337	0.574364	0	0	0	0	1	0	0
20170158	158	2017	0.505199	0.315616	0.27538	0.0709871	4.0331	9.87694	0.462532	0	0	0	0	1	0	0
20100159	159	2010	0.845442	0.348999	0.288041	0.440833	3.82073	9.52704	0.830162	1	0	0	0	0	0	0
20110159	159	2011	0.976099	0.380044	0.112357	0.379854	3.84404	9.66862	0.193879	1	0	0	0	0	0	0
20120159	159	2012	0.805225	0.314622	0.0931044	0.156414	3.86617	9.73359	0.17534	1	0	0	0	0	0	0
20130159	159	2013	0.848336	0.300725	0.196207	0.423836	3.88722	9.92762	0.122391	1	0	0	0	0	0	0
20140159	159	2014	0.156674	0.323813	0.190515	0.283571	3.9073	10.0226	0.589246	1	0	0	0	0	0	0
20150159	159	2015	0.855126	0.278496	0.211511	0.191447	3.9265	10.1523	0.384217	1	0	0	0	0	0	0
20160159	159	2016	0.716685	0.374687	0.374629	0.159195	3.94488	10.2039	0.453686	1	0	0	0	0	0	0
20170159	159	2017	0.408076	0.35982	0.277028	0.344585	3.96251	10.1902	0.409438	1	0	0	0	0	0	0
20100163	163	2010	0.801572	0.252646	0.29015	0.134345	3.78168	11.0209	0.81947	1	0	0	0	0	0	0
20110163	163	2011	0.960255	0.379409	0.101095	0.111878	3.80713	11.1493	0.208058	1	0	0	0	0	0	0
20120163	163	2012	0.691875	0.206183	0.0845397	0.0339406	3.83117	11.1897	0.305457	1	0	0	0	0	0	0
20130163	163	2013	0.61593	0.243847	0.173211	0.0785553	3.85394	11.2225	0.126043	1	0	0	0	0	0	0
20140163	163	2014	0.204985	0.253415	0.17695	0.059521	3.87558	11.2314	0.584328	1	0	0	0	0	0	0
20150163	163	2015	0.805925	0.223934	0.22371	0.0337776	3.8962	11.2524	0.430251	1	0	0	0	0	0	0
20160163	163	2016	0.82561	0.290558	0.428205	0.0243437	3.91587	11.2695	0.554982	1	0	0	0	0	0	0
20170163	163	2017	0.754315	0.262682	0.321875	0.0639532	3.9347	11.2791	0.488703	1	0	0	0	0	0	0
20100165	165	2010	0.78492	0.274055	0.214776	0.00953301	3.81331	8.89865	0.827422	0	1	0	0	0	0	0
20110165	165	2011	0.959774	0.377122	0.0822266	0.00760719	3.83702	8.90869	0.206878	0	1	0	0	0	0	0
20120165	165	2012	0.663076	0.238766	0.0634273	0.00346737	3.8595	8.89106	0.310268	0	1	0	0	0	0	0
20130165	165	2013	0.657783	0.265058	0.152029	0.00766169	3.88087	9.03997	0.127489	0	1	0	0	0	0	0
20140165	165	2014	0.253701	0.303293	0.178582	0.00600014	3.90124	9.08976	0.580597	0	1	0	0	0	0	0
20150165	165	2015	0.664626	0.218989	0.00262414	0.00756541	3.9207	8.47367	0.311834	0	1	0	0	0	0	0
20160165	165	2016	1	0.329949	0.146204	0.012506	3.93932	9.61125	0.490684	0	1	0	0	0	0	0
20170165	165	2017	0.297378	0.315696	0.213032	0.0318632	3.95718	9.94015	0.414413	0	1	0	0	0	0	0
20100166	166	2010	0.748628	0.357247	0.167625	0.10818	3.98614	9.27472	0.821137	0	0	1	0	0	0	0
20110166	166	2011	0.939642	0.374279	0.054822	0.0897896	4.00221	9.26488	0.175278	0	0	1	0	0	0	0
20120166	166	2012	0.56514	0.259492	0.0396528	0.0450038	4.0177	9.26567	0.308063	0	0	1	0	0	0	0
20130166	166	2013	0.452284	0.279175	0.0828295	0.10107	4.03266	9.30069	0.128677	0	0	1	0	0	0	0
20140166	166	2014	0.239712	0.309954	0.0682961	0.0724719	4.04712	9.27623	0.584826	0	0	1	0	0	0	0
20150166	166	2015	0.709485	0.237057	0.0768442	0.0478738	4.06111	9.27018	0.398839	0	0	1	0	0	0	0
20160166	166	2016	0.551386	0.348578	0.182544	0.0368795	4.07467	9.31657	0.553462	0	0	1	0	0	0	0
20170166	166	2017	0.24877	0.333542	0.156608	0.0746283	4.08782	9.34102	0.445022	0	0	1	0	0	0	0
20100168	168	2010	0.81384	0.201367	0.308171	0.108466	3.70018	10.3636	0.814526	1	0	0	0	0	0	0
20110168	168	2011	0.96643	0.386043	0.119878	0.0994612	3.7307	10.3867	0.202807	1	0	0	0	0	0	0
20120168	168	2012	0.689781	0.183886	0.103309	0.0386267	3.75921	10.3115	0.302414	1	0	0	0	0	0	0
20130168	168	2013	0.56097	0.236566	0.189206	0.104305	3.78597	10.3354	0.126972	1	0	0	0	0	0	0
20140168	168	2014	0.158607	0.215455	0.203107	0.0990688	3.81117	10.2688	0.582272	1	0	0	0	0	0	0
20150168	168	2015	0.688085	0.200762	0.29575	0.0512201	3.83499	10.2191	0.399757	1	0	0	0	0	0	0
20160168	168	2016	0.500584	0.240386	0.556978	0.0528341	3.85757	10.1754	0.563394	1	0	0	0	0	0	0
20170168	168	2017	0.315524	0.234621	0.341303	0.192789	3.87904	10.1588	0.533409	1	0	0	0	0	0	0
20100173	173	2010	0.712444	0.587519	0.150263	0.0225738	3.80983	10.7342	0.807553	1	0	0	0	0	0	0
20110173	173	2011	0.942867	0.585282	0.0723191	0.0213559	3.83372	10.8374	0.166438	1	0	0	0	0	0	0
20120173	173	2012	0.577191	0.559232	0.0557133	0.017058	3.85637	10.8268	0.302346	1	0	0	0	0	0	0
20130173	173	2013	0.538027	0.556324	0.139135	0.0484591	3.87789	10.9663	0.124699	1	0	0	0	0	0	0
20140173	173	2014	0.190005	0.561745	0.104092	0.0328628	3.8984	11.1343	0.578899	1	0	0	0	0	0	0
20150173	173	2015	0.691826	0.524098	0.143991	0.0271498	3.91798	11.1835	0.386049	1	0	0	0	0	0	0
20160173	173	2016	0.48196	0.597284	0.312451	0.0229415	3.93671	11.312	0.574072	1	0	0	0	0	0	0
20170173	173	2017	0.285797	0.584171	0.253427	0.0452827	3.95468	11.4084	0.440516	1	0	0	0	0	0	0
20100174	174	2010	0.775004	0.230174	0.131939	0.0900446	3.90891	9.84608	0.833837	0	0	0	0	0	1	0
20110174	174	2011	0.955962	0.355577	0.0429622	0.0849384	3.92804	9.88941	0.187383	0	0	0	0	0	1	0
20120174	174	2012	0.644107	0.20788	0.0353234	0.0333695	3.94635	9.91133	0.324707	0	0	0	0	0	1	0
20130174	174	2013	0.605473	0.213717	0.0562139	0.0896349	3.96393	9.9249	0.131883	0	0	0	0	0	1	0
20140174	174	2014	0.190649	0.221717	0.0436301	0.0739847	3.98082	9.93589	0.582199	0	0	0	0	0	1	0
20150174	174	2015	0.719972	0.202805	0.0554899	0.0562556	3.99708	9.95862	0.414376	0	0	0	0	0	1	0
20160174	174	2016	0.589583	0.279905	0.11384	0.0385442	4.01275	9.97346	0.605444	0	0	0	0	0	1	0
20170174	174	2017	0.437698	0.274995	0.0972123	0.0720784	4.02788	10.0073	0.504491	0	0	0	0	0	1	0
20100175	175	2010	0.68242	0.375238	0.203557	0.0747369	3.81578	9.01271	0.830109	1	0	0	0	0	0	0
20110175	175	2011	0.915404	0.383143	0.0751102	0.0689499	3.83935	9.01969	0.186509	1	0	0	0	0	0	0
20120175	175	2012	0.47151	0.317601	0.0769285	0.0325195	3.86171	9.07559	0.312579	1	0	0	0	0	0	0
20130175	175	2013	0.32015	0.350314	0.133603	0.0887288	3.88298	8.96741	0.123414	1	0	0	0	0	0	0
20140175	175	2014	0.185112	0.340329	0.232768	0.0161605	3.90325	10.0623	0.713598	1	0	0	0	0	0	0
20150175	175	2015	0.725205	0.283202	0.12629	0.00423534	3.92262	10.5047	0.104979	1	0	0	0	0	0	0
20160175	175	2016	0.479365	0.367145	0.257951	0.0028222	3.94116	10.5288	0.527583	1	0	0	0	0	0	0
20170175	175	2017	0.329713	0.35916	0.193807	0.0205074	3.95895	10.5286	0.468599	1	0	0	0	0	0	0
20100176	176	2010	0.761424	0.587519	0.143443	0.0926456	3.69046	10.1665	0.818929	0	0	1	0	0	0	0
20110176	176	2011	0.953434	0.585282	0.0576015	0.079891	3.72165	10.2222	0.180363	0	0	1	0	0	0	0
20120176	176	2012	0.625525	0.559232	0.0460546	0.0335853	3.75074	10.2606	0.306365	0	0	1	0	0	0	0
20130176	176	2013	0.478191	0.556324	0.074693	0.084875	3.77801	10.2766	0.130069	0	0	1	0	0	0	0
20140176	176	2014	0.225428	0.561745	0.0695632	0.0729217	3.80366	10.2772	0.581492	0	0	1	0	0	0	0
20150176	176	2015	0.698771	0.524098	0.0708431	0.0544612	3.82789	10.2611	0.40704	0	0	1	0	0	0	0
20160176	176	2016	0.47763	0.597284	0.136442	0.0377983	3.85083	10.2614	0.59387	0	0	1	0	0	0	0
20170176	176	2017	0.235959	0.584171	0.101062	0.0678862	3.87262	10.2576	0.487623	0	0	1	0	0	0	0
20100179	179	2010	0.743657	0.375285	0.174828	0.0392536	3.79796	9.46411	0.822979	0	0	1	0	0	0	0
20110179	179	2011	0.950536	0.420697	0.0733051	0.0348259	3.82249	9.55959	0.187109	0	0	1	0	0	0	0
20120179	179	2012	0.6571	0.326112	0.0688274	0.0095836	3.84572	9.63973	0.299682	0	0	1	0	0	0	0
20130179	179	2013	0.604084	0.306462	0.136934	0.0457752	3.86776	9.63362	0.127151	0	0	1	0	0	0	0
20140179	179	2014	0.211532	0.358981	0.137823	0.0240006	3.88874	9.62839	0.578959	0	0	1	0	0	0	0
20150179	179	2015	0.736293	0.283967	0.176954	0.0134173	3.90875	9.65346	0.388377	0	0	1	0	0	0	0
20160179	179	2016	0.410644	0.391973	0.239771	0.0099105	3.92788	9.79132	0.575542	0	0	1	0	0	0	0
20170179	179	2017	0.216153	0.351631	0.171653	0.0245808	3.94621	9.79114	0.472768	0	0	1	0	0	0	0
20100181	181	2010	0.721209	0.327159	0.160737	0.0474503	3.69417	9.5878	0.833762	1	0	0	0	0	0	0
20110181	181	2011	0.936842	0.372505	0.0670697	0.0469643	3.72509	9.66775	0.181192	1	0	0	0	0	0	0
20120181	181	2012	0.556046	0.284031	0.0494987	0.0212809	3.75397	9.67539	0.313883	1	0	0	0	0	0	0
20130181	181	2013	0.386175	0.280144	0.0715163	0.0534139	3.78104	9.81077	0.1273	1	0	0	0	0	0	0
20140181	181	2014	0.250692	0.278808	0.0667997	0.0405189	3.80652	9.81385	0.579724	1	0	0	0	0	0	0
20150181	181	2015	0.66876	0.261827	0.0794409	0.0311346	3.83059	9.84189	0.4066	1	0	0	0	0	0	0
20160181	181	2016	0.522507	0.330383	0.128823	0.0216169	3.85339	9.83551	0.591807	1	0	0	0	0	0	0
20170181	181	2017	0.1932	0.315616	0.0997675	0.0406906	3.87506	9.85589	0.495289	1	0	0	0	0	0	0
20100182	182	2010	0.754692	0.271507	0.230648	0.100974	3.69557	9.2659	0.825862	0	0	1	0	0	0	0
20110182	182	2011	0.954651	0.377292	0.090045	0.0810574	3.7264	9.31424	0.177766	0	0	1	0	0	0	0
20120182	182	2012	0.698213	0.231089	0.0791365	0.0507423	3.75519	9.61355	0.32332	0	0	1	0	0	0	0
20130182	182	2013	0.581193	0.240965	0.142408	0.100783	3.78219	9.6686	0.124681	0	0	1	0	0	0	0
20140182	182	2014	0.214438	0.290352	0.130706	0.0889493	3.8076	9.70431	0.58288	0	0	1	0	0	0	0
20150182	182	2015	0.740284	0.220677	0.16419	0.0669975	3.83161	9.73199	0.391169	0	0	1	0	0	0	0
20160182	182	2016	0.565778	0.322657	0.302451	0.0516647	3.85437	9.74966	0.578609	0	0	1	0	0	0	0
20170182	182	2017	0.289726	0.297457	0.19714	0.10741	3.87599	9.7552	0.481375	0	0	1	0	0	0	0
20100183	183	2010	0.798588	0.244943	0.35847	0.106056	3.80414	9.97618	0.825527	0	0	0	0	0	1	0
20110183	183	2011	0.959829	0.425034	0.145586	0.0846287	3.82834	9.86669	0.200628	0	0	0	0	0	1	0
20120183	183	2012	0.511423	0.213349	0.243727	0.0376014	3.85126	9.51452	0.287029	0	0	0	0	0	1	0
20130183	183	2013	0.348738	0.239775	0.119019	0.138105	3.87303	9.56599	0.123498	0	0	0	0	0	1	0
20140183	183	2014	0.189834	0.240378	0.101464	0.127076	3.89376	9.52227	0.578769	0	0	0	0	0	1	0
20150183	183	2015	0.677851	0.193106	0.132432	0.0956345	3.91355	9.56145	0.391368	0	0	0	0	0	1	0
20160183	183	2016	0.680278	0.207066	0.272625	0.0721778	3.93247	9.61752	0.592544	0	0	0	0	0	1	0
20170183	183	2017	0.21579	0.243751	0.18129	0.175437	3.95061	9.62023	0.469675	0	0	0	0	0	1	0
20100187	187	2010	0.743379	0.230174	0.152719	0.116257	3.80106	9.44289	0.829916	0	0	1	0	0	0	0
20110187	187	2011	0.946002	0.355577	0.0614123	0.105551	3.82543	9.47963	0.175177	0	0	1	0	0	0	0
20120187	187	2012	0.626708	0.20788	0.0600515	0.0402997	3.8485	9.56104	0.293042	0	0	1	0	0	0	0
20130187	187	2013	0.539745	0.213717	0.126237	0.0971704	3.8704	9.58642	0.126163	0	0	1	0	0	0	0
20140187	187	2014	0.216996	0.221717	0.13197	0.0906257	3.89126	9.62834	0.582461	0	0	1	0	0	0	0
20150187	187	2015	0.754081	0.202805	0.166131	0.0664883	3.91116	9.65245	0.4174	0	0	1	0	0	0	0
20160187	187	2016	0.627886	0.279905	0.317302	0.0519511	3.93018	9.6742	0.629924	0	0	1	0	0	0	0
20170187	187	2017	0.335909	0.274995	0.217603	0.0989606	3.94841	9.72211	0.513967	0	0	1	0	0	0	0
20100188	188	2010	0.858367	0.587519	0.244251	0.0734126	4.00147	10.0006	0.793282	0	0	0	0	0	1	0
20110188	188	2011	0.977757	0.585282	0.0958737	0.0916269	4.01699	10.0986	0.182886	0	0	0	0	0	1	0
20120188	188	2012	0.811003	0.559232	0.0831657	0.0463575	4.03197	10.193	0.296351	0	0	0	0	0	1	0
20130188	188	2013	0.657778	0.556324	0.148801	0.125994	4.04646	10.2282	0.128576	0	0	0	0	0	1	0
20140188	188	2014	0.207185	0.561745	0.159098	0.102728	4.06047	10.2865	0.583844	0	0	0	0	0	1	0
20150188	188	2015	0.8223	0.524098	0.215352	0.0751368	4.07405	10.3581	0.398233	0	0	0	0	0	1	0
20160188	188	2016	0.689413	0.597284	0.408001	0.0487828	4.08721	10.3786	0.533129	0	0	0	0	0	1	0
20170188	188	2017	0.433927	0.584171	0.297853	0.0731157	4.09999	10.3529	0.495256	0	0	0	0	0	1	0
20100191	191	2010	0.75872	0.262985	0.238517	0.154222	3.69478	10.5548	0.804042	1	0	0	0	0	0	0
20110191	191	2011	0.95509	0.394126	0.0918879	0.135299	3.72567	10.6134	0.172766	1	0	0	0	0	0	0
20120191	191	2012	0.630901	0.228726	0.070991	0.0505219	3.7545	10.5835	0.295009	1	0	0	0	0	0	0
20130191	191	2013	0.542011	0.228246	0.150526	0.113618	3.78154	10.634	0.128628	1	0	0	0	0	0	0
20140191	191	2014	0.238914	0.214953	0.163199	0.0917807	3.80699	10.6917	0.589551	1	0	0	0	0	0	0
20150191	191	2015	0.714384	0.202313	0.216069	0.0504441	3.83104	10.648	0.338893	1	0	0	0	0	0	0
20160191	191	2016	0.774489	0.238273	0.431588	0.0356862	3.85382	10.7336	0.679456	1	0	0	0	0	0	0
20170191	191	2017	0.490093	0.199033	0.328405	0.0760545	3.87547	10.7993	0.50447	1	0	0	0	0	0	0
20100193	193	2010	0.707076	0.261188	0.13844	0.0228363	3.81498	8.95549	0.827429	0	0	1	0	0	0	0
20110193	193	2011	0.930564	0.413431	0.0452926	0.0209843	3.8386	8.94439	0.18664	0	0	1	0	0	0	0
20120193	193	2012	0.395117	0.193183	0.0354652	0.00647152	3.861	8.95177	0.308505	0	0	1	0	0	0	0
20130193	193	2013	0.241624	0.22621	0.105203	0.0168603	3.8823	9.04414	0.128081	0	0	1	0	0	0	0
20140193	193	2014	0.173387	0.229258	0.116724	0.0177653	3.9026	9.1091	0.579859	0	0	1	0	0	0	0
20150193	193	2015	0.711303	0.197149	0.135636	0.00580338	3.922	9.61864	0.447021	0	0	1	0	0	0	0
20160193	193	2016	0.739437	0.271534	0.115812	0.0106802	3.94057	9.72456	0.519088	0	0	1	0	0	0	0
20170193	193	2017	0.195035	0.236388	0.0941145	0.0311501	3.95837	9.75791	0.477434	0	0	1	0	0	0	0
20100196	196	2010	0.74693	0.379847	0.141224	0.0586775	3.68993	9.15663	0.81808	1	0	0	0	0	0	0
20110196	196	2011	0.946667	0.398874	0.0554383	0.0501744	3.72115	9.19273	0.174149	1	0	0	0	0	0	0
20120196	196	2012	0.618018	0.339248	0.0478199	0.0221848	3.75028	9.23904	0.283811	1	0	0	0	0	0	0
20130196	196	2013	0.533502	0.325406	0.0996339	0.0605136	3.77757	9.26274	0.130053	1	0	0	0	0	0	0
20140196	196	2014	0.214224	0.339907	0.0932571	0.0581922	3.80325	9.26057	0.58054	1	0	0	0	0	0	0
20150196	196	2015	0.720522	0.293087	0.111771	0.0448671	3.8275	9.27908	0.40019	1	0	0	0	0	0	0
20160196	196	2016	0.489196	0.360968	0.183061	0.0301253	3.85046	9.28425	0.595175	1	0	0	0	0	0	0
20170196	196	2017	0.296122	0.347382	0.159134	0.0486645	3.87227	9.31518	0.466143	1	0	0	0	0	0	0
20100197	197	2010	0.791326	0.23496	0.225078	0.200897	3.69714	10.4266	0.818618	1	0	0	0	0	0	0
20110197	197	2011	0.964939	0.386725	0.0871829	0.182449	3.72787	10.5148	0.162177	1	0	0	0	0	0	0
20120197	197	2012	0.731804	0.177897	0.0772228	0.0725493	3.75656	10.6043	0.298396	1	0	0	0	0	0	0
20130197	197	2013	0.634221	0.212528	0.156845	0.158166	3.78347	10.7088	0.124094	1	0	0	0	0	0	0
20140197	197	2014	0.245984	0.224606	0.160711	0.118981	3.80882	10.7265	0.582264	1	0	0	0	0	0	0
20150197	197	2015	0.756608	0.204001	0.191353	0.0775939	3.83276	10.7065	0.382336	1	0	0	0	0	0	0
20160197	197	2016	0.55383	0.279798	0.355811	0.0621122	3.85546	10.6926	0.605206	1	0	0	0	0	0	0
20170197	197	2017	0.305326	0.265977	0.247584	0.0920564	3.87703	10.6905	0.464578	1	0	0	0	0	0	0
20100199	199	2010	0.767737	0.185309	0.247472	0.21012	3.6932	9.38463	0.834219	0	0	0	0	0	1	0
20110199	199	2011	0.953643	0.400554	0.0802985	0.197673	3.72419	9.37359	0.188473	0	0	0	0	0	1	0
20120199	199	2012	0.608204	0.201291	0.0564977	0.0767318	3.75312	9.32302	0.313815	0	0	0	0	0	1	0
20130199	199	2013	0.544738	0.197476	0.138452	0.179683	3.78025	9.41798	0.123105	0	0	0	0	0	1	0
20140199	199	2014	0.173054	0.202712	0.119117	0.133189	3.80577	9.40541	0.581724	0	0	0	0	0	1	0
20150199	199	2015	0.683696	0.190352	0.127499	0.0950122	3.82988	9.36124	0.386647	0	0	0	0	0	1	0
20160199	199	2016	0.527039	0.271926	0.296424	0.0596002	3.85272	9.40559	0.604683	0	0	0	0	0	1	0
20170199	199	2017	0.33559	0.25669	0.22607	0.149829	3.87442	9.4207	0.468139	0	0	0	0	0	1	0
20100201	201	2010	0.842218	0.587519	0.230928	0.0780896	3.69767	9.86671	0.803082	0	1	0	0	0	0	0
20110201	201	2011	0.973156	0.585282	0.0828122	0.0776099	3.72835	9.93017	0.198114	0	1	0	0	0	0	0
20120201	201	2012	0.769971	0.559232	0.0620022	0.0335314	3.75702	9.97397	0.302713	0	1	0	0	0	0	0
20130201	201	2013	0.76256	0.556324	0.115305	0.0858041	3.7839	10.0249	0.125513	0	1	0	0	0	0	0
20140201	201	2014	0.200423	0.561745	0.0864112	0.0707342	3.80922	10.1262	0.578665	0	1	0	0	0	0	0
20150201	201	2015	0.738509	0.524098	0.0923892	0.0451823	3.83315	10.1337	0.407943	0	1	0	0	0	0	0
20160201	201	2016	0.511757	0.597284	0.148272	0.0347733	3.85582	10.1568	0.607474	0	1	0	0	0	0	0
20170201	201	2017	0.31525	0.584171	0.0923371	0.0805385	3.87737	10.2071	0.514486	0	1	0	0	0	0	0
20100206	206	2010	0.764529	0.375285	0.117223	0.0953301	3.84745	9.65844	0.83146	0	0	0	0	0	0	1
20110206	206	2011	0.957077	0.420697	0.0462976	0.0800974	3.86941	9.71767	0.190147	0	0	0	0	0	0	1
20120206	206	2012	0.667964	0.326112	0.0415999	0.0338866	3.89031	9.78281	0.318772	0	0	0	0	0	0	1
20130206	206	2013	0.461807	0.306462	0.0828586	0.0648835	3.91025	9.85597	0.128905	0	0	0	0	0	0	1
20140206	206	2014	0.55035	0.358981	0.0783032	0.0447813	3.92932	10.0348	0.581635	0	0	0	0	0	0	1
20150206	206	2015	0.724677	0.283967	0.0750683	0.0294534	3.94758	10.1073	0.399494	0	0	0	0	0	0	1
20160206	206	2016	0.648238	0.391973	0.139444	0.02071	3.96511	10.1263	0.591564	0	0	0	0	0	0	1
20170206	206	2017	0.328821	0.351631	0.151645	0.0266445	3.98195	10.1995	0.47994	0	0	0	0	0	0	1
20100209	209	2010	0.733618	0.587519	0.0493128	0.0579736	3.67477	8.89528	0.826946	0	0	1	0	0	0	0
20110209	209	2011	0.920761	0.585282	0.0307337	0.0424124	3.70706	8.96579	0.18411	0	0	1	0	0	0	0
20120209	209	2012	0.466237	0.559232	0.0144558	0.0249596	3.73711	8.95012	0.303505	0	0	1	0	0	0	0
20130209	209	2013	0.339304	0.556324	0.0242671	0.0371271	3.76522	8.97063	0.125785	0	0	1	0	0	0	0
20140209	209	2014	0.177715	0.561745	0.0208179	0.0415104	3.79162	8.96803	0.580113	0	0	1	0	0	0	0
20150209	209	2015	0.642023	0.524098	0.107444	0.0479789	3.81651	8.91677	0.381384	0	0	1	0	0	0	0
20160209	209	2016	0.579777	0.597284	0.193814	0.0369272	3.84004	8.95404	0.58367	0	0	1	0	0	0	0
20170209	209	2017	0.795477	0.584171	0.139404	0.0852602	3.86237	9.0115	0.488058	0	0	1	0	0	0	0
20100212	212	2010	0.711113	0.587519	0.176161	0.0373207	3.68061	8.66999	0.817573	0	0	0	0	0	0	1
20110212	212	2011	0.928941	0.585282	0.0215504	0.0256807	3.71248	8.97664	0.167775	0	0	0	0	0	0	1
20120212	212	2012	0.431646	0.559232	0.0141689	0.00785666	3.74218	8.97944	0.292909	0	0	0	0	0	0	1
20130212	212	2013	0.33077	0.556324	0.0527287	0.0181334	3.76997	9.04104	0.12684	0	0	0	0	0	0	1
20140212	212	2014	0.223902	0.561745	0.091047	0.032965	3.79609	9.17802	0.581098	0	0	0	0	0	0	1
20150212	212	2015	0.682276	0.524098	0.0776378	0.0192126	3.82073	9.15313	0.392594	0	0	0	0	0	0	1
20160212	212	2016	0.766126	0.597284	0.0840216	0.0164618	3.84404	9.72236	0.562884	0	0	0	0	0	0	1
20170212	212	2017	0.288719	0.584171	0.0586589	0.0274873	3.86617	9.75125	0.458275	0	0	0	0	0	0	1
20100216	216	2010	0.828654	0.244213	0.23481	0.087205	3.90639	9.23522	0.840036	1	0	0	0	0	0	0
20110216	216	2011	0.954611	0.368649	0.0765816	0.0877356	3.92562	9.35902	0.183561	1	0	0	0	0	0	0
20120216	216	2012	0.614774	0.211743	0.0506767	0.0302619	3.94404	9.3503	0.317759	1	0	0	0	0	0	0
20130216	216	2013	0.528922	0.217104	0.0942441	0.0730155	3.96171	9.40739	0.127551	1	0	0	0	0	0	0
20140216	216	2014	0.164084	0.235095	0.0986956	0.0631293	3.97868	9.46487	0.582091	1	0	0	0	0	0	0
20150216	216	2015	0.794647	0.215831	0.157043	0.0631825	3.99502	9.64509	0.395382	1	0	0	0	0	0	0
20160216	216	2016	0.723537	0.31762	0.308924	0.0371718	4.01077	9.72232	0.595764	1	0	0	0	0	0	0
20170216	216	2017	0.500631	0.290592	0.207136	0.0701876	4.02596	9.74499	0.487083	1	0	0	0	0	0	0
20100219	219	2010	0.760742	0.236189	0.202249	0.0989453	3.68806	9.43826	0.825973	1	0	0	0	0	0	0
20110219	219	2011	0.95123	0.375364	0.0690498	0.0702917	3.71941	9.66977	0.190316	1	0	0	0	0	0	0
20120219	219	2012	0.700254	0.196389	0.0726032	0.0260929	3.74865	9.72205	0.320154	1	0	0	0	0	0	0
20130219	219	2013	0.620914	0.233916	0.145104	0.0594011	3.77605	9.73444	0.124885	1	0	0	0	0	0	0
20140219	219	2014	0.209299	0.236144	0.114882	0.0379532	3.80182	9.85329	0.579886	1	0	0	0	0	0	0
20150219	219	2015	0.693193	0.210379	0.127419	0.021993	3.82614	9.82128	0.393448	1	0	0	0	0	0	0
20160219	219	2016	0.595784	0.296591	0.238711	0.0166647	3.84917	9.81115	0.594561	1	0	0	0	0	0	0
20170219	219	2017	0.274675	0.275823	0.189091	0.031096	3.87105	9.79001	0.474767	1	0	0	0	0	0	0
20100220	220	2010	0.560343	0.226468	0.63401	0.0288377	3.80936	9.12518	0.850792	0	1	0	0	0	0	0
20110220	220	2011	0.957196	0.418929	0.239155	0.0186206	3.83327	9.06083	0.188419	0	1	0	0	0	0	0
20120220	220	2012	0.499487	0.209561	0.0911686	0.00937673	3.85594	8.81795	0.196266	0	1	0	0	0	0	0
20130220	220	2013	0.272661	0.22043	0.160706	0.0413823	3.87749	8.83437	0.126543	0	1	0	0	0	0	0
20140220	220	2014	0.214347	0.228225	0.160473	0.0454355	3.89801	8.83788	0.580739	0	1	0	0	0	0	0
20150220	220	2015	0.784042	0.190957	0.18584	0.0283137	3.91761	8.84309	0.394118	0	1	0	0	0	0	0
20160220	220	2016	0.874914	0.223248	0.220107	0.0541945	3.93636	9.08178	0.585511	0	1	0	0	0	0	0
20170220	220	2017	0.682766	0.181152	0.267675	0.0709007	3.95434	9.45991	0.390963	0	1	0	0	0	0	0
20100222	222	2010	0.750678	0.250166	0.20368	0.111282	3.65935	9.85198	0.836556	0	0	0	0	0	1	0
20110222	222	2011	0.948626	0.373067	0.0613112	0.111796	3.69276	9.83228	0.185116	0	0	0	0	0	1	0
20120222	222	2012	0.570634	0.197485	0.0522454	0.0347546	3.72378	9.77786	0.314621	0	0	0	0	0	1	0
20130222	222	2013	0.415649	0.219112	0.145992	0.0865381	3.75274	9.73509	0.128104	0	0	0	0	0	1	0
20140222	222	2014	0.232876	0.262407	0.106442	0.106796	3.77988	9.58651	0.582909	0	0	0	0	0	1	0
20150222	222	2015	0.681237	0.231542	0.114274	0.0751287	3.80543	9.56985	0.4059	0	0	0	0	0	1	0
20160222	222	2016	0.705653	0.301439	0.241209	0.0536456	3.82956	9.57467	0.615479	0	0	0	0	0	1	0
20170222	222	2017	0.346787	0.284874	0.147185	0.130424	3.85242	9.63433	0.497201	0	0	0	0	0	1	0
20100223	223	2010	0.756769	0.174318	0.17341	0.110471	3.68485	9.52722	0.834337	1	0	0	0	0	0	0
20110223	223	2011	0.947633	0.402089	0.056286	0.100844	3.71642	9.52795	0.176843	1	0	0	0	0	0	0
20120223	223	2012	0.611889	0.198575	0.0441521	0.0472164	3.74586	9.55184	0.320616	1	0	0	0	0	0	0
20130223	223	2013	0.525551	0.19997	0.102127	0.107803	3.77342	9.59917	0.127338	1	0	0	0	0	0	0
20140223	223	2014	0.229912	0.193004	0.0808902	0.0930891	3.79934	9.67815	0.579283	1	0	0	0	0	0	0
20150223	223	2015	0.68361	0.261015	0.0904599	0.0626409	3.8238	9.66413	0.413243	1	0	0	0	0	0	0
20160223	223	2016	0.611151	0.250658	0.160846	0.0451253	3.84696	9.67384	0.620631	1	0	0	0	0	0	0
20170223	223	2017	0.248448	0.241961	0.130964	0.0967564	3.86894	9.7071	0.477822	1	0	0	0	0	0	0
20100226	226	2010	0.734388	0.288889	0.114669	0.0169661	3.69294	9.62345	0.829736	0	0	0	1	0	0	0
20110226	226	2011	0.940577	0.407162	0.0532501	0.0161227	3.72395	9.69797	0.187397	0	0	0	1	0	0	0
20120226	226	2012	0.570154	0.346184	0.0378936	0.00662442	3.75289	9.70151	0.324191	0	0	0	1	0	0	0
20130226	226	2013	0.464737	0.26612	0.0721529	0.0170094	3.78003	9.71975	0.125608	0	0	0	1	0	0	0
20140226	226	2014	0.186538	0.282477	0.070518	0.0171418	3.80557	9.77008	0.587714	0	0	0	1	0	0	0
20150226	226	2015	0.762901	0.238064	0.1325	0.012415	3.82969	9.92024	0.448974	0	0	0	1	0	0	0
20160226	226	2016	0.759183	0.295866	0.238452	0.00862768	3.85254	9.95007	0.649323	0	0	0	1	0	0	0
20170226	226	2017	0.624989	0.283977	0.188211	0.0177414	3.87425	10.0093	0.462055	0	0	0	1	0	0	0
20100227	227	2010	0.84285	0.231289	0.270612	0.291383	3.67961	9.93255	0.811068	1	0	0	0	0	0	0
20110227	227	2011	0.973102	0.396004	0.104994	0.264012	3.71155	10.0141	0.173923	1	0	0	0	0	0	0
20120227	227	2012	0.754745	0.189477	0.080956	0.149439	3.74131	9.96787	0.320686	1	0	0	0	0	0	0
20130227	227	2013	0.741141	0.229789	0.176141	0.32865	3.76916	10.0624	0.126063	1	0	0	0	0	0	0
20140227	227	2014	0.206102	0.254669	0.182375	0.314491	3.79532	10.0391	0.578334	1	0	0	0	0	0	0
20150227	227	2015	0.857562	0.227602	0.238801	0.314231	3.82	10.0488	0.474897	1	0	0	0	0	0	0
20160227	227	2016	0.823445	0.305936	0.445329	0.17571	3.84336	10.0715	0.518589	1	0	0	0	0	0	0
20170227	227	2017	0.631461	0.295552	0.342107	0.331349	3.86552	10.151	0.585765	1	0	0	0	0	0	0
20100228	228	2010	0.840413	0.232604	0.317427	0.092407	3.66001	10.0524	0.816303	0	0	0	0	0	1	0
20110228	228	2011	0.956731	0.36312	0.0905828	0.0786111	3.69338	10.1197	0.157736	0	0	0	0	0	1	0
20120228	228	2012	0.684957	0.176454	0.0790669	0.031656	3.72436	10.2021	0.318378	0	0	0	0	0	1	0
20130228	228	2013	0.617704	0.213798	0.162451	0.0749538	3.75328	10.2524	0.122957	0	0	0	0	0	1	0
20140228	228	2014	0.247989	0.247192	0.168369	0.0705298	3.78039	10.298	0.584888	0	0	0	0	0	1	0
20150228	228	2015	0.793183	0.202759	0.19255	0.0492075	3.80591	10.3496	0.400366	0	0	0	0	0	1	0
20160228	228	2016	0.754492	0.280366	0.373178	0.027506	3.83001	10.3991	0.535381	0	0	0	0	0	1	0
20170228	228	2017	0.567966	0.263112	0.266297	0.0658008	3.85285	10.4436	0.534029	0	0	0	0	0	1	0
20100230	230	2010	0.813882	0.406448	0.253172	0.0464004	3.68583	9.39962	0.853428	0	0	0	0	0	0	1
20110230	230	2011	0.957263	0.447653	0.0801152	0.0541174	3.71734	9.32187	0.15327	0	0	0	0	0	0	1
20120230	230	2012	0.685705	0.377379	0.0678288	0.0262413	3.74671	9.3716	0.296359	0	0	0	0	0	0	1
20130230	230	2013	0.602979	0.377541	0.135874	0.052634	3.77422	9.39019	0.126845	0	0	0	0	0	0	1
20140230	230	2014	0.22391	0.407461	0.149935	0.0433912	3.8001	9.35854	0.582304	0	0	0	0	0	0	1
20150230	230	2015	0.71401	0.356333	0.130297	0.0460876	3.82452	9.52493	0.373379	0	0	0	0	0	0	1
20160230	230	2016	0.58844	0.44802	0.139918	0.0372613	3.84763	9.41512	0.591041	0	0	0	0	0	0	1
20170230	230	2017	0.188743	0.436558	0.0925317	0.0859409	3.86958	9.42356	0.492965	0	0	0	0	0	0	1
20100232	232	2010	0.754254	0.587519	0.182302	0.0221443	3.68296	10.0352	0.824115	0	0	0	0	0	0	1
20110232	232	2011	0.950636	0.585282	0.0674182	0.016742	3.71466	10.0399	0.183414	0	0	0	0	0	0	1
20120232	232	2012	0.634901	0.559232	0.0582145	0.0079601	3.74421	10.0699	0.305307	0	0	0	0	0	0	1
20130232	232	2013	0.538733	0.556324	0.119715	0.0205421	3.77188	10.0775	0.126047	0	0	0	0	0	0	1
20140232	232	2014	0.170918	0.561745	0.100463	0.021302	3.79789	10.0588	0.576124	0	0	0	0	0	0	1
20150232	232	2015	0.699096	0.524098	0.108091	0.0201663	3.82243	10.0415	0.420857	0	0	0	0	0	0	1
20160232	232	2016	0.680623	0.597284	0.308893	0.0181026	3.84566	10.1711	0.608586	0	0	0	0	0	0	1
20170232	232	2017	0.296944	0.584171	0.237502	0.0311393	3.8677	10.2254	0.476341	0	0	0	0	0	0	1
20100233	233	2010	0.74926	0.212055	0.173857	0.043871	3.65706	9.83926	0.819326	0	0	0	0	0	1	0
20110233	233	2011	0.962265	0.385312	0.0903308	0.0378708	3.69064	9.80256	0.186142	0	0	0	0	0	1	0
20120233	233	2012	0.643647	0.169339	0.0569916	0.0142158	3.72181	9.82499	0.312137	0	0	0	0	0	1	0
20130233	233	2013	0.569339	0.203814	0.113783	0.0366798	3.75089	9.79	0.127481	0	0	0	0	0	1	0
20140233	233	2014	0.204435	0.211274	0.0972444	0.0315033	3.77815	9.82463	0.577972	0	0	0	0	0	1	0
20150233	233	2015	0.802419	0.196009	0.106973	0.0204007	3.8038	9.93307	0.415832	0	0	0	0	0	1	0
20160233	233	2016	0.688455	0.259487	0.217692	0.01429	3.82802	9.89184	0.59233	0	0	0	0	0	1	0
20170233	233	2017	0.465583	0.258256	0.172168	0.0336568	3.85095	9.89608	0.467683	0	0	0	0	0	1	0
20100234	234	2010	0.677415	0.244505	0.393661	0.0387167	3.66049	8.93233	0.822354	1	0	0	0	0	0	0
20110234	234	2011	0.956758	0.38295	0.108431	0.177432	3.69381	9.23459	0.155589	1	0	0	0	0	0	0
20120234	234	2012	0.655884	0.19864	0.0861456	0.0403177	3.72477	9.26698	0.318594	1	0	0	0	0	0	0
20130234	234	2013	0.561108	0.219554	0.171257	0.0807919	3.75366	9.32231	0.126875	1	0	0	0	0	0	0
20140234	234	2014	0.239512	0.233269	0.188852	0.0701107	3.78075	9.38802	0.580613	1	0	0	0	0	0	0
20150234	234	2015	0.71682	0.206576	0.261577	0.0488195	3.80625	9.34988	0.396943	1	0	0	0	0	0	0
20160234	234	2016	0.569135	0.277718	0.450766	0.0328819	3.83033	9.21672	0.57387	1	0	0	0	0	0	0
20170234	234	2017	0.255949	0.276514	0.345075	0.110716	3.85315	9.2649	0.470502	1	0	0	0	0	0	0
20100235	235	2010	0.719664	0.357247	0.152905	0.117224	3.65254	9.16927	0.825866	0	0	0	0	0	1	0
20110235	235	2011	0.928729	0.374279	0.0548253	0.123387	3.68646	9.16921	0.190001	0	0	0	0	0	1	0
20120235	235	2012	0.489646	0.259492	0.0343637	0.0458808	3.71792	9.12229	0.311267	0	0	0	0	0	1	0
20130235	235	2013	0.375099	0.279175	0.0892378	0.113251	3.74726	9.15505	0.12636	0	0	0	0	0	1	0
20140235	235	2014	0.20216	0.309954	0.0651716	0.0801178	3.77474	9.28254	0.578494	0	0	0	0	0	1	0
20150235	235	2015	0.656357	0.237057	0.0692047	0.0456592	3.80058	9.28737	0.391744	0	0	0	0	0	1	0
20160235	235	2016	0.428948	0.348578	0.162046	0.0338842	3.82497	9.31991	0.589669	0	0	0	0	0	1	0
20170235	235	2017	0.169544	0.333542	0.12413	0.0611872	3.84807	9.33181	0.479041	0	0	0	0	0	1	0
20100236	236	2010	0.82503	0.587519	0.295804	0.0833035	3.65234	9.99692	0.824827	0	0	1	0	0	0	0
20110236	236	2011	0.968803	0.585282	0.105249	0.077197	3.68628	10.0142	0.109139	0	0	1	0	0	0	0
20120236	236	2012	0.753867	0.559232	0.0904482	0.0328928	3.71775	10.0962	0.292353	0	0	1	0	0	0	0
20130236	236	2013	0.717944	0.556324	0.182213	0.0791517	3.7471	10.1395	0.120397	0	0	1	0	0	0	0
20140236	236	2014	0.17932	0.561745	0.160393	0.0660322	3.77459	10.1915	0.580389	0	0	1	0	0	0	0
20150236	236	2015	0.793703	0.524098	0.195575	0.0494904	3.80044	10.2013	0.441879	0	0	1	0	0	0	0
20160236	236	2016	0.833946	0.597284	0.351109	0.0395704	3.82484	10.2513	0.633305	0	0	1	0	0	0	0
20170236	236	2017	0.84542	0.584171	0.262213	0.0712897	3.84794	10.2651	0.534017	0	0	1	0	0	0	0
20100237	237	2010	0.803258	0.388191	0.255199	0.0774453	3.81928	9.39419	0.834375	1	0	0	0	0	0	0
20110237	237	2011	0.969151	0.442257	0.0904293	0.0646973	3.84267	9.52785	0.193765	1	0	0	0	0	0	0
20120237	237	2012	0.740068	0.347084	0.0675564	0.0262413	3.86487	9.59651	0.306877	1	0	0	0	0	0	0
20130237	237	2013	0.725653	0.350559	0.146776	0.0546756	3.88598	9.69279	0.10969	1	0	0	0	0	0	0
20140237	237	2014	0.193278	0.374282	0.136336	0.0333841	3.90612	9.83291	0.574514	1	0	0	0	0	0	0
20150237	237	2015	0.739626	0.328121	0.186619	0.0183073	3.92536	9.88832	0.399279	1	0	0	0	0	0	0
20160237	237	2016	0.718357	0.394554	0.387653	0.0132458	3.94379	10.0075	0.571016	1	0	0	0	0	0	0
20170237	237	2017	0.374482	0.38133	0.296722	0.0263528	3.96147	10.0776	0.469907	1	0	0	0	0	0	0
20100239	239	2010	0.783826	0.535856	0.28752	0.00132436	3.79169	8.23261	0.829518	0	1	0	0	0	0	0
20110239	239	2011	0.985652	0.53033	0.117945	0.0380463	3.81657	9.67844	0.087782	0	1	0	0	0	0	0
20120239	239	2012	0.87107	0.504191	0.0871146	0.0169905	3.84011	9.71743	0.325575	0	1	0	0	0	0	0
20130239	239	2013	0.903286	0.485878	0.179789	0.0478512	3.86243	9.9072	0.116882	0	1	0	0	0	0	0
20140239	239	2014	0.183459	0.511746	0.176698	0.0132167	3.88366	10.0614	0.571176	0	1	0	0	0	0	0
20150239	239	2015	0.834015	0.476726	0.233385	0.00329774	3.9039	10.1296	0.357609	0	1	0	0	0	0	0
20160239	239	2016	0.65403	0.539152	0.295392	0.0292243	3.92324	10.1418	0.605107	0	1	0	0	0	0	0
20170239	239	2017	0.279553	0.512241	0.218954	0.0211881	3.94176	10.1163	0.434563	0	1	0	0	0	0	0
20100240	240	2010	0.78201	0.357247	0.283687	0.159126	3.6917	9.40432	0.833077	0	0	0	0	1	0	0
20110240	240	2011	0.953995	0.374279	0.0931151	0.125937	3.7228	9.5546	0.195977	0	0	0	0	1	0	0
20120240	240	2012	0.664102	0.259492	0.0790535	0.0446665	3.75182	9.61802	0.316818	0	0	0	0	1	0	0
20130240	240	2013	0.574332	0.279175	0.169306	0.0944751	3.77902	9.64711	0.123076	0	0	0	0	1	0	0
20140240	240	2014	0.210909	0.309954	0.171478	0.105212	3.80462	9.69504	0.581279	0	0	0	0	1	0	0
20150240	240	2015	0.793255	0.237057	0.230572	0.058349	3.82879	9.79068	0.300594	0	0	0	0	1	0	0
20160240	240	2016	0.713089	0.348578	0.48004	0.0371718	3.85169	9.95801	0.446072	0	0	0	0	1	0	0
20170240	240	2017	0.412635	0.333542	0.368971	0.0703713	3.87344	9.90194	0.480522	0	0	0	0	1	0	0
20100241	241	2010	0.865054	0.244213	0.135249	0.10478	3.68601	9.77695	0.851469	0	0	1	0	0	0	0
20110241	241	2011	0.977437	0.368649	0.0429258	0.0936707	3.7175	9.86308	0.210162	0	0	1	0	0	0	0
20120241	241	2012	0.765508	0.211743	0.0289643	0.0329197	3.74687	9.90972	0.325407	0	0	1	0	0	0	0
20130241	241	2013	0.690955	0.217104	0.0482433	0.0613968	3.77437	9.90317	0.124356	0	0	1	0	0	0	0
20140241	241	2014	0.217475	0.235095	0.0503128	0.0501988	3.80024	9.94999	0.580974	0	0	1	0	0	0	0
20150241	241	2015	0.786556	0.215831	0.0710836	0.0389667	3.82465	10.0147	0.423122	0	0	1	0	0	0	0
20160241	241	2016	0.717691	0.31762	0.148604	0.0256981	3.84776	10.0618	0.63405	0	0	1	0	0	0	0
20170241	241	2017	0.603212	0.290592	0.111369	0.0456284	3.8697	10.0982	0.514942	0	0	1	0	0	0	0
20100242	242	2010	0.818106	0.312519	0.338461	0.0255805	3.81111	10.153	0.797964	0	1	0	0	0	0	0
20110242	242	2011	0.970742	0.366516	0.122669	0.0299953	3.83493	10.2332	0.139335	0	1	0	0	0	0	0
20120242	242	2012	0.737869	0.232812	0.100477	0.0119177	3.85751	10.2033	0.320566	0	1	0	0	0	0	0
20130242	242	2013	0.586895	0.26491	0.181047	0.029041	3.87898	10.2621	0.126709	0	1	0	0	0	0	0
20140242	242	2014	0.421446	0.298386	0.186991	0.025125	3.89944	10.3079	0.579482	0	1	0	0	0	0	0
20150242	242	2015	0.801909	0.227333	0.238286	0.0160361	3.91897	10.3593	0.369357	0	1	0	0	0	0	0
20160242	242	2016	0.792445	0.334947	0.407586	0.00988663	3.93767	10.4782	0.562488	0	1	0	0	0	0	0
20170242	242	2017	0.493668	0.317847	0.326177	0.0182384	3.95559	10.5463	0.462532	0	1	0	0	0	0	0
20100246	246	2010	0.852962	0.343985	0.252831	0.0469015	3.81037	9.68313	0.785198	0	0	0	0	0	1	0
20110246	246	2011	0.977451	0.424929	0.101396	0.0317913	3.83423	9.80281	0.128838	0	0	0	0	0	1	0
20120246	246	2012	0.789876	0.327358	0.0757406	0.0191987	3.85685	9.78786	0.338504	0	0	0	0	0	1	0
20130246	246	2013	0.761916	0.328118	0.150418	0.0372877	3.87835	9.78755	0.128663	0	0	0	0	0	1	0
20140246	246	2014	0.18219	0.343007	0.149665	0.0340587	3.89883	9.7808	0.565942	0	0	0	0	0	1	0
20150246	246	2015	0.753725	0.297808	0.24252	0.0309083	3.9184	9.69242	0.388968	0	0	0	0	0	1	0
20160246	246	2016	0.677936	0.30919	0.299956	0.0224761	3.93712	10.0452	0.565918	0	0	0	0	0	1	0
20170246	246	2017	0.331267	0.278587	0.22036	0.0621272	3.95506	10.0625	0.389359	0	0	0	0	0	1	0
20100247	247	2010	0.716367	0.587519	0.152455	0.0174792	3.69399	9.72677	0.817255	0	0	0	0	0	0	1
20110247	247	2011	0.939005	0.585282	0.071624	0.0113437	3.72493	9.77641	0.194086	0	0	0	0	0	0	1
20120247	247	2012	0.606726	0.559232	0.0621493	0.00571148	3.75381	9.86835	0.306134	0	0	0	0	0	0	1
20130247	247	2013	0.459996	0.556324	0.116095	0.012066	3.78089	10.124	0.127601	0	0	0	0	0	0	1
20140247	247	2014	0.189092	0.561745	0.118605	0.0114994	3.80638	10.1227	0.57892	0	0	0	0	0	0	1
20150247	247	2015	0.70661	0.524098	0.151371	0.0071047	3.83046	10.1337	0.386523	0	0	0	0	0	0	1
20160247	247	2016	0.809511	0.597284	0.234372	0.00494033	3.85327	10.0313	0.578165	0	0	0	0	0	0	1
20170247	247	2017	0.441492	0.584171	0.182508	0.010956	3.87495	10.1427	0.457536	0	0	0	0	0	0	1
20100252	252	2010	0.743548	0.239538	0.231036	0.116067	3.69644	9.18196	0.833239	0	0	0	0	0	0	1
20110252	252	2011	0.945548	0.389373	0.0792132	0.112302	3.72722	9.20026	0.189935	0	0	0	0	0	0	1
20120252	252	2012	0.559101	0.223344	0.0474352	0.0507333	3.75595	9.26234	0.320872	0	0	0	0	0	0	1
20130252	252	2013	0.423364	0.238994	0.0762032	0.135972	3.7829	9.23609	0.128428	0	0	0	0	0	0	1
20140252	252	2014	0.182713	0.246017	0.0587448	0.0865472	3.80828	9.44882	0.582127	0	0	0	0	0	0	1
20150252	252	2015	0.677569	0.211018	0.0978003	0.0576701	3.83225	9.5306	0.360968	0	0	0	0	0	0	1
20160252	252	2016	0.549709	0.283054	0.0945259	0.0338842	3.85497	9.47566	0.638123	0	0	0	0	0	0	1
20170252	252	2017	0.212864	0.273468	0.0704857	0.0746391	3.87656	9.50829	0.480729	0	0	0	0	0	0	1
20100253	253	2010	0.780215	0.327159	0.266235	0.0626745	3.8072	9.52869	0.831581	1	0	0	0	0	0	0
20110253	253	2011	0.958231	0.372505	0.0951986	0.055934	3.83123	9.51861	0.163604	1	0	0	0	0	0	0
20120253	253	2012	0.645439	0.284031	0.0702574	0.0253959	3.854	9.46648	0.330602	1	0	0	0	0	0	0
20130253	253	2013	0.560292	0.280144	0.154094	0.0583	3.87564	9.50901	0.126568	1	0	0	0	0	0	0
20140253	253	2014	0.198941	0.278808	0.152562	0.0500148	3.89625	9.49284	0.583758	1	0	0	0	0	0	0
20150253	253	2015	0.734428	0.261827	0.183482	0.0378028	3.91593	9.47411	0.408977	1	0	0	0	0	0	0
20160253	253	2016	1	0.330383	0.514354	0.01929	3.93475	9.94402	0.221414	1	0	0	0	0	0	0
20170253	253	2017	0.905144	0.315616	0.388798	0.0247753	3.95279	9.98624	0.502082	1	0	0	0	0	0	0
20100254	254	2010	0.902233	0.388191	0.365709	0.197592	3.65002	9.6489	0.785344	0	0	1	0	0	0	0
20110254	254	2011	0.978526	0.442257	0.136252	0.167637	3.68413	9.58234	0.231659	0	0	1	0	0	0	0
20120254	254	2012	0.856542	0.347084	0.113148	0.0703502	3.71575	9.83322	0.216106	0	0	1	0	0	0	0
20130254	254	2013	0.695981	0.350559	0.194434	0.177136	3.74523	9.79324	0.0973684	0	0	1	0	0	0	0
20140254	254	2014	0.168406	0.374282	0.225236	0.183398	3.77283	9.90619	0.594394	0	0	1	0	0	0	0
20150254	254	2015	0.674613	0.328121	0.0765123	0.12508	3.79879	9.80286	0.406491	0	0	1	0	0	0	0
20160254	254	2016	0.788394	0.394554	0.0466405	0.024815	3.82328	9.71356	0.592807	0	0	1	0	0	0	0
20170254	254	2017	0.585857	0.38133	0.0589103	0.0454771	3.84646	9.37074	0.485564	0	0	1	0	0	0	0
20100256	256	2010	0.751086	0.244461	0.194	0.107011	3.69574	11.0299	0.836295	1	0	0	0	0	0	0
20110256	256	2011	0.945447	0.391877	0.0725788	0.0896658	3.72656	11.0208	0.179304	1	0	0	0	0	0	0
20120256	256	2012	0.58707	0.216363	0.0616733	0.0342419	3.75534	11.0053	0.306591	1	0	0	0	0	0	0
20130256	256	2013	0.457199	0.229013	0.116698	0.0889582	3.78233	10.9679	0.131533	1	0	0	0	0	0	0
20140256	256	2014	0.171685	0.216088	0.113086	0.0821621	3.80774	10.9604	0.579418	1	0	0	0	0	0	0
20150256	256	2015	0.6732	0.204521	0.150292	0.0473485	3.83174	10.9474	0.417062	1	0	0	0	0	0	0
20160256	256	2016	0.73783	0.239733	0.274029	0.0390573	3.85449	10.9448	0.570147	1	0	0	0	0	0	0
20170256	256	2017	0.346473	0.202897	0.184495	0.104114	3.8761	10.9504	0.514761	1	0	0	0	0	0	0
20100259	259	2010	0.756425	0.274055	0.098501	0.160093	3.64068	9.02734	0.818983	1	0	0	0	0	0	0
20110259	259	2011	0.935444	0.377122	0.0368639	0.115625	3.6755	9.06526	0.18541	1	0	0	0	0	0	0
20120259	259	2012	0.617651	0.238766	0.0444906	0.0467442	3.70774	9.13174	0.302116	1	0	0	0	0	0	0
20130259	259	2013	0.533486	0.265058	0.105	0.102148	3.73775	9.20994	0.124793	1	0	0	0	0	0	0
20140259	259	2014	0.195234	0.303293	0.0750859	0.082663	3.76582	9.32785	0.580294	1	0	0	0	0	0	0
20150259	259	2015	0.692091	0.218989	0.0813267	0.0686706	3.79218	9.3283	0.385311	1	0	0	0	0	0	0
20160259	259	2016	0.704576	0.329949	0.195366	0.0831862	3.81704	9.75814	0.565408	1	0	0	0	0	0	0
20170259	259	2017	0.337503	0.315696	0.153777	0.105822	3.84055	9.79725	0.475345	1	0	0	0	0	0	0
20100261	261	2010	0.775813	0.348999	0.168855	0.0636409	3.63104	9.47412	0.833132	0	0	0	1	0	0	0
20110261	261	2011	0.958091	0.380044	0.0590548	0.0813773	3.66661	9.49933	0.183857	0	0	0	1	0	0	0
20120261	261	2012	0.683644	0.314622	0.0475512	0.0397196	3.69949	9.55935	0.309425	0	0	0	1	0	0	0
20130261	261	2013	0.669112	0.300725	0.0960587	0.140239	3.73006	9.62211	0.125402	0	0	0	1	0	0	0
20140261	261	2014	0.183912	0.323813	0.106899	0.165193	3.75861	9.70699	0.575729	0	0	0	1	0	0	0
20150261	261	2015	0.762542	0.278496	0.120077	0.114314	3.7854	9.71343	0.367032	0	0	0	1	0	0	0
20160261	261	2016	0.896974	0.374687	0.319158	0.0853938	3.81064	9.86865	0.661923	0	0	0	1	0	0	0
20170261	261	2017	0.629018	0.35982	0.24052	0.192843	3.83448	9.90758	0.421151	0	0	0	1	0	0	0
20100264	264	2010	0.859938	0.252043	0.278422	0.100604	3.63094	9.93465	0.819029	0	0	0	0	0	1	0
20110264	264	2011	0.975207	0.433496	0.101554	0.0853306	3.66652	9.95816	0.189207	0	0	0	0	0	1	0
20120264	264	2012	0.777927	0.215331	0.0786252	0.0418333	3.6994	9.944	0.345711	0	0	0	0	0	1	0
20130264	264	2013	0.745287	0.238004	0.151722	0.106988	3.72997	9.94239	0.13094	0	0	0	0	0	1	0
20140264	264	2014	0.192409	0.225062	0.150009	0.101767	3.75853	9.91323	0.585509	0	0	0	0	0	1	0
20150264	264	2015	0.822887	0.198083	0.186952	0.0845612	3.78533	9.81127	0.58597	0	0	0	0	0	1	0
20160264	264	2016	0.776723	0.20557	0.276187	0.0627804	3.81057	9.77317	0.534434	0	0	0	0	0	1	0
20170264	264	2017	0.553032	0.213985	0.178453	0.125432	3.83442	9.80221	0.556446	0	0	0	0	0	1	0
20100267	267	2010	0.78557	0.267571	0.251789	0.137173	3.63478	9.57856	0.811455	0	0	0	0	1	0	0
20110267	267	2011	0.958684	0.353099	0.0917969	0.0992961	3.67006	9.58477	0.172388	0	0	0	0	1	0	0
20120267	267	2012	0.558918	0.206778	0.0481254	0.042301	3.70269	9.59833	0.320398	0	0	0	0	1	0	0
20130267	267	2013	0.442243	0.216307	0.105501	0.0933167	3.73304	9.6138	0.125126	0	0	0	0	1	0	0
20140267	267	2014	0.162134	0.274854	0.101193	0.0634155	3.7614	9.56042	0.580357	0	0	0	0	1	0	0
20150267	267	2015	0.681384	0.20922	0.119647	0.0489003	3.78803	9.53508	0.40426	0	0	0	0	1	0	0
20160267	267	2016	0.57498	0.305811	0.189683	0.0383353	3.81311	9.5555	0.609385	0	0	0	0	1	0	0
20170267	267	2017	0.222627	0.290078	0.149815	0.0794688	3.83683	9.5931	0.485826	0	0	0	0	1	0	0
20100268	268	2010	0.822609	0.24248	0.175694	0.0594769	3.80672	9.05629	0.841961	0	0	1	0	0	0	0
20110268	268	2011	0.967378	0.380277	0.0492883	0.0643773	3.83078	9.06429	0.188234	0	0	1	0	0	0	0
20120268	268	2012	0.734611	0.170449	0.0339314	0.0298526	3.85358	9.12771	0.334626	0	0	1	0	0	0	0
20130268	268	2013	0.728943	0.23325	0.0641982	0.0855862	3.87523	9.20187	0.134631	0	0	1	0	0	0	0
20140268	268	2014	0.186722	0.24448	0.0570037	0.0791569	3.89586	9.29107	0.585939	0	0	1	0	0	0	0
20150268	268	2015	0.857172	0.202461	0.0534154	0.0493206	3.91556	9.31825	0.456482	0	0	1	0	0	0	0
20160268	268	2016	0.878595	0.279634	0.115428	0.040352	3.9344	9.39484	0.650278	0	0	1	0	0	0	0
20170268	268	2017	0.73579	0.272224	0.0818893	0.07398	3.95245	9.44326	0.531987	0	0	1	0	0	0	0
20100270	270	2010	0.756327	0.375238	0.0796837	0.0991839	3.65108	9.43835	0.830811	0	0	1	0	0	0	0
20110270	270	2011	0.94958	0.383143	0.0309214	0.081687	3.68511	9.47104	0.191158	0	0	1	0	0	0	0
20120270	270	2012	0.632521	0.317601	0.025947	0.0336708	3.71667	9.505	0.325367	0	0	1	0	0	0	0
20130270	270	2013	0.545044	0.350314	0.0522973	0.0918486	3.74609	9.51909	0.127536	0	0	1	0	0	0	0
20140270	270	2014	0.183473	0.340329	0.0567208	0.0817737	3.77364	9.55897	0.581105	0	0	1	0	0	0	0
20150270	270	2015	0.764355	0.283202	0.0680854	0.0696244	3.79955	9.58549	0.400667	0	0	1	0	0	0	0
20160270	270	2016	0.707519	0.367145	0.11189	0.055358	3.824	9.58635	0.600569	0	0	1	0	0	0	0
20170270	270	2017	0.465909	0.35916	0.0852696	0.0907382	3.84714	9.58625	0.510099	0	0	1	0	0	0	0
20100272	272	2010	0.623746	0.21004	0.325157	0.0533682	3.80298	8.52323	0.826258	1	0	0	0	0	0	0
20110272	272	2011	0.878683	0.420839	0.139577	0.0367561	3.82724	8.54081	0.186993	1	0	0	0	0	0	0
20120272	272	2012	0.667873	0.195147	0.0600643	0.0834551	3.85022	9.45218	0.281614	1	0	0	0	0	0	0
20130272	272	2013	0.511011	0.222508	0.118689	0.109133	3.87204	9.44468	0.128291	1	0	0	0	0	0	0
20140272	272	2014	0.217479	0.26346	0.105811	0.0636915	3.89282	9.5796	0.577859	1	0	0	0	0	0	0
20150272	272	2015	0.700557	0.198168	0.124738	0.0344646	3.91265	9.51156	0.382433	1	0	0	0	0	0	0
20160272	272	2016	0.619728	0.314856	0.276054	0.0249224	3.93161	9.44819	0.588426	1	0	0	0	0	0	0
20170272	272	2017	0.271735	0.318815	0.184229	0.0631213	3.94978	9.43908	0.482965	1	0	0	0	0	0	0
20100274	274	2010	0.777647	0.403309	0.302624	0.0553607	3.62346	9.36015	0.798668	1	0	0	0	0	0	0
20110274	274	2011	0.948717	0.401379	0.0946877	0.0550876	3.65963	9.45543	0.161143	1	0	0	0	0	0	0
20120274	274	2012	0.626205	0.344038	0.0776379	0.0193741	3.69302	9.488	0.345586	1	0	0	0	0	0	0
20130274	274	2013	0.492997	0.337196	0.1625	0.0525996	3.72403	9.48752	0.12813	1	0	0	0	0	0	0
20140274	274	2014	0.185177	0.36626	0.178012	0.0544817	3.75297	9.55084	0.589599	1	0	0	0	0	0	0
20150274	274	2015	0.743967	0.307506	0.214707	0.0376654	3.7801	9.63434	0.424898	1	0	0	0	0	0	0
20160274	274	2016	0.664434	0.402052	0.409384	0.0172255	3.80564	9.60334	0.531638	1	0	0	0	0	0	0
20170274	274	2017	0.251241	0.381429	0.257032	0.0462983	3.82975	9.77928	0.487843	1	0	0	0	0	0	0
20100275	275	2010	0.762032	0.406448	0.246548	0.137662	3.68958	9.95805	0.814183	0	0	0	0	1	0	0
20110275	275	2011	0.952006	0.447653	0.0884125	0.112415	3.72082	9.96351	0.175272	0	0	0	0	1	0	0
20120275	275	2012	0.623551	0.377379	0.0695297	0.0370977	3.74997	9.95393	0.303618	0	0	0	0	1	0	0
20130275	275	2013	0.477635	0.377541	0.143966	0.0749997	3.77728	9.9133	0.121981	0	0	0	0	1	0	0
20140275	275	2014	0.18597	0.407461	0.186162	0.0440249	3.80298	9.83274	0.577309	0	0	0	0	1	0	0
20150275	275	2015	0.728019	0.356333	0.22051	0.0432425	3.82724	9.77114	0.377897	0	0	0	0	1	0	0
20160275	275	2016	0.565212	0.44802	0.36024	0.0227327	3.85022	9.67296	0.533092	0	0	0	0	1	0	0
20170275	275	2017	0.141431	0.436558	0.423585	0.0339809	3.87204	9.69022	0.434736	0	0	0	0	1	0	0
20100278	278	2010	0.746519	0.587519	0.322181	0.0793185	3.62356	9.60322	0.831854	0	0	0	0	0	1	0
20110278	278	2011	0.950107	0.585282	0.121272	0.0818831	3.65973	9.63675	0.193734	0	0	0	0	0	1	0
20120278	278	2012	0.614901	0.559232	0.0954857	0.0344893	3.69311	9.62285	0.3085	0	0	0	0	0	1	0
20130278	278	2013	0.474185	0.556324	0.202131	0.0967461	3.72411	9.63803	0.130836	0	0	0	0	0	1	0
20140278	278	2014	0.150973	0.561745	0.174593	0.0903803	3.75305	9.40047	0.578201	0	0	0	0	0	1	0
20150278	278	2015	0.745392	0.524098	0.206335	0.0329936	3.78017	9.44041	0.390115	0	0	0	0	0	1	0
20160278	278	2016	0.531593	0.597284	0.376545	0.0298449	3.8057	9.4979	0.582966	0	0	0	0	0	1	0
20170278	278	2017	0.158965	0.584171	0.216915	0.0566925	3.82982	9.56217	0.468084	0	0	0	0	0	1	0
20100282	282	2010	0.833151	0.208726	0.207394	0.155976	3.6192	10.4019	0.832998	0	0	0	1	0	0	0
20110282	282	2011	0.972933	0.4007	0.0846103	0.122531	3.65571	10.5804	0.175548	0	0	0	1	0	0	0
20120282	282	2012	0.76855	0.156286	0.0643393	0.0346062	3.6894	10.6032	0.29903	0	0	0	1	0	0	0
20130282	282	2013	0.729706	0.205022	0.132615	0.0729008	3.72066	10.6139	0.131573	0	0	0	1	0	0	0
20140282	282	2014	0.156194	0.233283	0.120466	0.0450266	3.74981	10.6204	0.579592	0	0	0	1	0	0	0
20150282	282	2015	0.747332	0.212889	0.151099	0.0245229	3.77714	10.6097	0.38	0	0	0	1	0	0	0
20160282	282	2016	0.615548	0.279724	0.30475	0.019278	3.80284	10.6387	0.585564	0	0	0	1	0	0	0
20170282	282	2017	0.431914	0.263579	0.232609	0.0506634	3.82711	10.6607	0.506403	0	0	0	1	0	0	0
20100283	283	2010	0.756287	0.587519	0.232255	0.259098	3.63377	9.30756	0.837845	0	0	0	0	0	0	1
20110283	283	2011	0.954022	0.585282	0.0860156	0.26364	3.66913	9.3286	0.198694	0	0	0	0	0	0	1
20120283	283	2012	0.6621	0.559232	0.0663713	0.121852	3.70183	9.43003	0.288226	0	0	0	0	0	0	1
20130283	283	2013	0.622433	0.556324	0.141541	0.330428	3.73223	9.5081	0.130958	0	0	0	0	0	0	1
20140283	283	2014	0.174878	0.561745	0.132223	0.288671	3.76065	9.66931	0.582696	0	0	0	0	0	0	1
20150283	283	2015	0.903095	0.524098	0.170416	0.196959	3.78732	9.7982	0.444365	0	0	0	0	0	0	1
20160283	283	2016	0.699354	0.597284	0.14773	0.0761695	3.81245	10.5694	0.49028	0	0	0	0	0	0	1
20170283	283	2017	0.221178	0.584171	0.134765	0.107302	3.8362	10.6292	0.332983	0	0	0	0	0	0	1
20100288	288	2010	0.892837	0.32904	0.328513	0.192832	3.65302	10.2946	0.781922	0	0	0	0	1	0	0
20110288	288	2011	0.979655	0.344372	0.114441	0.139892	3.6869	10.2728	0.128905	0	0	0	0	1	0	0
20120288	288	2012	0.789057	0.256811	0.0822539	0.0536295	3.71834	10.1382	0.348676	0	0	0	0	1	0	0
20130288	288	2013	0.800607	0.280246	0.165954	0.166779	3.74764	10.1972	0.128706	0	0	0	0	1	0	0
20140288	288	2014	0.206791	0.29418	0.169921	0.150341	3.7751	10.2226	0.58304	0	0	0	0	1	0	0
20150288	288	2015	0.863261	0.247431	0.208933	0.0929349	3.80092	10.2295	0.388776	0	0	0	0	1	0	0
20160288	288	2016	0.872274	0.332636	0.418082	0.0675597	3.8253	10.3079	0.557996	0	0	0	0	1	0	0
20170288	288	2017	0.910188	0.32285	0.32804	0.171633	3.84837	10.4318	0.513849	0	0	0	0	1	0	0
20100291	291	2010	0.690438	0.375285	0.246106	0.0407569	3.80421	8.76412	0.832896	0	0	0	0	0	1	0
20110291	291	2011	0.925591	0.420697	0.107373	0.0323177	3.8284	8.86171	0.182945	0	0	0	0	0	1	0
20120291	291	2012	0.412865	0.326112	0.0357503	0.0114589	3.85132	9.02517	0.295905	0	0	0	0	0	1	0
20130291	291	2013	0.268996	0.306462	0.0785536	0.0250267	3.87309	9.0032	0.126013	0	0	0	0	0	1	0
20140291	291	2014	0.153409	0.358981	0.0702071	0.0264231	3.89382	9.00027	0.580939	0	0	0	0	0	1	0
20150291	291	2015	0.661172	0.283967	0.117021	0.0233671	3.9136	9.03811	0.389765	0	0	0	0	0	1	0
20160291	291	2016	0.584779	0.391973	0.20544	0.0254475	3.93252	9.07418	0.584275	0	0	0	0	0	1	0
20170291	291	2017	0.152472	0.351631	0.182821	0.0556012	3.95066	9.12355	0.471687	0	0	0	0	0	1	0
20100292	292	2010	0.793908	0.232604	0.263491	0.159245	3.7844	9.21402	0.850513	0	0	0	0	1	0	0
20110292	292	2011	0.968369	0.36312	0.107286	0.13759	3.80969	9.35575	0.192507	0	0	0	0	1	0	0
20120292	292	2012	0.752174	0.176454	0.0886101	0.0518171	3.83359	9.43302	0.307592	0	0	0	0	1	0	0
20130292	292	2013	0.731025	0.213798	0.178703	0.123619	3.85625	9.51259	0.127415	0	0	0	0	1	0	0
20140292	292	2014	0.178378	0.247192	0.179888	0.0986497	3.87777	9.62603	0.587473	0	0	0	0	1	0	0
20150292	292	2015	0.882555	0.202759	0.208734	0.101834	3.89829	9.84874	0.339334	0	0	0	0	1	0	0
20160292	292	2016	0.927474	0.280366	0.387728	0.0729177	3.91787	9.90752	0.612626	0	0	0	0	1	0	0
20170292	292	2017	0.594064	0.263112	0.333476	0.0840717	3.93661	10.0943	0.38517	0	0	0	0	1	0	0
20100293	293	2010	0.740155	0.252646	0.524501	0.0978595	3.65167	9.18897	0.85117	0	1	0	0	0	0	0
20110293	293	2011	0.926593	0.379409	0.222389	0.0675667	3.68565	9.15145	0.185221	0	1	0	0	0	0	0
20120293	293	2012	0.536054	0.206183	0.18694	0.027577	3.71717	9.13957	0.311171	0	1	0	0	0	0	0
20130293	293	2013	0.390042	0.243847	0.164936	0.0457408	3.74656	9.3551	0.131967	0	1	0	0	0	0	0
20140293	293	2014	0.197322	0.253415	0.149275	0.0356533	3.77408	9.34042	0.573986	0	1	0	0	0	0	0
20150293	293	2015	0.744803	0.223934	0.167382	0.0551887	3.79996	9.72439	0.442338	0	1	0	0	0	0	0
20160293	293	2016	0.728339	0.290558	0.289503	0.0267542	3.82439	9.72441	0.592148	0	1	0	0	0	0	0
20170293	293	2017	0.467241	0.262682	0.270309	0.0440509	3.84751	9.87335	0.439538	0	1	0	0	0	0	0
20100294	294	2010	0.750874	0.587519	0.213811	0.184683	3.61172	10.2443	0.826657	1	0	0	0	0	0	0
20110294	294	2011	0.945195	0.585282	0.076679	0.0758758	3.64885	10.2173	0.179079	1	0	0	0	0	0	0
20120294	294	2012	0.583288	0.559232	0.0607658	0.0278693	3.68305	10.2073	0.310592	1	0	0	0	0	0	0
20130294	294	2013	0.456411	0.556324	0.124809	0.0664663	3.71475	10.1979	0.126233	1	0	0	0	0	0	0
20140294	294	2014	0.1699	0.561745	0.147053	0.0633746	3.74429	10.7892	0.59259	1	0	0	0	0	0	0
20150294	294	2015	0.739847	0.524098	0.1958	0.0224537	3.77195	10.8231	0.385402	1	0	0	0	0	0	0
20160294	294	2016	0.861177	0.597284	0.420444	0.0257339	3.79796	11.1045	0.63893	1	0	0	0	0	0	0
20170294	294	2017	0.656813	0.584171	0.312452	0.0511496	3.82249	11.1276	0.513018	1	0	0	0	0	0	0
20100297	297	2010	0.876524	0.403309	0.2814	0.27363	3.81331	9.62896	0.825687	0	0	1	0	0	0	0
20110297	297	2011	0.980202	0.401379	0.102651	0.227504	3.83702	9.76669	0.177071	0	0	1	0	0	0	0
20120297	297	2012	0.817163	0.344038	0.0760178	0.105901	3.8595	9.81549	0.337759	0	0	1	0	0	0	0
20130297	297	2013	0.840959	0.337196	0.143722	0.269765	3.88087	9.88499	0.129067	0	0	1	0	0	0	0
20140297	297	2014	0.195025	0.36626	0.173534	0.232176	3.90124	9.95459	0.594961	0	0	1	0	0	0	0
20150297	297	2015	0.934837	0.307506	0.214742	0.171903	3.9207	10.0576	0.374172	0	0	1	0	0	0	0
20160297	297	2016	0.683481	0.402052	0.265617	0.117011	3.93932	10.1601	0.645745	0	0	1	0	0	0	0
20170297	297	2017	0.396683	0.381429	0.190548	0.198894	3.95718	10.2038	0.519925	0	0	1	0	0	0	0
20100299	299	2010	0.74198	0.278604	0.212886	0.184492	3.79609	9.04392	0.82294	0	1	0	0	0	0	0
20110299	299	2011	0.96045	0.335496	0.0969196	0.138777	3.82073	9.31167	0.14612	0	1	0	0	0	0	0
20120299	299	2012	0.618379	0.236498	0.0636481	0.0593725	3.84404	9.26797	0.335331	0	1	0	0	0	0	0
20130299	299	2013	0.567046	0.237198	0.145616	0.144104	3.86617	9.38933	0.126396	0	1	0	0	0	0	0
20140299	299	2014	0.192422	0.277237	0.101631	0.123662	3.88722	9.40455	0.582052	0	1	0	0	0	0	0
20150299	299	2015	0.696165	0.214478	0.107805	0.0614447	3.9073	9.737	0.288751	0	1	0	0	0	0	0
20160299	299	2016	0.597989	0.309057	0.241045	0.035358	3.9265	9.78014	0.617695	0	1	0	0	0	0	0
20170299	299	2017	0.252067	0.285366	0.192618	0.0760221	3.94488	9.91098	0.494855	0	1	0	0	0	0	0
20100301	301	2010	0.744164	0.587519	0.142102	0.0820269	3.64444	9.73223	0.820803	0	0	0	0	0	1	0
20110301	301	2011	0.950743	0.585282	0.0646283	0.0758861	3.67897	9.84025	0.178928	0	0	0	0	0	1	0
20120301	301	2012	0.634477	0.559232	0.0454617	0.023633	3.71096	9.88151	0.305971	0	0	0	0	0	1	0
20130301	301	2013	0.517386	0.556324	0.0916493	0.0583573	3.74076	9.87493	0.127577	0	0	0	0	0	1	0
20140301	301	2014	0.229087	0.561745	0.103404	0.055739	3.76864	9.88835	0.580191	0	0	0	0	0	1	0
20150301	301	2015	0.736792	0.524098	0.134664	0.0377705	3.79484	9.9205	0.402447	0	0	0	0	0	1	0
20160301	301	2016	0.63288	0.597284	0.221994	0.0256384	3.81954	9.99543	0.589826	0	0	0	0	0	1	0
20170301	301	2017	0.255033	0.584171	0.177767	0.051906	3.84292	10.0008	0.479868	0	0	0	0	0	1	0
20100304	304	2010	0.778696	0.272827	0.260446	0.103563	3.91582	9.64898	0.803671	0	0	0	0	0	1	0
20110304	304	2011	0.963505	0.396745	0.0888759	0.0832662	3.93465	9.71037	0.174494	0	0	0	0	0	1	0
20120304	304	2012	0.659032	0.257907	0.0639604	0.0345432	3.9527	9.67105	0.323039	0	0	0	0	0	1	0
20130304	304	2013	0.570755	0.235123	0.13061	0.0706413	3.97002	9.70811	0.129492	0	0	0	0	0	1	0
20140304	304	2014	0.315077	0.250903	0.136989	0.0540626	3.98668	9.71719	0.580984	0	0	0	0	0	1	0
20150304	304	2015	0.75104	0.22068	0.154225	0.0461684	4.00273	9.68839	0.423013	0	0	0	0	0	1	0
20160304	304	2016	0.647612	0.302443	0.280815	0.0301313	4.0182	9.68769	0.579935	0	0	0	0	0	1	0
20170304	304	2017	0.341993	0.291028	0.240485	0.0532674	4.03314	9.74676	0.488087	0	0	0	0	0	1	0
20100305	305	2010	0.730209	0.32904	0.148454	0.0928485	3.65011	9.21442	0.829754	0	0	0	0	0	0	1
20110305	305	2011	0.93787	0.344372	0.0517965	0.0755042	3.68422	9.23825	0.191709	0	0	0	0	0	0	1
20120305	305	2012	0.602454	0.256811	0.0548953	0.0503735	3.71584	9.33876	0.275332	0	0	0	0	0	0	1
20130305	305	2013	0.698903	0.280246	0.163425	0.172308	3.74531	9.53649	0.0964977	0	0	0	0	0	0	1
20140305	305	2014	0.540298	0.29418	0.146032	0.15907	3.77291	9.77441	0.57485	0	0	0	0	0	0	1
20150305	305	2015	0.780473	0.247431	0.190263	0.118791	3.79886	9.89317	0.355969	0	0	0	0	0	0	1
20160305	305	2016	0.551204	0.332636	0.320346	0.0894153	3.82334	9.95804	0.579873	0	0	0	0	0	0	1
20170305	305	2017	0.293047	0.32285	0.253414	0.205636	3.84652	10.2524	0.382187	0	0	0	0	0	0	1
20100312	312	2010	0.732033	0.308924	0.171351	0.0230272	3.64444	9.44506	0.831841	0	1	0	0	0	0	0
20110312	312	2011	0.933565	0.333361	0.0638474	0.0141925	3.67897	9.44729	0.188108	0	1	0	0	0	0	0
20120312	312	2012	0.592633	0.211617	0.0641048	0.0173998	3.71096	9.55547	0.336808	0	1	0	0	0	0	0
20130312	312	2013	0.519606	0.219981	0.140388	0.0494225	3.74076	9.62186	0.127461	0	1	0	0	0	0	0
20140312	312	2014	0.207313	0.307133	0.143698	0.0294283	3.76864	9.58625	0.58078	0	1	0	0	0	0	0
20150312	312	2015	0.705167	0.206544	0.161153	0.0201502	3.79484	9.5341	0.358421	0	1	0	0	0	0	0
20160312	312	2016	0.824856	0.319702	0.330389	0.010531	3.81954	9.5871	0.637801	0	1	0	0	0	0	0
20170312	312	2017	0.687291	0.286966	0.203555	0.0247537	3.84292	9.64871	0.441006	0	1	0	0	0	0	0
20100314	314	2010	0.728808	0.31374	0.123225	0.0584389	3.78533	9.28538	0.824067	0	0	0	0	0	0	1
20110314	314	2011	0.943006	0.376636	0.062305	0.0459218	3.81057	9.38912	0.17966	0	0	0	0	0	0	1
20120314	314	2012	0.619207	0.261613	0.0580798	0.0222748	3.83442	9.47471	0.315413	0	0	0	0	0	0	1
20130314	314	2013	0.581353	0.272185	0.127719	0.0638283	3.85703	9.56746	0.129833	0	0	0	0	0	0	1
20140314	314	2014	0.234297	0.321707	0.11495	0.0616676	3.87852	9.56958	0.582558	0	0	0	0	0	0	1
20150314	314	2015	0.816427	0.245254	0.153681	0.0577832	3.899	9.68105	0.412073	0	0	0	0	0	0	1
20160314	314	2016	0.74369	0.358749	0.339423	0.0381504	3.91855	9.79778	0.658028	0	0	0	0	0	0	1
20170314	314	2017	0.316588	0.339194	0.178794	0.0729104	3.93727	9.93337	0.439774	0	0	0	0	0	0	1
20100316	316	2010	0.773734	0.425763	0.108252	0.0888515	3.63104	9.7847	0.837166	0	0	1	0	0	0	0
20110316	316	2011	0.957531	0.451789	0.0530432	0.0832869	3.66661	9.88076	0.205922	0	0	1	0	0	0	0
20120316	316	2012	0.688622	0.406655	0.0409175	0.0382355	3.69949	9.93512	0.313903	0	0	1	0	0	0	0
20130316	316	2013	0.636375	0.391783	0.0897172	0.0948421	3.73006	10.0104	0.130007	0	0	1	0	0	0	0
20140316	316	2014	0.430583	0.413148	0.0819601	0.0711022	3.75861	10.0281	0.583211	0	0	1	0	0	0	0
20150316	316	2015	0.839379	0.371887	0.10543	0.0562314	3.7854	10.0799	0.450211	0	0	1	0	0	0	0
20160316	316	2016	0.760269	0.463416	0.198365	0.0418735	3.81064	10.132	0.656236	0	0	1	0	0	0	0
20170316	316	2017	0.585946	0.459785	0.158123	0.082116	3.83448	10.2094	0.545067	0	0	1	0	0	0	0
20100319	319	2010	0.794312	0.278604	0.0856136	0.0793304	3.62941	9.7891	0.839763	0	0	1	0	0	0	0
20110319	319	2011	0.959226	0.335496	0.0306269	0.0589893	3.66511	9.85439	0.203584	0	0	1	0	0	0	0
20120319	319	2012	0.666066	0.236498	0.0257473	0.0217936	3.6981	9.89404	0.32018	0	0	1	0	0	0	0
20130319	319	2013	0.625168	0.237198	0.0549352	0.0592405	3.72876	9.93226	0.131383	0	0	1	0	0	0	0
20140319	319	2014	0.196523	0.277237	0.0544284	0.0481136	3.7574	9.96017	0.582257	0	0	1	0	0	0	0
20150319	319	2015	0.719935	0.214478	0.0786455	0.0327188	3.78426	9.98786	0.372916	0	0	1	0	0	0	0
20160319	319	2016	0.649897	0.309057	0.160061	0.0264737	3.80956	10.0573	0.577477	0	0	1	0	0	0	0
20170319	319	2017	0.300913	0.285366	0.0949037	0.0468709	3.83347	10.2597	0.510736	0	0	1	0	0	0	0
20100320	320	2010	0.638026	0.23745	0.27931	0.0751903	3.73886	8.44972	0.824565	0	0	0	0	0	1	0
20110320	320	2011	0.904774	0.368252	0.0927235	0.0690737	3.76686	8.41287	0.18701	0	0	0	0	0	1	0
20120320	320	2012	0.436611	0.215704	0.0801392	0.0334459	3.79316	8.47897	0.301702	0	0	0	0	0	1	0
20130320	320	2013	0.561212	0.287484	0.153504	0.0753553	3.81796	9.8481	0.123407	0	0	0	0	0	1	0
20140320	320	2014	0.253214	0.227809	0.170861	0.0403655	3.84142	9.98896	0.589333	0	0	0	0	0	1	0
20150320	320	2015	0.768402	0.209911	0.19116	0.0287421	3.86368	10.0656	0.396684	0	0	0	0	0	1	0
20160320	320	2016	0.761822	0.294072	0.397251	0.0301134	3.88485	10.1051	0.617217	0	0	0	0	0	1	0
20170320	320	2017	0.354288	0.281404	0.253246	0.0535375	3.90504	10.1565	0.485336	0	0	0	0	0	1	0
20100323	323	2010	0.756156	0.264052	0.214738	0.0851528	3.72705	9.70382	0.771899	1	0	0	0	0	0	0
20110323	323	2011	0.957003	0.371372	0.0883474	0.0534774	3.7558	9.83065	0.137142	1	0	0	0	0	0	0
20120323	323	2012	0.605218	0.277002	0.0636997	0.0155289	3.78276	9.96393	0.252352	1	0	0	0	0	0	0
20130323	323	2013	0.529359	0.282935	0.144043	0.0356131	3.80814	10.0382	0.128367	1	0	0	0	0	0	0
20140323	323	2014	0.233521	0.258842	0.130801	0.0355613	3.83213	10.1118	0.577569	1	0	0	0	0	0	0
20150323	323	2015	0.712428	0.267888	0.164775	0.027562	3.85485	10.1281	0.386083	1	0	0	0	0	0	0
20160323	323	2016	0.455454	0.312742	0.32308	0.0178819	3.87645	10.1313	0.609418	1	0	0	0	0	0	0
20170323	323	2017	0.187663	0.364714	0.229218	0.0344023	3.89702	10.1444	0.487821	1	0	0	0	0	0	0
20100324	324	2010	0.84063	0.278604	0.314031	0.0763476	3.82724	9.2342	0.846931	1	0	0	0	0	0	0
20110324	324	2011	0.964263	0.335496	0.0793608	0.110031	3.85022	9.43066	0.179081	1	0	0	0	0	0	0
20120324	324	2012	0.606675	0.236498	0.0636779	0.0134827	3.87204	9.34443	0.290652	1	0	0	0	0	0	0
20130324	324	2013	0.478799	0.237198	0.140894	0.0403501	3.89282	9.30402	0.129089	1	0	0	0	0	0	0
20140324	324	2014	0.219553	0.277237	0.117112	0.0500557	3.91265	9.22175	0.581295	1	0	0	0	0	0	0
20150324	324	2015	0.684471	0.214478	0.129167	0.0325571	3.93161	9.19359	0.412792	1	0	0	0	0	0	0
20160324	324	2016	0.595014	0.309057	0.235289	0.0261277	3.94978	9.20926	0.596661	1	0	0	0	0	0	0
20170324	324	2017	0.279098	0.285366	0.179507	0.0617167	3.96722	9.25097	0.479155	1	0	0	0	0	0	0
20100326	326	2010	0.772567	0.425763	0.203789	0.0751784	3.63236	9.7357	0.845336	1	0	0	0	0	0	0
20110326	326	2011	0.957079	0.451789	0.0696327	0.0650482	3.66783	9.78299	0.169218	1	0	0	0	0	0	0
20120326	326	2012	0.648278	0.406655	0.0507571	0.0309275	3.70062	9.81514	0.3121	1	0	0	0	0	0	0
20130326	326	2013	0.567617	0.391783	0.0980626	0.0754126	3.73111	9.82202	0.129638	1	0	0	0	0	0	0
20140326	326	2014	0.193091	0.413148	0.0954656	0.082203	3.75959	9.8571	0.583084	1	0	0	0	0	0	0
20150326	326	2015	0.746575	0.371887	0.102556	0.0610486	3.78633	9.87981	0.409049	1	0	0	0	0	0	0
20160326	326	2016	0.63749	0.463416	0.261847	0.0462172	3.81151	10.0158	0.605827	1	0	0	0	0	0	0
20170326	326	2017	0.512655	0.459785	0.205646	0.103412	3.83531	10.1493	0.502888	1	0	0	0	0	0	0
20100327	327	2010	0.87349	0.327159	0.294594	0.0622808	3.68061	9.406	0.815799	1	0	0	0	0	0	0
20110327	327	2011	0.977953	0.372505	0.112363	0.0573275	3.71248	9.4788	0.179897	1	0	0	0	0	0	0
20120327	327	2012	0.811486	0.284031	0.0912408	0.0247797	3.74218	9.50885	0.312549	1	0	0	0	0	0	0
20130327	327	2013	0.579412	0.280144	0.145868	0.0559946	3.76997	9.59339	0.121645	1	0	0	0	0	0	0
20140327	327	2014	0.188411	0.278808	0.141678	0.0465599	3.79609	9.59026	0.580517	1	0	0	0	0	0	0
20150327	327	2015	0.74617	0.261827	0.168055	0.0413673	3.82073	9.66198	0.413273	1	0	0	0	0	0	0
20160327	327	2016	0.525699	0.330383	0.312189	0.0308592	3.84404	9.68287	0.607149	1	0	0	0	0	0	0
20170327	327	2017	0.3169	0.315616	0.24901	0.053732	3.86617	9.72603	0.471232	1	0	0	0	0	0	0
20100328	328	2010	0.761559	0.403309	0.0907447	0.165283	3.53668	9.28676	0.814949	0	0	0	1	0	0	0
20110328	328	2011	0.953431	0.401379	0.044425	0.138467	3.58047	9.37633	0.181662	0	0	0	1	0	0	0
20120328	328	2012	0.661192	0.344038	0.0430411	0.0561614	3.62024	9.47598	0.319422	0	0	0	1	0	0	0
20130328	328	2013	0.625688	0.337196	0.102419	0.141707	3.65667	9.56037	0.124893	0	0	0	1	0	0	0
20140328	328	2014	0.162011	0.36626	0.121253	0.128334	3.69028	9.64111	0.583096	0	0	0	1	0	0	0
20150328	328	2015	0.683371	0.307506	0.0647565	0.0457158	3.72148	10.1608	0.377035	0	0	0	1	0	0	0
20160328	328	2016	0.375702	0.402052	0.172147	0.0309487	3.75059	10.2309	0.570411	0	0	0	1	0	0	0
20170328	328	2017	0.256049	0.381429	0.204401	0.10271	3.77786	10.3816	0.438841	0	0	0	1	0	0	0
20100329	329	2010	0.795085	0.278604	0.255976	0.105734	3.64943	9.71781	0.830468	1	0	0	0	0	0	0
20110329	329	2011	0.955909	0.335496	0.0871628	0.0815631	3.68359	9.87636	0.170831	1	0	0	0	0	0	0
20120329	329	2012	0.68915	0.236498	0.0776841	0.0386627	3.71525	10.0047	0.272447	1	0	0	0	0	0	0
20130329	329	2013	0.582784	0.237198	0.151476	0.0755847	3.74476	9.97757	0.11502	1	0	0	0	0	0	0
20140329	329	2014	0.259203	0.277237	0.158939	0.0678006	3.7724	10.0169	0.582733	1	0	0	0	0	0	0
20150329	329	2015	0.758213	0.214478	0.191216	0.0455784	3.79837	10.0151	0.446073	1	0	0	0	0	0	0
20160329	329	2016	0.596534	0.309057	0.350105	0.0313962	3.82289	10.0711	0.551634	1	0	0	0	0	0	0
20170329	329	2017	0.33232	0.285366	0.291322	0.0710952	3.84609	10.1421	0.459384	1	0	0	0	0	0	0
20100332	332	2010	0.814063	0.327159	0.284407	0.112988	3.66978	9.25729	0.840787	0	0	0	0	0	1	0
20110332	332	2011	0.960789	0.372505	0.0977566	0.0924114	3.70243	9.36868	0.168987	0	0	0	0	0	1	0
20120332	332	2012	0.708805	0.284031	0.0849343	0.030091	3.7328	9.44905	0.308342	0	0	0	0	0	1	0
20130332	332	2013	0.59934	0.280144	0.200681	0.087536	3.76118	9.42003	0.121184	0	0	0	0	0	1	0
20140332	332	2014	0.202205	0.278808	0.580961	0.0761211	3.78781	8.67333	0.568209	0	0	0	0	0	1	0
20150332	332	2015	1	0.261827	0.0178786	0.0766483	3.81291	8.55288	0.385782	0	0	0	0	0	1	0
20160332	332	2016	1	0.330383	0.0280423	0.0679057	3.83664	8.49104	0.580314	0	0	0	0	0	1	0
20170332	332	2017	1	0.315616	0.0236462	0.138506	3.85914	8.52633	0.481725	0	0	0	0	0	1	0
20100333	333	2010	0.729095	0.264052	0.138687	0.104803	3.64933	9.01311	0.812644	0	0	0	0	0	0	1
20110333	333	2011	0.940235	0.371372	0.0668122	0.087044	3.6835	9.07311	0.187049	0	0	0	0	0	0	1
20120333	333	2012	0.589846	0.277002	0.0566578	0.0371471	3.71517	9.12057	0.316798	0	0	0	0	0	0	1
20130333	333	2013	0.494678	0.282935	0.117853	0.0977554	3.74468	9.1521	0.128182	0	0	0	0	0	0	1
20140333	333	2014	0.1949	0.258842	0.124703	0.0877943	3.77232	9.19758	0.582364	0	0	0	0	0	0	1
20150333	333	2015	0.704834	0.267888	0.137874	0.0744498	3.79831	9.18932	0.414308	0	0	0	0	0	0	1
20160333	333	2016	0.518822	0.312742	0.236668	0.0569033	3.82282	9.20141	0.599923	0	0	0	0	0	0	1
20170333	333	2017	0.264401	0.364714	0.16516	0.0831857	3.84603	9.19076	0.487796	0	0	0	0	0	0	1
20100335	335	2010	0.698313	0.403309	0.169416	0.0387048	3.77048	9.0797	0.813191	0	0	1	0	0	0	0
20110335	335	2011	0.932104	0.401379	0.0883474	0.0431969	3.79657	9.06679	0.180631	0	0	1	0	0	0	0
20120335	335	2012	0.537609	0.344038	0.0645196	0.0260075	3.82119	9.02594	0.298579	0	0	1	0	0	0	0
20130335	335	2013	0.40843	0.337196	0.123472	0.0753667	3.84448	9.02571	0.128864	0	0	1	0	0	0	0
20140335	335	2014	0.202519	0.36626	0.0559275	0.078329	3.86658	9.52306	0.580596	0	0	1	0	0	0	0
20150335	335	2015	0.70001	0.307506	0.106954	0.0498784	3.88762	9.6577	0.410392	0	0	1	0	0	0	0
20160335	335	2016	0.685197	0.402052	0.248108	0.0362291	3.90768	9.84407	0.612132	0	0	1	0	0	0	0
20170335	335	2017	0.238023	0.381429	0.09324	0.0613385	3.92686	9.94289	0.471093	0	0	1	0	0	0	0
20100336	336	2010	0.784483	0.278604	0.272658	0.0806786	3.63619	8.97733	0.777315	0	0	1	0	0	0	0
20110336	336	2011	0.930432	0.335496	0.0524227	0.0683822	3.67136	9.07648	0.18496	0	0	1	0	0	0	0
20120336	336	2012	0.540349	0.236498	0.0474217	0.030932	3.70389	9.11427	0.319831	0	0	1	0	0	0	0
20130336	336	2013	0.426857	0.237198	0.0905527	0.0850586	3.73416	9.12209	0.128166	0	0	1	0	0	0	0
20140336	336	2014	0.163522	0.277237	0.0767079	0.0744856	3.76245	9.31485	0.579463	0	0	1	0	0	0	0
20150336	336	2015	0.687584	0.214478	0.0652046	0.0456673	3.78902	9.46833	0.3788	0	0	1	0	0	0	0
20160336	336	2016	0.519371	0.309057	0.143481	0.0358771	3.81405	9.51728	0.586116	0	0	1	0	0	0	0
20170336	336	2017	0.191604	0.285366	0.0778973	0.0598582	3.83771	9.69055	0.425935	0	0	1	0	0	0	0
20100337	337	2010	0.765779	0.267571	0.24627	0.057043	3.7775	9.36946	0.83443	1	0	0	0	0	0	0
20110337	337	2011	0.956422	0.353099	0.0874019	0.053849	3.80318	9.417	0.178786	1	0	0	0	0	0	0
20120337	337	2012	0.66908	0.206778	0.0746247	0.0180069	3.82743	9.46578	0.308758	1	0	0	0	0	0	0
20130337	337	2013	0.610853	0.216307	0.157291	0.0520376	3.8504	9.51878	0.128463	1	0	0	0	0	0	0
20140337	337	2014	0.266774	0.274854	0.149542	0.0345085	3.87221	9.61085	0.582465	1	0	0	0	0	0	0
20150337	337	2015	0.61821	0.20922	0.109374	0.0207321	3.89298	9.21645	0.353918	1	0	0	0	0	0	0
20160337	337	2016	0.687853	0.305811	0.226611	0.0226253	3.91281	9.242	0.560594	1	0	0	0	0	0	0
20170337	337	2017	0.267789	0.290078	0.196362	0.0631645	3.93176	9.24495	0.481775	1	0	0	0	0	0	0
20100338	338	2010	0.756936	0.535856	0.0566971	0.0926337	3.6467	9.0362	0.83299	0	0	1	0	0	0	0
20110338	338	2011	0.943231	0.53033	0.020794	0.0787969	3.68106	9.07982	0.190822	0	0	1	0	0	0	0
20120338	338	2012	0.598585	0.504191	0.0169269	0.0366569	3.7129	9.10906	0.316113	0	0	1	0	0	0	0
20130338	338	2013	0.510369	0.485878	0.0280047	0.0961955	3.74257	9.13678	0.129164	0	0	1	0	0	0	0
20140338	338	2014	0.466497	0.511746	0.0256597	0.0888982	3.77034	9.15505	0.582292	0	0	1	0	0	0	0
20150338	338	2015	0.706615	0.476726	0.0454378	0.0533054	3.79644	9.3163	0.402962	0	0	1	0	0	0	0
20160338	338	2016	0.558694	0.539152	0.0962162	0.0378819	3.82105	9.36609	0.602546	0	0	1	0	0	0	0
20170338	338	2017	0.32039	0.512241	0.096706	0.0697014	3.84435	9.43387	0.487332	0	0	1	0	0	0	0
20100340	340	2010	0.834158	0.375238	0.234448	0.225929	3.72713	10.6425	0.817716	0	0	1	0	0	0	0
20110340	340	2011	0.974547	0.383143	0.0909498	0.186887	3.75587	10.7766	0.194887	0	0	1	0	0	0	0
20120340	340	2012	0.748086	0.317601	0.0730993	0.0650749	3.78283	10.8817	0.311518	0	0	1	0	0	0	0
20130340	340	2013	0.68055	0.350314	0.154131	0.152397	3.80821	10.9151	0.123792	0	0	1	0	0	0	0
20140340	340	2014	0.242831	0.340329	0.154125	0.135376	3.83219	10.9148	0.578052	0	0	1	0	0	0	0
20150340	340	2015	0.832934	0.283202	0.190561	0.128628	3.85491	10.9449	0.368992	0	0	1	0	0	0	0
20160340	340	2016	0.621459	0.367145	0.276648	0.0786754	3.87651	11.1373	0.509975	0	0	1	0	0	0	0
20170340	340	2017	0.316056	0.35916	0.198975	0.139262	3.89708	11.1967	0.505495	0	0	1	0	0	0	0
20100341	341	2010	0.753792	0.254974	0.102673	0.0801656	3.65686	8.877	0.827763	1	0	0	0	0	0	0
20110341	341	2011	0.93671	0.370247	0.0339067	0.0850106	3.69046	8.90304	0.18749	1	0	0	0	0	0	0
20120341	341	2012	0.580381	0.20319	0.0272195	0.0344983	3.72165	8.94479	0.309446	1	0	0	0	0	0	0
20130341	341	2013	0.496722	0.21733	0.0758881	0.0857123	3.75074	9.01706	0.125443	1	0	0	0	0	0	0
20140341	341	2014	0.187894	0.230459	0.0488595	0.054451	3.77801	9.29772	0.575277	1	0	0	0	0	0	0
20150341	341	2015	0.682347	0.226109	0.0528316	0.0333654	3.80366	9.30537	0.426478	1	0	0	0	0	0	0
20160341	341	2016	0.487619	0.302643	0.100045	0.0293675	3.82789	9.44258	0.562208	1	0	0	0	0	0	0
20170341	341	2017	0.198028	0.29293	0.082985	0.0568653	3.85083	9.46951	0.499483	1	0	0	0	0	0	0
20100342	342	2010	0.827523	0.535856	0.0997562	0.0562317	3.79288	9.61343	0.814172	1	0	0	0	0	0	0
20110342	342	2011	0.963983	0.53033	0.0371441	0.0514543	3.8177	9.57886	0.182466	1	0	0	0	0	0	0
20120342	342	2012	0.727974	0.504191	0.0347485	0.0319753	3.84117	9.63776	0.304306	1	0	0	0	0	0	0
20130342	342	2013	0.685565	0.485878	0.073727	0.0831202	3.86344	9.69835	0.125832	1	0	0	0	0	0	0
20140342	342	2014	0.166836	0.511746	0.0728409	0.0719404	3.88463	9.73516	0.578251	1	0	0	0	0	0	0
20150342	342	2015	0.84338	0.476726	0.0975101	0.055512	3.90482	9.79188	0.420353	1	0	0	0	0	0	0
20160342	342	2016	0.804309	0.539152	0.180684	0.0414916	3.92412	9.81025	0.612613	1	0	0	0	0	0	0
20170342	342	2017	0.656077	0.512241	0.14102	0.0746499	3.9426	9.83186	0.492678	1	0	0	0	0	0	0
20100343	343	2010	0.779722	0.243043	0.128796	0.116031	3.88593	9.38666	0.808645	0	0	0	0	0	1	0
20110343	343	2011	0.959404	0.352755	0.0528834	0.107079	3.90607	9.50419	0.159499	0	0	0	0	0	1	0
20120343	343	2012	0.566264	0.207796	0.0244318	0.035816	3.92531	9.74342	0.351373	0	0	0	0	0	1	0
20130343	343	2013	0.477839	0.21007	0.076344	0.0512921	3.94374	9.83555	0.126319	0	0	0	0	0	1	0
20140343	343	2014	0.189468	0.2375	0.069647	0.0354693	3.96142	9.83985	0.578609	0	0	0	0	0	1	0
20150343	343	2015	0.702396	0.188717	0.0909806	0.0280146	3.97841	9.8691	0.413334	0	0	0	0	0	1	0
20160343	343	2016	0.523081	0.289261	0.186604	0.0205251	3.99476	9.89871	0.583151	0	0	0	0	0	1	0
20170343	343	2017	0.292661	0.273072	0.149857	0.0417387	4.01051	9.93364	0.47232	0	0	0	0	0	1	0
20100344	344	2010	0.739039	0.388191	0.115288	0.0701315	3.91206	8.8285	0.827922	0	0	1	0	0	0	0
20110344	344	2011	0.938279	0.442257	0.0429616	0.0647076	3.93105	8.89503	0.187165	0	0	1	0	0	0	0
20120344	344	2012	0.557258	0.347084	0.0361889	0.0308735	3.94924	8.96013	0.305515	0	0	1	0	0	0	0
20130344	344	2013	0.488308	0.350559	0.0813801	0.0947274	3.9667	9.06265	0.12712	0	0	1	0	0	0	0
20140344	344	2014	0.310907	0.374282	0.101586	0.0808435	3.98349	9.20145	0.580147	0	0	1	0	0	0	0
20150344	344	2015	0.722952	0.328121	0.105673	0.0513898	3.99965	9.48312	0.388163	0	0	1	0	0	0	0
20160344	344	2016	0.480106	0.394554	0.214044	0.0267542	4.01523	9.61696	0.555958	0	0	1	0	0	0	0
20170344	344	2017	0.277736	0.38133	0.18263	0.0392968	4.03028	9.66669	0.4774	0	0	1	0	0	0	0
20100345	345	2010	0.762194	0.192684	0.164791	0.0442647	3.52048	9.23126	0.824834	1	0	0	0	0	0	0
20110345	345	2011	0.957807	0.414183	0.0731918	0.0363432	3.56585	9.3802	0.188139	1	0	0	0	0	0	0
20120345	345	2012	0.656077	0.157824	0.0575633	0.0137076	3.60692	9.43067	0.311533	1	0	0	0	0	0	0
20130345	345	2013	0.512583	0.191436	0.0878097	0.0374368	3.64444	9.44969	0.130289	1	0	0	0	0	0	0
20140345	345	2014	0.169902	0.194649	0.0651141	0.0320451	3.67897	9.60024	0.579366	1	0	0	0	0	0	0
20150345	345	2015	0.672105	0.180431	0.0838145	0.0190509	3.71096	9.6404	0.38129	1	0	0	0	0	0	0
20160345	345	2016	0.493575	0.238838	0.197067	0.0106563	3.74076	9.67721	0.581302	1	0	0	0	0	0	0
20170345	345	2017	0.262662	0.215292	0.220058	0.0225387	3.76864	9.84603	0.472443	1	0	0	0	0	0	0
20100347	347	2010	0.776138	0.266605	0.222665	0.122366	3.65677	9.07702	0.812866	0	1	0	0	0	0	0
20110347	347	2011	0.964737	0.342916	0.0791438	0.104178	3.69037	9.16045	0.196773	0	1	0	0	0	0	0
20120347	347	2012	0.702472	0.215704	0.0679199	0.0396836	3.72156	9.18986	0.366253	0	1	0	0	0	0	0
20130347	347	2013	0.601716	0.222518	0.12819	0.101804	3.75066	9.16888	0.12404	0	1	0	0	0	0	0
20140347	347	2014	0.246916	0.263095	0.140071	0.0810479	3.77793	9.10186	0.585083	0	1	0	0	0	0	0
20150347	347	2015	0.737996	0.207991	0.111438	0.0704084	3.80359	8.90146	0.333333	0	1	0	0	0	0	0
20160347	347	2016	0.544115	0.302463	0.12025	0.0517721	3.82782	9.03696	0.513553	0	1	0	0	0	0	0
20170347	347	2017	0.396836	0.283697	0.134824	0.0518303	3.85077	9.69238	0.532916	0	1	0	0	0	0	0
20100351	351	2010	0.732879	0.375238	0.154849	0.0210943	3.53097	8.95829	0.828017	0	0	0	1	0	0	0
20110351	351	2011	0.939097	0.383143	0.0550198	0.017991	3.5753	8.98215	0.186901	0	0	0	1	0	0	0
20120351	351	2012	0.579499	0.317601	0.0471396	0.00762731	3.61553	9.02102	0.313183	0	0	0	1	0	0	0
20130351	351	2013	0.456187	0.350314	0.0923577	0.0184202	3.65234	9.02188	0.128309	0	0	0	1	0	0	0
20140351	351	2014	0.237669	0.340329	0.0894196	0.0145455	3.68628	9.02327	0.581456	0	0	0	1	0	0	0
20150351	351	2015	0.723732	0.283202	0.107487	0.0118492	3.71775	9.03759	0.430913	0	0	0	1	0	0	0
20160351	351	2016	0.685465	0.367145	0.214422	0.00455251	3.7471	9.67137	0.586371	0	0	0	1	0	0	0
20170351	351	2017	0.329454	0.35916	0.150693	0.0169526	3.77459	9.67123	0.462334	0	0	0	1	0	0	0
20100353	353	2010	0.738304	0.246756	0.0769421	0.150691	3.87938	8.63361	0.819859	0	0	1	0	0	0	0
20110353	353	2011	0.945366	0.386552	0.0439694	0.160783	3.89982	8.75316	0.188506	0	0	1	0	0	0	0
20120353	353	2012	0.631992	0.225517	0.0362575	0.0486376	3.91934	8.8524	0.3145	0	0	1	0	0	0	0
20130353	353	2013	0.535024	0.242741	0.103785	0.119823	3.93802	8.8808	0.129781	0	0	1	0	0	0	0
20140353	353	2014	0.175071	0.245544	0.082028	0.101369	3.95593	8.8348	0.582161	0	0	1	0	0	0	0
20150353	353	2015	0.694627	0.223297	0.0792392	0.0657124	3.97313	9.65137	0.394314	0	0	1	0	0	0	0
20160353	353	2016	0.743215	0.300407	0.224812	0.0350835	3.98967	9.7774	0.594574	0	0	1	0	0	0	0
20170353	353	2017	0.472003	0.286277	0.189612	0.0742718	4.00561	10.0962	0.498091	0	0	1	0	0	0	0
20100354	354	2010	0.768304	0.388191	0.202321	0.0931229	3.79449	9.43548	0.817805	1	0	0	0	0	0	0
20110354	354	2011	0.953485	0.442257	0.0723466	0.0806239	3.81921	9.44541	0.18196	1	0	0	0	0	0	0
20120354	354	2012	0.599981	0.347084	0.0594228	0.0313502	3.84261	9.38479	0.31447	1	0	0	0	0	0	0
20130354	354	2013	0.526216	0.350559	0.124039	0.09186	3.86481	9.41813	0.128719	1	0	0	0	0	0	0
20140354	354	2014	0.19393	0.374282	0.116888	0.0793818	3.88593	9.40978	0.580867	1	0	0	0	0	0	0
20150354	354	2015	0.722792	0.328121	0.159864	0.066165	3.90607	9.45902	0.387143	1	0	0	0	0	0	0
20160354	354	2016	0.505691	0.394554	0.299392	0.0520764	3.92531	9.47775	0.5843	1	0	0	0	0	0	0
20170354	354	2017	0.357599	0.38133	0.274256	0.123379	3.94374	9.61959	0.445292	1	0	0	0	0	0	0
20100356	356	2010	0.734853	0.425763	0.134017	0.136266	3.81124	9.12038	0.825878	0	1	0	0	0	0	0
20110356	356	2011	0.932314	0.451789	0.0517182	0.111682	3.83506	9.06662	0.18302	0	1	0	0	0	0	0
20120356	356	2012	0.527554	0.406655	0.0361144	0.0572812	3.85763	9.02783	0.308889	0	1	0	0	0	0	0
20130356	356	2013	0.639368	0.391783	0.147863	0.22157	3.8791	9.44575	0.119389	0	1	0	0	0	0	0
20140356	356	2014	0.181253	0.413148	0.134161	0.142695	3.89955	9.69178	0.570053	0	1	0	0	0	0	0
20150356	356	2015	0.808871	0.371887	0.186449	0.0937189	3.91908	9.83857	0.409143	0	1	0	0	0	0	0
20160356	356	2016	0.789214	0.463416	0.376834	0.0518974	3.93777	9.94262	0.57277	0	1	0	0	0	0	0
20170356	356	2017	0.341822	0.459785	0.23073	0.0916674	3.95569	9.92309	0.463469	0	1	0	0	0	0	0
20100357	357	2010	0.766807	0.342154	0.108062	0.116532	3.91094	9.60691	0.837076	0	0	0	0	1	0	0
20110357	357	2011	0.951192	0.359742	0.0437798	0.0902851	3.92998	9.64071	0.185578	0	0	0	0	1	0	0
20120357	357	2012	0.677942	0.289685	0.0480405	0.0524377	3.94822	9.7187	0.300663	0	0	0	0	1	0	0
20130357	357	2013	0.613187	0.282243	0.106396	0.13588	3.96572	9.84949	0.130554	0	0	0	0	1	0	0
20140357	357	2014	0.407789	0.336162	0.104109	0.113665	3.98254	9.93417	0.578655	0	0	0	0	1	0	0
20150357	357	2015	0.806416	0.264572	0.135959	0.0828639	3.99874	10.0224	0.392181	0	0	0	0	1	0	0
20160357	357	2016	0.783279	0.369718	0.310403	0.0620167	4.01435	10.131	0.666366	0	0	0	0	1	0	0
20170357	357	2017	0.423676	0.347092	0.191361	0.108987	4.02942	10.2096	0.461144	0	0	0	0	1	0	0
20100358	358	2010	0.77073	0.278604	0.160367	0.1075	3.77379	9.65026	0.834964	1	0	0	0	0	0	0
20110358	358	2011	0.950592	0.335496	0.0550317	0.0928449	3.79969	9.68459	0.160145	1	0	0	0	0	0	0
20120358	358	2012	0.609526	0.236498	0.0474203	0.0352178	3.82413	9.69328	0.30197	1	0	0	0	0	0	0
20130358	358	2013	0.584866	0.237198	0.123378	0.104924	3.84726	9.81879	0.125782	1	0	0	0	0	0	0
20140358	358	2014	0.196832	0.277237	0.118464	0.0874467	3.86923	9.84638	0.58134	1	0	0	0	0	0	0
20150358	358	2015	0.725809	0.214478	0.12252	0.066068	3.89014	9.90523	0.40002	1	0	0	0	0	0	0
20160358	358	2016	0.524541	0.309057	0.201053	0.049099	3.91009	9.92421	0.610464	1	0	0	0	0	0	0
20170358	358	2017	0.304976	0.285366	0.150834	0.101132	3.92916	10.0916	0.454743	1	0	0	0	0	0	0
20100359	359	2010	0.836019	0.587519	0.234295	0.147267	3.54617	9.70504	0.830575	0	1	0	0	0	0	0
20110359	359	2011	0.981815	0.585282	0.116382	0.0871369	3.58906	10.0763	0.36365	0	1	0	0	0	0	0
20120359	359	2012	0.773135	0.559232	0.0860479	0.0313637	3.62808	10.2355	0.321692	0	1	0	0	0	0	0
20130359	359	2013	0.702769	0.556324	0.161932	0.0627961	3.66389	10.2176	0.134755	0	1	0	0	0	0	0
20140359	359	2014	0.294015	0.561745	0.163551	0.0566078	3.69697	10.2529	0.58308	0	1	0	0	0	0	0
20150359	359	2015	0.910826	0.524098	0.202298	0.0347152	3.7277	10.2976	0.465233	0	1	0	0	0	0	0
20160359	359	2016	0.914755	0.597284	0.337435	0.0248807	3.75641	10.2738	0.549703	0	1	0	0	0	0	0
20170359	359	2017	0.730951	0.584171	0.227404	0.0644611	3.78333	10.2686	0.388912	0	1	0	0	0	0	0
20100360	360	2010	0.762083	0.425763	0.265989	0.0921684	3.55072	9.49436	0.82102	1	0	0	0	0	0	0
20110360	360	2011	0.955351	0.451789	0.0921335	0.0680519	3.59318	9.47515	0.193477	1	0	0	0	0	0	0
20120360	360	2012	0.661998	0.406655	0.0708845	0.0308555	3.63185	9.4989	0.283357	1	0	0	0	0	0	0
20130360	360	2013	0.524665	0.391783	0.14633	0.0693681	3.66736	9.51952	0.126294	1	0	0	0	0	0	0
20140360	360	2014	0.183837	0.413148	0.1728	0.0519876	3.70018	9.47509	0.583318	1	0	0	0	0	0	0
20150360	360	2015	0.693217	0.371887	0.147604	0.0273923	3.7307	9.48679	0.410512	1	0	0	0	0	0	0
20160360	360	2016	0.43082	0.463416	0.293738	0.0134726	3.75921	9.28047	0.598333	1	0	0	0	0	0	0
20170360	360	2017	0.117997	0.459785	0.208163	0.0403989	3.78597	9.25888	0.469223	1	0	0	0	0	0	0
20100362	362	2010	0.834152	0.272827	0.11478	0.0770158	3.67477	9.26671	0.834613	0	0	0	0	0	1	0
20110362	362	2011	0.963718	0.396745	0.0388227	0.0555934	3.70706	9.30288	0.177382	0	0	0	0	0	1	0
20120362	362	2012	0.67348	0.257907	0.023657	0.0241366	3.73711	9.32509	0.324695	0	0	0	0	0	1	0
20130362	362	2013	0.621696	0.235123	0.0562624	0.0620964	3.76522	9.35334	0.128025	0	0	0	0	0	1	0
20140362	362	2014	0.192551	0.250903	0.0731113	0.0517218	3.79162	9.41434	0.582815	0	0	0	0	0	1	0
20150362	362	2015	0.726523	0.22068	0.0584672	0.0664398	3.81651	9.39604	0.396778	0	0	0	0	0	1	0
20160362	362	2016	0.564227	0.302443	0.168955	0.0529415	3.84004	9.46884	0.585848	0	0	0	0	0	1	0
20170362	362	2017	0.371806	0.291028	0.141103	0.0904573	3.86237	9.47869	0.466937	0	0	0	0	0	1	0
20100363	363	2010	0.845448	0.425763	0.290391	0.0968812	3.83378	9.14663	0.810179	1	0	0	0	0	0	0
20110363	363	2011	0.946825	0.451789	0.0697048	0.0896348	3.85643	9.31689	0.169207	1	0	0	0	0	0	0
20120363	363	2012	0.616897	0.406655	0.0567586	0.0314806	3.87795	9.37393	0.306701	1	0	0	0	0	0	0
20130363	363	2013	0.56613	0.391783	0.126393	0.0894743	3.89845	9.46798	0.125412	1	0	0	0	0	0	0
20140363	363	2014	0.213349	0.413148	0.13861	0.0851979	3.91803	9.52912	0.581127	1	0	0	0	0	0	0
20150363	363	2015	0.77599	0.371887	0.201898	0.0557545	3.93676	9.73367	0.387636	1	0	0	0	0	0	0
20160363	363	2016	0.656978	0.463416	0.429845	0.0438723	3.95472	9.84753	0.576719	1	0	0	0	0	0	0
20170363	363	2017	0.398116	0.459785	0.302738	0.0773835	3.97197	9.9817	0.387174	1	0	0	0	0	0	0
20100364	364	2010	0.757842	0.271507	0.108953	0.109516	3.63498	9.57572	0.788249	1	0	0	0	0	0	0
20110364	364	2011	0.935458	0.377292	0.038015	0.0920811	3.67025	9.61576	0.167233	1	0	0	0	0	0	0
20120364	364	2012	0.564618	0.231089	0.0423836	0.0313052	3.70286	9.62667	0.303771	1	0	0	0	0	0	0
20130364	364	2013	0.471515	0.240965	0.0768855	0.0868593	3.7332	9.64264	0.126585	1	0	0	0	0	0	0
20140364	364	2014	0.193712	0.290352	0.0737423	0.0817123	3.76155	9.67969	0.584626	1	0	0	0	0	0	0
20150364	364	2015	0.745579	0.220677	0.0898221	0.0644191	3.78817	9.71092	0.377539	1	0	0	0	0	0	0
20160364	364	2016	0.572319	0.322657	0.17623	0.0512053	3.81325	9.76557	0.60801	1	0	0	0	0	0	0
20170364	364	2017	0.340977	0.297457	0.126555	0.106265	3.83696	9.81616	0.493019	1	0	0	0	0	0	0
20100366	366	2010	0.826034	0.388191	0.312667	0.0888992	3.52009	9.78723	0.829664	0	1	0	0	0	0	0
20110366	366	2011	0.961891	0.442257	0.105661	0.0579158	3.56549	9.91421	0.160993	0	1	0	0	0	0	0
20120366	366	2012	0.715104	0.347084	0.0898831	0.0224727	3.6066	9.99357	0.264857	0	1	0	0	0	0	0
20130366	366	2013	0.661468	0.350559	0.183719	0.059034	3.64414	10.0452	0.121015	0	1	0	0	0	0	0
20140366	366	2014	0.195135	0.374282	0.192774	0.0517321	3.6787	10.1006	0.57658	0	1	0	0	0	0	0
20150366	366	2015	0.862763	0.328121	0.246727	0.0396699	3.71071	10.1642	0.435386	0	1	0	0	0	0	0
20160366	366	2016	0.797273	0.394554	0.471907	0.0248508	3.74052	10.1964	0.520447	0	1	0	0	0	0	0
20170366	366	2017	0.681216	0.38133	0.358541	0.0444507	3.76842	10.2434	0.41302	0	1	0	0	0	0	0
20100367	367	2010	0.804736	0.185309	0.264357	0.0952824	3.6467	9.24634	0.814329	0	1	0	0	0	0	0
20110367	367	2011	0.964848	0.400554	0.103424	0.100328	3.68106	9.28451	0.184257	0	1	0	0	0	0	0
20120367	367	2012	0.727466	0.201291	0.0854014	0.039045	3.7129	9.33076	0.218098	0	1	0	0	0	0	0
20130367	367	2013	0.481522	0.197476	0.128558	0.0718685	3.74257	9.43322	0.114387	0	1	0	0	0	0	0
20140367	367	2014	0.179389	0.202712	0.148319	0.0885609	3.77034	9.44347	0.582493	0	1	0	0	0	0	0
20150367	367	2015	0.69528	0.190352	0.194758	0.0755733	3.79644	9.40209	0.413251	0	1	0	0	0	0	0
20160367	367	2016	0.663853	0.271926	0.374385	0.0602267	3.82105	9.67168	0.649665	0	1	0	0	0	0	0
20170367	367	2017	0.612052	0.25669	0.336769	0.149646	3.84435	10.4076	0.478214	0	1	0	0	0	0	0
20100368	368	2010	0.88441	0.342154	0.308192	0.101654	3.76856	9.90737	0.810571	0	1	0	0	0	0	0
20110368	368	2011	0.97899	0.359742	0.11314	0.0726244	3.79477	9.96784	0.171659	0	1	0	0	0	0	0
20120368	368	2012	0.826651	0.289685	0.0941576	0.0297537	3.81948	10.0548	0.297781	0	1	0	0	0	0	0
20130368	368	2013	0.838634	0.282243	0.189862	0.0755273	3.84286	10.0969	0.124542	0	1	0	0	0	0	0
20140368	368	2014	0.228702	0.336162	0.195146	0.061688	3.86504	10.1433	0.57525	0	1	0	0	0	0	0
20150368	368	2015	0.922775	0.264572	0.245733	0.0476799	3.88615	10.1731	0.443538	0	1	0	0	0	0	0
20160368	368	2016	0.870654	0.369718	0.452208	0.0371301	3.90628	10.1254	0.663537	0	1	0	0	0	0	0
20170368	368	2017	0.793579	0.347092	0.330058	0.0679618	3.92552	10.1145	0.517351	0	1	0	0	0	0	0
20100369	369	2010	0.788837	0.264052	0.0811131	0.0749159	3.64434	8.96187	0.834771	0	0	0	0	0	0	1
20110369	369	2011	0.945042	0.371372	0.0163406	0.0656159	3.67888	9.04302	0.183806	0	0	0	0	0	0	1
20120369	369	2012	0.586582	0.277002	0.0105633	0.0282336	3.71088	9.13988	0.324562	0	0	0	0	0	0	1
20130369	369	2013	0.483635	0.282935	0.0215611	0.0664434	3.74068	9.26125	0.127726	0	0	0	0	0	0	1
20140369	369	2014	0.162981	0.258842	0.0366851	0.0446075	3.76856	9.28237	0.583063	0	0	0	0	0	0	1
20150369	369	2015	0.70399	0.267888	0.0422101	0.0373582	3.79477	9.30876	0.397045	0	0	0	0	0	0	1
20160369	369	2016	0.589168	0.312742	0.104837	0.0298866	3.81948	9.3669	0.594615	0	0	0	0	0	0	1
20170369	369	2017	0.289705	0.364714	0.0642927	0.0541858	3.84286	9.39703	0.475219	0	0	0	0	0	0	1
20100370	370	2010	0.762082	0.292486	0.0576859	0.105865	3.60531	9.28883	0.828453	0	0	0	0	0	1	0
20110370	370	2011	0.945987	0.372055	0.0341114	0.0713961	3.64296	9.33097	0.183019	0	0	0	0	0	1	0
20120370	370	2012	0.615463	0.289534	0.0365876	0.0340081	3.67761	9.38481	0.308246	0	0	0	0	0	1	0
20130370	370	2013	0.582464	0.243716	0.0782058	0.104534	3.70969	9.44363	0.127535	0	0	0	0	0	1	0
20140370	370	2014	0.32323	0.312633	0.0690491	0.0669215	3.73957	9.64667	0.578335	0	0	0	0	0	1	0
20150370	370	2015	0.700395	0.228638	0.110255	0.0418765	3.76753	9.73119	0.375403	0	0	0	0	0	1	0
20160370	370	2016	0.584696	0.324148	0.247383	0.0314678	3.79379	9.73136	0.59676	0	0	0	0	0	1	0
20170370	370	2017	0.283604	0.304855	0.164184	0.0832397	3.81856	9.74524	0.486741	0	0	0	0	0	1	0
20100371	371	2010	0.781743	0.587519	0.137957	0.102453	3.5605	9.37636	0.827217	0	0	0	0	0	0	1
20110371	371	2011	0.952341	0.585282	0.0474415	0.093072	3.60206	9.52578	0.184476	0	0	0	0	0	0	1
20120371	371	2012	0.630112	0.559232	0.0357921	0.0426338	3.63998	9.60319	0.311151	0	0	0	0	0	0	1
20130371	371	2013	0.58441	0.556324	0.090418	0.101185	3.67486	9.77885	0.126864	0	0	0	0	0	0	1
20140371	371	2014	0.238938	0.561745	0.0482121	0.0758246	3.70714	9.89894	0.579964	0	0	0	0	0	0	1
20150371	371	2015	0.708555	0.524098	0.0643034	0.0476314	3.73719	10.0475	0.38647	0	0	0	0	0	0	1
20160371	371	2016	0.562728	0.597284	0.155627	0.0327267	3.7653	10.0944	0.597394	0	0	0	0	0	0	1
20170371	371	2017	0.252931	0.584171	0.152798	0.0606038	3.79169	10.1509	0.487973	0	0	0	0	0	0	1
20100372	372	2010	0.791647	0.587519	0.222847	0.0720166	3.52048	9.21519	0.793572	0	1	0	0	0	0	0
20110372	372	2011	0.967065	0.585282	0.0886587	0.0749572	3.56585	9.34315	0.144374	0	1	0	0	0	0	0
20120372	372	2012	0.753758	0.559232	0.0762375	0.025958	3.60692	9.46928	0.27905	0	1	0	0	0	0	0
20130372	372	2013	0.698354	0.556324	0.165525	0.0707904	3.64444	9.48991	0.126416	0	1	0	0	0	0	0
20140372	372	2014	0.291759	0.561745	0.170878	0.0672588	3.67897	9.51293	0.581016	0	1	0	0	0	0	0
20150372	372	2015	0.813046	0.524098	0.226707	0.0440103	3.71096	9.54539	0.360536	0	1	0	0	0	0	0
20160372	372	2016	0.717654	0.597284	0.425547	0.0303222	3.74076	9.53	0.610143	0	1	0	0	0	0	0
20170372	372	2017	0.475025	0.584171	0.321259	0.0680266	3.76864	9.56402	0.55591	0	1	0	0	0	0	0
20100373	373	2010	0.751777	0.275162	0.231179	0.0766101	3.71105	9.64323	0.808485	0	0	0	0	0	1	0
20110373	373	2011	0.936431	0.366036	0.0674511	0.0722322	3.74084	9.73737	0.195424	0	0	0	0	0	1	0
20120373	373	2012	0.53913	0.225188	0.0502244	0.0261649	3.76871	9.71674	0.305251	0	0	0	0	0	1	0
20130373	373	2013	0.411123	0.22877	0.10085	0.0665925	3.79491	9.71506	0.12553	0	0	0	0	0	1	0
20140373	373	2014	0.212604	0.264067	0.115579	0.0536435	3.81961	9.76419	0.579064	0	0	0	0	0	1	0
20150373	373	2015	0.687862	0.220819	0.140002	0.0413592	3.84298	9.75727	0.403135	0	0	0	0	0	1	0
20160373	373	2016	0.687418	0.311864	0.229821	0.0384606	3.86516	9.75515	0.603031	0	0	0	0	0	1	0
20170373	373	2017	0.230671	0.293472	0.15526	0.0979449	3.88627	9.79926	0.492522	0	0	0	0	0	1	0
20100375	375	2010	0.808203	0.343985	0.200144	0.0964755	3.83283	9.51909	0.835979	0	0	1	0	0	0	0
20110375	375	2011	0.950036	0.424929	0.0565287	0.0784769	3.85552	9.64542	0.169622	0	0	1	0	0	0	0
20120375	375	2012	0.622385	0.327358	0.0564297	0.0251125	3.87708	9.69213	0.325417	0	0	1	0	0	0	0
20130375	375	2013	0.536264	0.328118	0.128021	0.0586555	3.89763	9.72556	0.122376	0	0	1	0	0	0	0
20140375	375	2014	0.20354	0.343007	0.183891	0.0533471	3.91724	9.68826	0.580797	0	0	1	0	0	0	0
20150375	375	2015	0.727086	0.297808	0.239909	0.047009	3.93601	9.6518	0.400634	0	0	1	0	0	0	0
20160375	375	2016	0.55314	0.30919	0.432133	0.0406086	3.954	9.65072	0.594928	0	0	1	0	0	0	0
20170375	375	2017	0.201682	0.278587	0.386767	0.0836287	3.97128	9.59594	0.517317	0	0	1	0	0	0	0
20100376	376	2010	0.755609	0.245542	0.193139	0.0718018	3.51121	9.30704	0.819374	0	0	0	0	0	1	0
20110376	376	2011	0.947041	0.380462	0.0633596	0.0641812	3.55751	9.3016	0.186648	0	0	0	0	0	1	0
20120376	376	2012	0.6902	0.212331	0.0603129	0.0205389	3.59934	9.52367	0.330053	0	0	0	0	0	1	0
20130376	376	2013	0.586835	0.213766	0.103486	0.0538842	3.63749	9.47202	0.124211	0	0	0	0	0	1	0
20140376	376	2014	0.176675	0.252417	0.166041	0.043616	3.67256	9.46784	0.584228	0	0	0	0	0	1	0
20150376	376	2015	0.727462	0.200174	0.215588	0.0196733	3.70501	9.4324	0.38243	0	0	0	0	0	1	0
20160376	376	2016	0.636255	0.30629	0.421099	0.0194511	3.7352	9.43436	0.606696	0	0	0	0	0	1	0
20170376	376	2017	0.20283	0.287521	0.537453	0.0361959	3.76343	9.29117	0.5012	0	0	0	0	0	1	0
20100377	377	2010	0.747454	0.295613	0.151444	0.0734603	3.90998	8.85409	0.818503	0	0	0	0	0	0	1
20110377	377	2011	0.957736	0.403386	0.0706196	0.0552528	3.92906	8.99749	0.160856	0	0	0	0	0	0	1
20120377	377	2012	0.655629	0.219856	0.0706188	0.0186545	3.94734	9.00196	0.300874	0	0	0	0	0	0	1
20130377	377	2013	0.559657	0.24634	0.139737	0.047553	3.96487	9.00251	0.127689	0	0	0	0	0	0	1
20140377	377	2014	0.174313	0.284706	0.0844077	0.0434831	3.98173	9.13963	0.576794	0	0	0	0	0	0	1
20150377	377	2015	1	0.255465	0.180376	0.0373178	3.99795	9.46495	0.460534	0	0	0	0	0	0	1
20160377	377	2016	0.964393	0.318552	0.377021	0.0273807	4.0136	9.4745	0.607108	0	0	0	0	0	0	1
20170377	377	2017	0.982058	0.313102	0.325463	0.0413713	4.02869	9.5729	0.507537	0	0	0	0	0	0	1
20100378	378	2010	0.783641	0.299188	0.169325	0.052008	3.5904	9.60905	0.82255	1	0	0	0	0	0	0
20110378	378	2011	0.961857	0.360986	0.0669808	0.0483991	3.62931	9.73051	0.170862	1	0	0	0	0	0	0
20120378	378	2012	0.705388	0.268729	0.0590815	0.0124124	3.66502	9.80307	0.301378	1	0	0	0	0	0	0
20130378	378	2013	0.644843	0.273424	0.120696	0.0440318	3.69801	9.82951	0.131647	1	0	0	0	0	0	0
20140378	378	2014	0.471022	0.310158	0.133643	0.0411424	3.72868	9.89703	0.581062	1	0	0	0	0	0	0
20150378	378	2015	0.737882	0.262818	0.131698	0.0254363	3.75732	9.90637	0.365249	1	0	0	0	0	0	0
20160378	378	2016	0.508786	0.353341	0.229866	0.014105	3.78419	9.91605	0.548291	1	0	0	0	0	0	0
20170378	378	2017	0.273458	0.341397	0.178528	0.036855	3.80949	9.92389	0.484336	1	0	0	0	0	0	0
20100379	379	2010	0.774732	0.246756	0.181624	0.0678168	3.76552	8.92479	0.825493	1	0	0	0	0	0	0
20110379	379	2011	0.955103	0.386552	0.0688703	0.0709729	3.7919	8.97004	0.186201	1	0	0	0	0	0	0
20120379	379	2012	0.670401	0.225517	0.0618387	0.0265247	3.81677	9.03294	0.308362	1	0	0	0	0	0	0
20130379	379	2013	0.619176	0.242741	0.137179	0.0721782	3.84029	9.10233	0.130227	1	0	0	0	0	0	0
20140379	379	2014	0.184025	0.245544	0.141146	0.0712351	3.86261	9.10516	0.581813	1	0	0	0	0	0	0
20150379	379	2015	0.76537	0.223297	0.162597	0.0555039	3.88383	9.82693	0.400697	1	0	0	0	0	0	0
20160379	379	2016	0.624817	0.300407	0.348073	0.0334964	3.90407	10.0092	0.586684	1	0	0	0	0	0	0
20170379	379	2017	0.282908	0.286277	0.220348	0.039621	3.9234	10.2329	0.423361	1	0	0	0	0	0	0
20100380	380	2010	0.855981	0.295613	0.274887	0.242394	3.52035	10.0628	0.854278	1	0	0	0	0	0	0
20110380	380	2011	0.969939	0.403386	0.0863899	0.142679	3.56573	10.0062	0.179103	1	0	0	0	0	0	0
20120380	380	2012	0.705332	0.219856	0.0570549	0.0597187	3.60681	9.91132	0.319715	1	0	0	0	0	0	0
20130380	380	2013	0.629025	0.24634	0.11978	0.149575	3.64434	9.92337	0.127087	1	0	0	0	0	0	0
20140380	380	2014	0.24057	0.284706	0.0980018	0.135744	3.67888	9.85354	0.585448	1	0	0	0	0	0	0
20150380	380	2015	0.7849	0.255465	0.111462	0.0868244	3.71088	9.81625	0.413085	1	0	0	0	0	0	0
20160380	380	2016	0.814341	0.318552	0.214966	0.0628699	3.74068	9.89425	0.5934	1	0	0	0	0	0	0
20170380	380	2017	0.527735	0.313102	0.153021	0.154681	3.76856	9.98478	0.486113	1	0	0	0	0	0	0
20100381	381	2010	0.744423	0.272827	0.0982354	0.0824206	3.81895	8.72417	0.826872	1	0	0	0	0	0	0
20110381	381	2011	0.940637	0.396745	0.0436621	0.0878285	3.84236	8.75693	0.184979	1	0	0	0	0	0	0
20120381	381	2012	0.575727	0.257907	0.0295032	0.0335134	3.86457	8.74995	0.311794	1	0	0	0	0	0	0
20130381	381	2013	0.453205	0.235123	0.0678978	0.0794843	3.8857	8.75453	0.129876	1	0	0	0	0	0	0
20140381	381	2014	0.193217	0.250903	0.0745484	0.0765197	3.90585	8.78643	0.580262	1	0	0	0	0	0	0
20150381	381	2015	0.683616	0.22068	0.0861567	0.0633441	3.92511	9.15599	0.393975	1	0	0	0	0	0	0
20160381	381	2016	0.545428	0.302443	0.21804	0.0311933	3.94354	9.22414	0.589624	1	0	0	0	0	0	0
20170381	381	2017	0.224628	0.291028	0.223793	0.0583564	3.96123	9.34473	0.449566	1	0	0	0	0	0	0
20100382	382	2010	0.831548	0.269015	0.314578	0.0876822	3.59218	9.49365	0.831495	1	0	0	0	0	0	0
20110382	382	2011	0.974661	0.359179	0.121868	0.0700233	3.63094	9.65148	0.179148	1	0	0	0	0	0	0
20120382	382	2012	0.782918	0.220645	0.0953521	0.0213349	3.66652	9.69573	0.275112	1	0	0	0	0	0	0
20130382	382	2013	0.765611	0.246529	0.194074	0.0570154	3.6994	9.76761	0.124302	1	0	0	0	0	0	0
20140382	382	2014	0.18148	0.25374	0.194077	0.0276702	3.72997	9.73925	0.562823	1	0	0	0	0	0	0
20150382	382	2015	0.744675	0.23433	0.196911	0.0161412	3.75853	9.7215	0.399825	1	0	0	0	0	0	0
20160382	382	2016	0.631123	0.31913	0.247561	0.0133652	3.78533	9.84036	0.546055	1	0	0	0	0	0	0
20170382	382	2017	0.223476	0.305168	0.198727	0.0212313	3.81057	9.86407	0.480957	1	0	0	0	0	0	0
20100383	383	2010	0.838093	0.217484	0.261534	0.0918701	3.59284	10.0643	0.821479	0	0	0	0	0	1	0
20110383	383	2011	0.973626	0.362892	0.103995	0.0675048	3.63155	10.1815	0.153318	0	0	0	0	0	1	0
20120383	383	2012	0.763135	0.172478	0.0838442	0.0308375	3.66708	10.1811	0.305813	0	0	0	0	0	1	0
20130383	383	2013	0.6492	0.214421	0.154471	0.0803904	3.69992	10.2011	0.128935	0	0	0	0	0	1	0
20140383	383	2014	0.1987	0.228077	0.154576	0.06639	3.73046	10.212	0.582428	0	0	0	0	0	1	0
20150383	383	2015	0.774345	0.198211	0.186706	0.0485285	3.75899	10.2949	0.361589	0	0	0	0	0	1	0
20160383	383	2016	0.745856	0.27587	0.333265	0.0431802	3.78576	10.3052	0.603896	0	0	0	0	0	1	0
20170383	383	2017	0.496016	0.26023	0.249831	0.0896145	3.81097	10.4159	0.474793	0	0	0	0	0	1	0
20100384	384	2010	0.748102	0.379847	0.13487	0.125313	3.86581	8.93047	0.824424	1	0	0	0	0	0	0
20110384	384	2011	0.925789	0.398874	0.0283721	0.0729031	3.88689	9.17979	0.184129	1	0	0	0	0	0	0
20120384	384	2012	0.486419	0.339248	0.0186442	0.024348	3.90698	9.16894	0.308447	1	0	0	0	0	0	0
20130384	384	2013	0.356232	0.325406	0.0307621	0.0640118	3.92619	9.16328	0.127368	1	0	0	0	0	0	0
20140384	384	2014	0.267207	0.339907	0.0300891	0.0640799	3.94458	9.17124	0.581305	1	0	0	0	0	0	0
20150384	384	2015	0.664651	0.293087	0.0347436	0.0440831	3.96223	9.17307	0.386237	1	0	0	0	0	0	0
20160384	384	2016	0.539348	0.360968	0.071015	0.0436098	3.97918	9.24453	0.588825	1	0	0	0	0	0	0
20170384	384	2017	0.202543	0.347382	0.0724975	0.108577	3.9955	9.29689	0.496475	1	0	0	0	0	0	0
20100385	385	2010	0.765173	0.375238	0.198916	0.0862147	3.52022	9.65573	0.811114	0	0	0	0	0	1	0
20110385	385	2011	0.946305	0.383143	0.0709872	0.0569868	3.56561	9.6664	0.173556	0	0	0	0	0	1	0
20120385	385	2012	0.640583	0.317601	0.0645636	0.0238938	3.6067	9.77188	0.315351	0	0	0	0	0	1	0
20130385	385	2013	0.572973	0.350314	0.141699	0.0635875	3.64424	9.81243	0.12055	0	0	0	0	0	1	0
20140385	385	2014	0.199052	0.340329	0.158621	0.0621378	3.67879	9.90608	0.597519	0	0	0	0	0	1	0
20150385	385	2015	0.771245	0.283202	0.199769	0.0351436	3.71079	10.2719	0.493037	0	0	0	0	0	1	0
20160385	385	2016	0.617141	0.367145	0.33933	0.0272076	3.7406	10.3134	0.521352	0	0	0	0	0	1	0
20170385	385	2017	0.313741	0.35916	0.253672	0.0529216	3.76849	10.351	0.405616	0	0	0	0	0	1	0
20100386	386	2010	0.896084	0.379847	0.285521	0.23224	3.81564	9.6086	0.846118	0	1	0	0	0	0	0
20110386	386	2011	0.96774	0.398874	0.0879208	0.177969	3.83923	9.88679	0.199047	0	1	0	0	0	0	0
20120386	386	2012	0.789427	0.339248	0.0811821	0.0595568	3.86159	10.1255	0.332546	0	1	0	0	0	0	0
20130386	386	2013	0.779326	0.325406	0.162238	0.135307	3.88287	10.2517	0.127647	0	1	0	0	0	0	0
20140386	386	2014	0.191027	0.339907	0.15945	0.106868	3.90314	10.3366	0.578263	0	1	0	0	0	0	0
20150386	386	2015	0.91867	0.293087	0.193605	0.0647667	3.92252	10.3945	0.41125	0	1	0	0	0	0	0
20160386	386	2016	0.882794	0.360968	0.353671	0.0452625	3.94106	10.4285	0.611514	0	1	0	0	0	0	0
20170386	386	2017	0.732936	0.347382	0.249179	0.0838231	3.95885	10.45	0.483923	0	1	0	0	0	0	0
20100387	387	2010	0.760315	0.299188	0.255783	0.0725416	3.61763	9.85634	0.835335	0	0	0	0	0	1	0
20110387	387	2011	0.953199	0.360986	0.0908328	0.065265	3.65427	9.86896	0.182561	0	0	0	0	0	1	0
20120387	387	2012	0.621187	0.268729	0.0701941	0.0280717	3.68806	9.84049	0.324336	0	0	0	0	0	1	0
20130387	387	2013	0.521977	0.273424	0.141583	0.0734169	3.71941	9.84145	0.129383	0	0	0	0	0	1	0
20140387	387	2014	0.182378	0.310158	0.154769	0.0632315	3.74865	9.89052	0.578339	0	0	0	0	0	1	0
20150387	387	2015	0.744093	0.262818	0.181926	0.043978	3.77605	9.88437	0.414176	0	0	0	0	0	1	0
20160387	387	2016	0.693067	0.353341	0.312918	0.0352625	3.80182	9.85277	0.654416	0	0	0	0	0	1	0
20170387	387	2017	0.288839	0.341397	0.235045	0.0730292	3.82614	9.86978	0.485062	0	0	0	0	0	1	0
20100388	388	2010	0.772566	0.388191	0.196947	0.127365	3.67376	9.20717	0.830044	0	0	0	0	0	1	0
20110388	388	2011	0.955508	0.442257	0.0753127	0.0954667	3.70612	9.20554	0.184744	0	0	0	0	0	1	0
20120388	388	2012	0.657732	0.347084	0.0621314	0.0453456	3.73624	9.22282	0.311661	0	0	0	0	0	1	0
20130388	388	2013	0.562742	0.350559	0.122327	0.115659	3.7644	9.21776	0.128329	0	0	0	0	0	1	0
20140388	388	2014	0.216401	0.374282	0.122288	0.101052	3.79085	9.22676	0.582565	0	0	0	0	0	1	0
20150388	388	2015	0.687416	0.328121	0.110117	0.0785719	3.81578	9.26477	0.402887	0	0	0	0	0	1	0
20160388	388	2016	0.534645	0.394554	0.183886	0.0574463	3.83935	9.27156	0.595414	0	0	0	0	0	1	0
20170388	388	2017	0.209363	0.38133	0.131231	0.10513	3.86171	9.38779	0.481872	0	0	0	0	0	1	0
20100389	389	2010	0.755619	0.278604	0.130994	0.145894	3.53212	9.19237	0.841548	0	0	0	0	1	0	0
20110389	389	2011	0.951478	0.335496	0.044422	0.196703	3.57634	9.40996	0.178526	0	0	0	0	1	0	0
20120389	389	2012	0.666068	0.236498	0.0435732	0.0657046	3.61648	9.48142	0.334217	0	0	0	0	1	0	0
20130389	389	2013	0.630948	0.237198	0.120392	0.144116	3.65321	9.62455	0.133677	0	0	0	0	1	0	0
20140389	389	2014	0.179121	0.277237	0.125824	0.121965	3.68708	9.70433	0.580833	0	0	0	0	1	0	0
20150389	389	2015	0.787028	0.214478	0.138136	0.098512	3.7185	9.94676	0.379928	0	0	0	0	1	0	0
20160389	389	2016	0.597949	0.309057	0.212353	0.0623747	3.7478	9.96795	0.599622	0	0	0	0	1	0	0
20170389	389	2017	0.355359	0.285366	0.147189	0.11507	3.77525	10.0021	0.482969	0	0	0	0	1	0	0
20100390	390	2010	0.733944	0.244213	0.151454	0.0423199	3.51904	9.27551	0.822903	0	0	1	0	0	0	0
20110390	390	2011	0.94036	0.368649	0.0582246	0.0386966	3.56455	9.32742	0.188583	0	0	1	0	0	0	0
20120390	390	2012	0.587359	0.211743	0.0503337	0.0136176	3.60574	9.36953	0.302803	0	0	1	0	0	0	0
20130390	390	2013	0.483265	0.217104	0.105621	0.0289951	3.64335	9.4006	0.123899	0	0	1	0	0	0	0
20140390	390	2014	0.176423	0.235095	0.109978	0.0238984	3.67797	9.42264	0.57899	0	0	1	0	0	0	0
20150390	390	2015	0.66074	0.215831	0.071034	0.0169413	3.71003	9.57608	0.434641	0	0	1	0	0	0	0
20160390	390	2016	0.46447	0.31762	0.135393	0.0110382	3.73989	9.58468	0.567986	0	0	1	0	0	0	0
20170390	390	2017	0.175142	0.290592	0.107476	0.0226899	3.76782	9.6072	0.462325	0	0	1	0	0	0	0
20100392	392	2010	0.740605	0.230174	0.0880938	0.067781	3.82243	9.22253	0.821609	0	1	0	0	0	0	0
20110392	392	2011	0.937343	0.355577	0.0268439	0.0598563	3.84566	9.23249	0.17563	0	1	0	0	0	0	0
20120392	392	2012	0.568332	0.20788	0.0243643	0.0253644	3.8677	9.2672	0.324682	0	1	0	0	0	0	0
20130392	392	2013	0.46451	0.213717	0.0465799	0.062991	3.88868	9.27508	0.125021	0	1	0	0	0	0	0
20140392	392	2014	0.191191	0.221717	0.0480977	0.0623831	3.9087	9.29515	0.581934	0	1	0	0	0	0	0
20150392	392	2015	0.671908	0.202805	0.0671514	0.0448752	3.92783	9.32252	0.411799	0	1	0	0	0	0	0
20160392	392	2016	0.510594	0.279905	0.109559	0.0336038	3.94616	9.32574	0.642327	0	1	0	0	0	0	0
20170392	392	2017	0.307078	0.274995	0.0956059	0.0770162	3.96374	9.38737	0.508938	0	1	0	0	0	0	0
20100393	393	2010	0.756672	0.379847	0.115879	0.0583435	3.70552	9.13409	0.824361	0	0	0	0	0	0	1
20110393	393	2011	0.952327	0.398874	0.0448196	0.0545715	3.73568	9.20593	0.172914	0	0	0	0	0	0	1
20120393	393	2012	0.64671	0.339248	0.0428833	0.0209931	3.76388	9.2773	0.30403	0	0	0	0	0	0	1
20130393	393	2013	0.559148	0.325406	0.103932	0.0456949	3.79036	9.34899	0.123029	0	0	0	0	0	0	1
20140393	393	2014	0.216829	0.339907	0.112922	0.0404064	3.81531	9.54895	0.577815	0	0	0	0	0	0	1
20150393	393	2015	0.758231	0.293087	0.175886	0.0333816	3.83891	9.68842	0.397662	0	0	0	0	0	0	1
20160393	393	2016	0.691713	0.360968	0.353244	0.0220764	3.8613	9.73041	0.60523	0	0	0	0	0	0	1
20170393	393	2017	0.3174	0.347382	0.251077	0.0360554	3.88258	9.66397	0.471118	0	0	0	0	0	0	1
20100394	394	2010	0.767199	0.375238	0.180151	0.0931348	3.74155	8.9846	0.821463	1	0	0	0	0	0	0
20110394	394	2011	0.955116	0.383143	0.0653054	0.0794575	3.76938	9.00949	0.182782	1	0	0	0	0	0	0
20120394	394	2012	0.670854	0.317601	0.0585913	0.0332525	3.79553	9.07891	0.303663	1	0	0	0	0	0	0
20130394	394	2013	0.644981	0.350314	0.135517	0.0880636	3.8202	9.18756	0.128993	1	0	0	0	0	0	0
20140394	394	2014	0.20751	0.340329	0.123535	0.0755282	3.84354	9.21733	0.578891	1	0	0	0	0	0	0
20150394	394	2015	0.767143	0.283202	0.160947	0.0466938	3.8657	9.42201	0.328409	1	0	0	0	0	0	0
20160394	394	2016	0.647465	0.367145	0.366964	0.0345764	3.88677	9.58186	0.544552	1	0	0	0	0	0	0
20170394	394	2017	0.471888	0.35916	0.290568	0.0653146	3.90687	9.5989	0.500665	1	0	0	0	0	0	0
20100395	395	2010	0.82759	0.295613	0.168019	0.31249	3.66247	9.22563	0.821517	0	0	1	0	0	0	0
20110395	395	2011	0.966441	0.403386	0.0540111	0.263754	3.69566	9.26688	0.192405	0	0	1	0	0	0	0
20120395	395	2012	0.731159	0.219856	0.0397608	0.112732	3.72648	9.30195	0.324191	0	0	1	0	0	0	0
20130395	395	2013	0.66677	0.24634	0.0765825	0.308635	3.75526	9.33498	0.128473	0	0	1	0	0	0	0
20140395	395	2014	0.202356	0.284706	0.101366	0.246037	3.78226	9.45833	0.579288	0	0	1	0	0	0	0
20150395	395	2015	0.811482	0.255465	0.148079	0.178086	3.80767	9.57341	0.357048	0	0	1	0	0	0	0
20160395	395	2016	0.802961	0.318552	0.362236	0.197691	3.83168	10.1524	0.705402	0	0	1	0	0	0	0
20170395	395	2017	0.347611	0.313102	0.220955	0.227775	3.85443	10.2735	0.409974	0	0	1	0	0	0	0
20100397	397	2010	0.726091	0.31374	0.133886	0.0776481	3.56573	9.16964	0.824647	0	0	0	0	0	0	1
20110397	397	2011	0.937469	0.376636	0.0592551	0.05324	3.60681	9.2702	0.186982	0	0	0	0	0	0	1
20120397	397	2012	0.576195	0.261613	0.0463182	0.0168511	3.64434	9.32276	0.30619	0	0	0	0	0	0	1
20130397	397	2013	0.471535	0.272185	0.103541	0.01998	3.67888	9.3573	0.125943	0	0	0	0	0	0	1
20140397	397	2014	0.174771	0.321707	0.10925	0.0200345	3.71088	9.38217	0.58048	0	0	0	0	0	0	1
20150397	397	2015	0.714907	0.245254	0.156183	0.0152278	3.74068	9.45446	0.393979	0	0	0	0	0	0	1
20160397	397	2016	0.618348	0.358749	0.209847	0.0197554	3.76856	9.66012	0.59242	0	0	0	0	0	0	1
20170397	397	2017	0.204791	0.339194	0.150591	0.0367577	3.79477	9.67027	0.449233	0	0	0	0	0	0	1
20100398	398	2010	0.749547	0.299188	0.194377	0.108085	3.70053	8.94354	0.826496	0	0	0	0	0	1	0
20110398	398	2011	0.949986	0.360986	0.0737148	0.120095	3.73102	9.00054	0.182499	0	0	0	0	0	1	0
20120398	398	2012	0.635089	0.268729	0.0595072	0.0604833	3.75952	9.04844	0.319251	0	0	0	0	0	1	0
20130398	398	2013	0.532438	0.273424	0.107814	0.14977	3.78625	9.04455	0.128874	0	0	0	0	0	1	0
20140398	398	2014	0.29532	0.310158	0.11612	0.107052	3.81144	9.08903	0.581861	0	0	0	0	0	1	0
20150398	398	2015	0.782438	0.262818	0.173069	0.0758319	3.83525	9.28284	0.415892	0	0	0	0	0	1	0
20160398	398	2016	0.629938	0.353341	0.184649	0.0588723	3.85781	9.46004	0.56885	0	0	0	0	0	1	0
20170398	398	2017	0.339318	0.341397	0.162537	0.135286	3.87927	9.66841	0.459342	0	0	0	0	0	1	0
20100401	401	2010	0.772388	0.243043	0.211479	0.0930393	3.83803	9.12421	0.833941	0	0	0	0	0	1	0
20110401	401	2011	0.956183	0.352755	0.0742174	0.0799013	3.86046	9.12987	0.183673	0	0	0	0	0	1	0
20120401	401	2012	0.649551	0.207796	0.0647719	0.0314132	3.88178	9.12194	0.326702	0	0	0	0	0	1	0
20130401	401	2013	0.554872	0.21007	0.121582	0.0873066	3.90211	9.11982	0.131656	0	0	0	0	0	1	0
20140401	401	2014	0.229989	0.2375	0.120175	0.079576	3.92153	9.13902	0.582852	0	0	0	0	0	1	0
20150401	401	2015	0.674493	0.188717	0.0848557	0.0589229	3.94012	9.16935	0.398027	0	0	0	0	0	1	0
20160401	401	2016	0.514872	0.289261	0.122698	0.0476909	3.95794	9.16494	0.597608	0	0	0	0	0	1	0
20170401	401	2017	0.379752	0.273072	0.241	0.0879398	3.97506	9.50231	0.468675	0	0	0	0	0	1	0
20100402	402	2010	0.763031	0.267571	0.180283	0.120016	3.38256	9.05703	0.827688	0	0	1	0	0	0	0
20110402	402	2011	0.955748	0.353099	0.0717342	0.104044	3.44373	9.15689	0.16662	0	0	1	0	0	0	0
20120402	402	2012	0.684842	0.206778	0.0727885	0.0307251	3.49734	9.28285	0.297207	0	0	1	0	0	0	0
20130402	402	2013	0.613665	0.216307	0.165731	0.066042	3.54506	9.32419	0.123922	0	0	1	0	0	0	0
20140402	402	2014	0.19852	0.274854	0.0559236	0.042921	3.58805	9.61987	0.580444	0	0	1	0	0	0	0
20150402	402	2015	0.6822	0.20922	0.0742491	0.0442124	3.62716	9.68402	0.399388	0	0	1	0	0	0	0
20160402	402	2016	0.617993	0.305811	0.17073	0.0247076	3.66304	9.8392	0.614018	0	0	1	0	0	0	0
20170402	402	2017	0.261111	0.290078	0.130366	0.0360554	3.69618	9.87314	0.4784	0	0	1	0	0	0	0
20100404	404	2010	0.75878	0.234122	0.148894	0.106402	3.5649	9.12021	0.814723	0	0	0	0	1	0	0
20110404	404	2011	0.940899	0.389573	0.0601699	0.0928862	3.60606	9.18849	0.171656	0	0	0	0	1	0	0
20120404	404	2012	0.594564	0.215034	0.0514624	0.0366389	3.64365	9.2451	0.294124	0	0	0	0	1	0	0
20130404	404	2013	0.499835	0.207706	0.111771	0.1006	3.67825	9.37932	0.124957	0	0	0	0	1	0	0
20140404	404	2014	0.162753	0.2345	0.112914	0.0914741	3.71029	9.40698	0.581535	0	0	0	0	1	0	0
20150404	404	2015	0.718651	0.184435	0.139692	0.0686464	3.74013	9.44116	0.403143	0	0	0	0	1	0	0
20160404	404	2016	0.627347	0.27021	0.240125	0.0487589	3.76805	9.57832	0.579696	0	0	0	0	1	0	0
20170404	404	2017	0.241037	0.228947	0.177259	0.0938716	3.79428	9.89738	0.47713	0	0	0	0	1	0	0
20100405	405	2010	0.746728	0.243043	0.265823	0.0541198	3.48259	9.22469	0.80902	0	0	1	0	0	0	0
20110405	405	2011	0.953042	0.352755	0.107634	0.0398423	3.53186	9.23356	0.181952	0	0	1	0	0	0	0
20120405	405	2012	0.665796	0.207796	0.0785759	0.017094	3.57611	9.29004	0.312012	0	0	1	0	0	0	0
20130405	405	2013	0.645937	0.21007	0.156454	0.107986	3.61627	9.30399	0.128434	0	0	1	0	0	0	0
20140405	405	2014	0.216159	0.2375	0.129358	0.0591121	3.65302	9.64957	0.581533	0	0	1	0	0	0	0
20150405	405	2015	0.690052	0.188717	0.118189	0.0227286	3.6869	9.68768	0.348761	0	0	1	0	0	0	0
20160405	405	2016	0.42113	0.289261	0.197997	0.00878878	3.71834	9.85247	0.597118	0	0	1	0	0	0	0
20170405	405	2017	0.752933	0.273072	0.147029	0.138571	3.74764	9.91439	0.475312	0	0	1	0	0	0	0
20100406	406	2010	0.75615	0.342154	0.176044	0.112308	3.81829	9.10399	0.835353	0	0	0	0	0	0	1
20110406	406	2011	0.946067	0.359742	0.0574271	0.0877253	3.84173	9.08176	0.176393	0	0	0	0	0	0	1
20120406	406	2012	0.603602	0.289685	0.0419832	0.0393463	3.86398	9.06922	0.313321	0	0	0	0	0	0	1
20130406	406	2013	0.47482	0.282243	0.084674	0.0829481	3.88513	9.06868	0.128365	0	0	0	0	0	0	1
20140406	406	2014	0.210946	0.336162	0.0857062	0.0791876	3.90531	9.06823	0.577835	0	0	0	0	0	0	1
20150406	406	2015	0.671743	0.264572	0.0687871	0.0709015	3.92459	9.33229	0.399234	0	0	0	0	0	0	1
20160406	406	2016	0.524725	0.369718	0.192799	0.0410979	3.94305	9.41785	0.631485	0	0	0	0	0	0	1
20170406	406	2017	0.19575	0.347092	0.138141	0.0988633	3.96076	9.42371	0.444347	0	0	0	0	0	0	1
20100407	407	2010	0.755551	0.252043	0.0525611	0.119228	3.718	8.86584	0.828259	0	0	0	0	0	0	1
20110407	407	2011	0.933272	0.433496	0.0244964	0.100813	3.74733	8.93054	0.187591	0	0	0	0	0	0	1
20120407	407	2012	0.589725	0.215331	0.0284112	0.0433443	3.77481	9.03238	0.313672	0	0	0	0	0	0	1
20130407	407	2013	0.516627	0.238004	0.0508806	0.12534	3.80065	9.08964	0.128417	0	0	0	0	0	0	1
20140407	407	2014	0.176547	0.225062	0.049239	0.112674	3.82504	9.1996	0.582912	0	0	0	0	0	0	1
20150407	407	2015	0.719353	0.198083	0.0505921	0.0839227	3.84813	9.28346	0.401867	0	0	0	0	0	0	1
20160407	407	2016	0.501796	0.20557	0.0962653	0.0407936	3.87005	9.30836	0.610196	0	0	0	0	0	0	1
20170407	407	2017	0.263308	0.213985	0.0553783	0.0713977	3.89092	9.33976	0.452229	0	0	0	0	0	0	1
20100408	408	2010	0.756536	0.425763	0.21344	0.143019	3.84776	9.07651	0.824477	0	0	0	0	1	0	0
20110408	408	2011	0.954408	0.451789	0.0870704	0.108008	3.8697	9.14864	0.175644	0	0	0	0	1	0	0
20120408	408	2012	0.646434	0.406655	0.07115	0.0483273	3.89059	9.15359	0.310123	0	0	0	0	1	0	0
20130408	408	2013	0.530769	0.391783	0.138697	0.115923	3.91052	9.15885	0.120466	0	0	0	0	1	0	0
20140408	408	2014	0.146095	0.413148	0.14396	0.111928	3.92957	9.16847	0.58063	0	0	0	0	1	0	0
20150408	408	2015	0.711042	0.371887	0.181203	0.0787498	3.94783	9.11836	0.400254	0	0	0	0	1	0	0
20160408	408	2016	0.679982	0.463416	0.351514	0.0609069	3.96534	9.14396	0.59261	0	0	0	0	1	0	0
20170408	408	2017	0.275983	0.459785	0.259467	0.133838	3.98218	9.16257	0.47489	0	0	0	0	1	0	0
20100409	409	2010	0.766125	0.425763	0.064623	0.0591906	3.82872	9.40527	0.843073	1	0	0	0	0	0	0
20110409	409	2011	0.945686	0.451789	0.0162682	0.0478417	3.85163	9.44556	0.192138	1	0	0	0	0	0	0
20120409	409	2012	0.586877	0.406655	0.00968782	0.0195405	3.87338	9.44414	0.30199	1	0	0	0	0	0	0
20130409	409	2013	0.421072	0.391783	0.0464229	0.0575086	3.89409	9.71524	0.119372	1	0	0	0	0	0	0
20140409	409	2014	0.180348	0.413148	0.0474375	0.0462328	3.91387	9.7127	0.579067	1	0	0	0	0	0	0
20150409	409	2015	0.653772	0.371887	0.0506497	0.0414319	3.93278	9.63158	0.393208	1	0	0	0	0	0	0
20160409	409	2016	0.524317	0.463416	0.106816	0.0447852	3.9509	9.66719	0.594318	1	0	0	0	0	0	0
20170409	409	2017	0.186559	0.459785	0.0764846	0.0938499	3.9683	9.66949	0.49753	1	0	0	0	0	0	0
20100410	410	2010	0.78264	0.199264	0.191866	0.150631	3.76395	9.07438	0.830194	0	0	0	0	0	1	0
20110410	410	2011	0.955074	0.393464	0.0644767	0.138364	3.79043	9.1105	0.182176	0	0	0	0	0	1	0
20120410	410	2012	0.597817	0.172616	0.0438624	0.0516417	3.81538	9.25039	0.299542	0	0	0	0	0	1	0
20130410	410	2013	0.534779	0.206136	0.104389	0.115797	3.83897	9.33167	0.124426	0	0	0	0	0	1	0
20140410	410	2014	0.180083	0.222547	0.084375	0.0915456	3.86136	9.40125	0.582361	0	0	0	0	0	1	0
20150410	410	2015	0.679735	0.209656	0.0754393	0.0709095	3.88264	9.38659	0.39809	0	0	0	0	0	1	0
20160410	410	2016	0.609671	0.271978	0.128232	0.0543377	3.90293	9.56007	0.584119	0	0	0	0	0	1	0
20170410	410	2017	0.243825	0.26459	0.0643495	0.103434	3.92231	9.58306	0.487526	0	0	0	0	0	1	0
20100412	412	2010	0.823339	0.274084	0.265219	0.25281	3.51996	9.8835	0.817395	1	0	0	0	0	0	0
20110412	412	2011	0.970721	0.35726	0.0995254	0.238775	3.56538	9.95528	0.203808	1	0	0	0	0	0	0
20120412	412	2012	0.733011	0.199679	0.0815248	0.0925126	3.60649	9.94214	0.337892	1	0	0	0	0	0	0
20130412	412	2013	0.683904	0.22316	0.159858	0.255107	3.64404	9.93429	0.131555	1	0	0	0	0	0	0
20140412	412	2014	0.410057	0.283184	0.163059	0.221474	3.67861	9.90509	0.593929	1	0	0	0	0	0	0
20150412	412	2015	0.746282	0.222435	0.230967	0.133664	3.71063	9.85273	0.411438	1	0	0	0	0	0	0
20160412	412	2016	0.798394	0.313209	0.235358	0.0854773	3.74044	10.0995	0.601228	1	0	0	0	0	0	0
[truncated: 21,041 more rows]

## Sheet: Central China (526)
ZQMC	ID	Year	Fineffi	Finecol	ALR	ATR	Age	TA	FCFPS	High-end equipment manufacturing	Energy conservation & environmental protection	Biotechnology	Advanced materials	New energy	New energy vehicle	Information technology
20100037	37	2010	0.780921	0.336309	0.231569	0.0792708	3.61972	10.7996	0.848914	1	0	0	0	0	0	0
20110037	37	2011	0.955521	0.363059	0.0740848	0.0710245	3.65619	10.8546	0.185775	1	0	0	0	0	0	0
20120037	37	2012	0.675102	0.269033	0.0633074	0.0269294	3.68984	10.9491	0.304278	1	0	0	0	0	0	0
20130037	37	2013	0.59201	0.273858	0.125558	0.0494569	3.72107	10.9518	0.126336	1	0	0	0	0	0	0
20140037	37	2014	0.182796	0.314852	0.134508	0.0287946	3.7502	10.9718	0.573452	1	0	0	0	0	0	0
20150037	37	2015	0.73747	0.252167	0.16872	0.0178304	3.7775	10.9717	0.368673	1	0	0	0	0	0	0
20160037	37	2016	0.653326	0.359098	0.326827	0.0130251	3.80318	10.9499	0.601323	1	0	0	0	0	0	0
20170037	37	2017	0.369862	0.33983	0.230447	0.0305342	3.82743	10.9197	0.459557	1	0	0	0	0	0	0
20100043	43	2010	0.822519	0.225204	0.213657	0.0888038	3.81224	9.76003	0.844151	1	0	0	0	0	0	0
20110043	43	2011	0.970453	0.365936	0.0858134	0.0701782	3.83601	9.84952	0.190834	1	0	0	0	0	0	0
20120043	43	2012	0.761285	0.177158	0.0636353	0.0424854	3.85854	9.84046	0.300284	1	0	0	0	0	0	0
20130043	43	2013	0.720027	0.191201	0.127754	0.107791	3.87996	9.9186	0.134102	1	0	0	0	0	0	0
20140043	43	2014	0.188604	0.224266	0.100982	0.0895115	3.90037	10.0331	0.576643	1	0	0	0	0	0	0
20150043	43	2015	0.861486	0.189567	0.132633	0.0509453	3.91986	10.0965	0.410208	1	0	0	0	0	0	0
20160043	43	2016	0.818541	0.283198	0.265987	0.0427566	3.93852	10.1554	0.643229	1	0	0	0	0	0	0
20170043	43	2017	0.683416	0.265655	0.199411	0.0767352	3.95641	10.1849	0.478029	1	0	0	0	0	0	0
20100046	46	2010	0.82645	0.229538	0.309942	0.175221	3.72452	9.55536	0.834504	1	0	0	0	0	0	0
20110046	46	2011	0.971844	0.391036	0.115158	0.141884	3.75343	9.62496	0.190377	1	0	0	0	0	0	0
20120046	46	2012	0.776212	0.172619	0.0908191	0.0563188	3.78053	9.67478	0.307883	1	0	0	0	0	0	0
20130046	46	2013	0.574142	0.224336	0.144232	0.138667	3.80604	9.80383	0.124566	1	0	0	0	0	0	0
20140046	46	2014	0.202495	0.210865	0.142179	0.110343	3.83014	9.81984	0.583264	1	0	0	0	0	0	0
20150046	46	2015	0.787515	0.203252	0.171182	0.0815787	3.85297	9.84326	0.369256	1	0	0	0	0	0	0
20160046	46	2016	0.724879	0.278238	0.340205	0.0551014	3.87466	9.90862	0.605045	1	0	0	0	0	0	0
20170046	46	2017	0.341912	0.269403	0.257824	0.0983123	3.89531	9.99905	0.41872	1	0	0	0	0	0	0
20100053	53	2010	0.837812	0.336309	0.296035	0.129716	3.71933	9.50343	0.825038	0	0	1	0	0	0	0
20110053	53	2011	0.956271	0.363059	0.0786052	0.114851	3.74858	9.5526	0.188604	0	0	1	0	0	0	0
20120053	53	2012	0.652586	0.269033	0.0625548	0.0483362	3.77597	9.56907	0.317372	0	0	1	0	0	0	0
20130053	53	2013	0.563392	0.273858	0.12317	0.131281	3.80175	9.58149	0.130499	0	0	1	0	0	0	0
20140053	53	2014	0.184277	0.314852	0.11692	0.117049	3.82607	9.57745	0.581636	0	0	1	0	0	0	0
20150053	53	2015	0.75635	0.252167	0.144147	0.0896129	3.84911	9.58467	0.395085	0	0	1	0	0	0	0
20160053	53	2016	0.725767	0.359098	0.267811	0.0588663	3.87099	9.59962	0.602513	0	0	1	0	0	0	0
20170053	53	2017	0.458583	0.33983	0.200021	0.108793	3.89182	9.61872	0.474666	0	0	1	0	0	0	0
20100056	56	2010	0.898565	0.256593	0.298531	0.0853915	3.80557	10.2729	0.713743	0	0	0	0	0	1	0
20110056	56	2011	0.976861	0.326862	0.109162	0.0805206	3.82969	10.4278	0.073355	0	0	0	0	0	1	0
20120056	56	2012	0.794744	0.208507	0.0874402	0.0308915	3.85254	10.4694	0.272237	0	0	0	0	0	1	0
20130056	56	2013	0.783508	0.216127	0.186767	0.0681638	3.87425	10.5484	0.130893	0	0	0	0	0	1	0
20140056	56	2014	0.240862	0.231237	0.192636	0.0510677	3.89492	10.5726	0.592152	0	0	0	0	0	1	0
20150056	56	2015	0.847176	0.202248	0.240114	0.0382554	3.91466	10.6018	0.558866	0	0	0	0	0	1	0
20160056	56	2016	0.811123	0.295883	0.474773	0.022673	3.93354	10.5996	0.656471	0	0	0	0	0	1	0
20170056	56	2017	0.460281	0.277109	0.410406	0.0370602	3.95163	10.5126	0.539742	0	0	0	0	0	1	0
20100059	59	2010	0.809905	0.336309	0.271215	0.0386928	3.71875	9.65895	0.833167	0	1	0	0	0	0	0
20110059	59	2011	0.968275	0.363059	0.101602	0.0320287	3.74803	9.74169	0.173109	0	1	0	0	0	0	0
20120059	59	2012	0.762967	0.269033	0.0869445	0.0121021	3.77546	9.82685	0.32463	0	1	0	0	0	0	0
20130059	59	2013	0.74366	0.273858	0.180802	0.0276303	3.80127	9.90528	0.118473	0	1	0	0	0	0	0
20140059	59	2014	0.288522	0.314852	0.193661	0.017888	3.82562	9.96524	0.577449	0	1	0	0	0	0	0
20150059	59	2015	0.744046	0.252167	0.191979	0.0102327	3.84868	9.97879	0.41234	0	1	0	0	0	0	0
20160059	59	2016	0.811994	0.359098	0.379815	0.00645585	3.87058	9.94982	0.581483	0	1	0	0	0	0	0
20170059	59	2017	0.461796	0.33983	0.29023	0.0141434	3.89143	9.95557	0.510124	0	1	0	0	0	0	0
20100061	61	2010	0.681638	0.295613	0.428413	0.0399217	3.81882	8.40667	0.823835	0	1	0	0	0	0	0
20110061	61	2011	0.917832	0.403386	0.0552473	0.163539	3.84223	8.65125	0.185196	0	1	0	0	0	0	0
20120061	61	2012	0.457619	0.219856	0.0290982	0.0638787	3.86445	8.71012	0.312749	0	1	0	0	0	0	0
20130061	61	2013	0.344336	0.24634	0.0664544	0.102791	3.88559	8.78015	0.12753	0	1	0	0	0	0	0
20140061	61	2014	0.309228	0.284706	0.0644113	0.0768059	3.90574	8.83553	0.581095	0	1	0	0	0	0	0
20150061	61	2015	0.696007	0.255465	0.0857727	0.06998	3.925	8.94091	0.405727	0	1	0	0	0	0	0
20160061	61	2016	0.728836	0.318552	0.380459	0.0241826	3.94345	9.31052	0.612856	0	1	0	0	0	0	0
20170061	61	2017	0.193241	0.313102	0.139271	0.0284597	3.96114	9.36851	0.393899	0	1	0	0	0	0	0
20100064	64	2010	0.849996	0.34616	0.309755	0.188966	3.94374	9.87259	0.867517	0	0	0	0	0	1	0
20110064	64	2011	0.976524	0.380423	0.114131	0.153228	3.96142	9.98655	0.198903	0	0	0	0	0	1	0
20120064	64	2012	0.805869	0.295111	0.0904703	0.0646432	3.97841	10.0429	0.294475	0	0	0	0	0	1	0
20130064	64	2013	0.796225	0.299147	0.178161	0.163132	3.99476	10.1016	0.129046	0	0	0	0	0	1	0
20140064	64	2014	0.181976	0.341715	0.183051	0.123989	4.01051	10.1945	0.581356	0	0	0	0	0	1	0
20150064	64	2015	0.932143	0.27681	0.230642	0.084739	4.02572	10.2493	0.304017	0	0	0	0	0	1	0
20160064	64	2016	0.835084	0.373309	0.375805	0.0593496	4.0404	10.2502	0.625349	0	0	0	0	0	1	0
20170064	64	2017	0.654772	0.348834	0.2573	0.110695	4.05461	10.2558	0.439419	0	0	0	0	0	1	0
20100072	72	2010	0.721185	0.226245	0.0992957	0.0834705	3.88508	8.68161	0.828831	1	0	0	0	0	0	0
20110072	72	2011	0.928164	0.385974	0.0372463	0.0754113	3.90526	8.67401	0.185853	1	0	0	0	0	0	0
20120072	72	2012	0.519434	0.186389	0.0287375	0.0287103	3.92454	8.67597	0.310966	1	0	0	0	0	0	0
20130072	72	2013	0.467577	0.214546	0.0631295	0.0884191	3.943	9.69184	0.126462	1	0	0	0	0	0	0
20140072	72	2014	0.215518	0.238213	0.043857	0.0423077	3.96071	9.691	0.581032	1	0	0	0	0	0	0
20150072	72	2015	0.662943	0.211253	0.0525925	0.0247573	3.97772	9.71381	0.400585	1	0	0	0	0	0	0
20160072	72	2016	0.554566	0.296487	0.154892	0.0291885	3.9941	10.0114	0.604613	1	0	0	0	0	0	0
20170072	72	2017	0.211687	0.274754	0.0931574	0.052954	4.00988	9.98805	0.478447	1	0	0	0	0	0	0
20100073	73	2010	0.843555	0.34616	0.352092	0.0384423	3.83027	9.89081	0.790934	0	0	0	1	0	0	0
20110073	73	2011	0.972155	0.380423	0.144716	0.0318119	3.85309	9.94564	0.186551	0	0	0	1	0	0	0
20120073	73	2012	0.59693	0.295111	0.13269	0.0134782	3.87477	9.71982	0.269916	0	0	0	1	0	0	0
20130073	73	2013	0.113697	0.299147	0.204026	0.0523243	3.89542	8.83447	0.148411	0	0	0	1	0	0	0
20140073	73	2014	0.187223	0.341715	0.181495	0.167636	3.91514	8.71098	0.567434	0	0	0	1	0	0	0
20150073	73	2015	0.465134	0.27681	0.148453	0.121095	3.93399	8.7104	0.394171	0	0	0	1	0	0	0
20160073	73	2016	0.529755	0.373309	0.280211	0.0815811	3.95207	8.72246	0.591382	0	0	0	1	0	0	0
20170073	73	2017	0.161412	0.348834	0.165291	0.172865	3.96942	8.7168	0.48175	0	0	0	1	0	0	0
20100087	87	2010	0.707427	0.314777	0.16769	0.0438829	3.79281	8.99871	0.834152	0	1	0	0	0	0	0
20110087	87	2011	0.933378	0.368644	0.0750781	0.0342066	3.81763	9.13723	0.180402	0	1	0	0	0	0	0
20120087	87	2012	0.543099	0.256033	0.053562	0.0134872	3.84111	9.1554	0.293025	0	1	0	0	0	0	0
20130087	87	2013	0.47497	0.276133	0.128837	0.0342023	3.86338	9.26775	0.123511	0	1	0	0	0	0	0
20140087	87	2014	0.184308	0.305543	0.145871	0.0284572	3.88457	9.36095	0.579083	0	1	0	0	0	0	0
20150087	87	2015	0.656197	0.258082	0.0758492	0.0108793	3.90477	9.72926	0.400378	0	1	0	0	0	0	0
20160087	87	2016	0.515211	0.357591	0.0789748	0.00962411	3.92407	9.79262	0.581702	0	1	0	0	0	0	0
20170087	87	2017	0.159494	0.350903	0.070902	0.0176117	3.94255	9.83	0.479354	0	1	0	0	0	0	0
20100089	89	2010	0.740069	0.336309	0.134074	0.0184456	3.79323	9.34332	0.826942	0	0	0	1	0	0	0
20110089	89	2011	0.935465	0.363059	0.0403697	0.0129952	3.81803	9.31679	0.189284	0	0	0	1	0	0	0
20120089	89	2012	0.553063	0.269033	0.0335779	0.00491997	3.84148	9.3344	0.316655	0	0	0	1	0	0	0
20130089	89	2013	0.411404	0.273858	0.0541175	0.0123184	3.86374	9.2883	0.12754	0	0	0	1	0	0	0
20140089	89	2014	0.197597	0.314852	0.0514859	0.0107839	3.88491	9.28833	0.581677	0	0	0	1	0	0	0
20150089	89	2015	0.683352	0.252167	0.0781621	0.00732293	3.90509	9.31353	0.400509	0	0	0	1	0	0	0
20160089	89	2016	0.743825	0.359098	0.193978	0.00565036	3.92438	9.37566	0.623278	0	0	0	1	0	0	0
20170089	89	2017	1	0.33983	0.0881589	0.048416	3.94285	9.31834	0.515659	0	0	0	1	0	0	0
20100090	90	2010	0.868336	0.314157	0.181955	0.192641	3.79678	10.0507	0.873649	0	0	0	0	1	0	0
20110090	90	2011	0.975041	0.36027	0.0545338	0.156262	3.82138	10.0726	0.1887	0	0	0	0	1	0	0
20120090	90	2012	0.778771	0.237761	0.0436908	0.0630422	3.84466	10.1176	0.324133	0	0	0	0	1	0	0
20130090	90	2013	0.771741	0.270181	0.104945	0.161848	3.86676	10.2171	0.140702	0	0	0	0	1	0	0
20140090	90	2014	0.193657	0.301976	0.109271	0.145056	3.88779	10.29	0.594256	0	0	0	0	1	0	0
20150090	90	2015	0.936583	0.238787	0.126814	0.0977199	3.90784	10.3233	0.383084	0	0	0	0	1	0	0
20160090	90	2016	0.969053	0.346705	0.278479	0.0697434	3.92701	10.3891	0.750059	0	0	0	0	1	0	0
20170090	90	2017	0.885319	0.330954	0.223112	0.134476	3.94537	10.4213	0.436711	0	0	0	0	1	0	0
20100093	93	2010	0.736443	0.195109	0.182317	0.0924189	3.824	9.30424	0.823176	0	0	0	0	0	1	0
20110093	93	2011	0.946042	0.393134	0.0725078	0.0910799	3.84714	9.36034	0.181503	0	0	0	0	0	1	0
20120093	93	2012	0.607375	0.186612	0.0556762	0.0448959	3.86911	9.3812	0.312968	0	0	0	0	0	1	0
20130093	93	2013	0.545642	0.20645	0.101563	0.138025	3.89003	9.43269	0.131023	0	0	0	0	0	1	0
20140093	93	2014	0.176327	0.222688	0.0750662	0.1134	3.90998	9.4675	0.583269	0	0	0	0	0	1	0
20150093	93	2015	0.69687	0.205597	0.0850803	0.0592705	3.92906	9.47382	0.392805	0	0	0	0	0	1	0
20160093	93	2016	0.609123	0.266744	0.181879	0.0370823	3.94734	9.47493	0.606795	0	0	0	0	0	1	0
20170093	93	2017	0.434396	0.247224	0.224203	0.122169	3.96487	10.5978	0.405152	0	0	0	0	0	1	0
20100108	108	2010	0.716667	0.173333	0.161191	0.0665879	3.7336	8.10093	0.835754	0	0	0	0	0	1	0
20110108	108	2011	0.958418	0.417846	0.0546442	0.344326	3.76193	9.14103	0.159761	0	0	0	0	0	1	0
20120108	108	2012	0.559081	0.140913	0.0541502	0.173494	3.78852	9.28963	0.295774	0	0	0	0	0	1	0
20130108	108	2013	0.469899	0.211023	0.108847	0.486529	3.81358	9.3454	0.133879	0	0	0	0	0	1	0
20140108	108	2014	0.214895	0.188159	0.121982	0.416197	3.83727	9.45632	0.587599	0	0	0	0	0	1	0
20150108	108	2015	0.725479	0.110849	0.173079	0.0729787	3.85974	10.281	0.292965	0	0	0	0	0	1	0
20160108	108	2016	0.793246	0.170481	0.416984	0.0235919	3.8811	10.5346	0.65524	0	0	0	0	0	1	0
20170108	108	2017	0.539369	0.19706	0.311369	0.0372871	3.90146	10.5572	0.46884	0	0	0	0	0	1	0
20100121	121	2010	0.81752	0.215892	0.198303	0.169602	3.81258	9.59729	0.87004	0	0	0	0	0	1	0
20110121	121	2011	0.970358	0.371688	0.0740715	0.138767	3.83632	9.69215	0.150776	0	0	0	0	0	1	0
20120121	121	2012	0.750971	0.165115	0.0711885	0.0497439	3.85884	9.78896	0.275345	0	0	0	0	0	1	0
20130121	121	2013	0.480869	0.195475	0.0944891	0.0964479	3.88024	9.85705	0.125895	0	0	0	0	0	1	0
20140121	121	2014	0.14886	0.220991	0.115777	0.0656336	3.90064	9.96127	0.585816	0	0	0	0	0	1	0
20150121	121	2015	0.692766	0.192503	0.132063	0.0422968	3.92012	9.93593	0.337588	0	0	0	0	0	1	0
20160121	121	2016	0.61593	0.271621	0.211502	0.0294033	3.93877	9.86228	0.645959	0	0	0	0	0	1	0
20170121	121	2017	0.387831	0.265008	0.155578	0.0748552	3.95665	9.87302	0.464962	0	0	0	0	0	1	0
20100123	123	2010	0.860588	0.246282	0.031538	0.0176343	3.81258	9.89753	0.823281	0	0	1	0	0	0	0
20110123	123	2011	0.977281	0.384446	0.0135206	0.0131191	3.83632	10.0035	0.175725	0	0	1	0	0	0	0
20120123	123	2012	0.747981	0.19245	0.0115109	0.0061792	3.85884	10.0399	0.31072	0	0	1	0	0	0	0
20130123	123	2013	0.766895	0.220244	0.0283695	0.0193951	3.88024	10.083	0.125709	0	0	1	0	0	0	0
20140123	123	2014	0.156538	0.221446	0.0178003	0.0176529	3.90064	10.1389	0.581934	0	0	1	0	0	0	0
20150123	123	2015	0.749786	0.212873	0.0289235	0.0111703	3.92012	10.2974	0.403019	0	0	1	0	0	0	0
20160123	123	2016	0.603633	0.284564	0.0320038	0.00808473	3.93877	10.3084	0.583497	0	0	1	0	0	0	0
20170123	123	2017	0.386552	0.276991	0.0205952	0.0165853	3.95665	10.3395	0.496901	0	0	1	0	0	0	0
20100127	127	2010	0.866845	0.304273	0.306016	0.218412	3.82672	10.5075	0.706902	0	0	0	0	0	1	0
20110127	127	2011	0.970334	0.371091	0.0955385	0.226595	3.84973	10.5088	0.191343	0	0	0	0	0	1	0
20120127	127	2012	0.761745	0.229428	0.082748	0.0962992	3.87157	10.6009	0.247064	0	0	0	0	0	1	0
20130127	127	2013	0.715192	0.254442	0.165531	0.21931	3.89237	10.5993	0.127421	0	0	0	0	0	1	0
20140127	127	2014	0.183444	0.268995	0.160326	0.209453	3.91222	10.6714	0.579054	0	0	0	0	0	1	0
20150127	127	2015	0.749314	0.236115	0.200216	0.154137	3.9312	10.6451	0.406829	0	0	0	0	0	1	0
20160127	127	2016	0.634152	0.343985	0.344924	0.116486	3.94939	10.6493	0.605663	0	0	0	0	0	1	0
20170127	127	2017	0.301068	0.292198	0.26153	0.19414	3.96685	10.6794	0.462426	0	0	0	0	0	1	0
20100133	133	2010	0.789125	0.314157	0.156391	0.128451	3.70876	9.16973	0.832263	0	0	1	0	0	0	0
20110133	133	2011	0.94837	0.36027	0.0419209	0.147891	3.7387	9.20488	0.18838	0	0	1	0	0	0	0
20120133	133	2012	0.516389	0.237761	0.0203109	0.0507782	3.76671	9.32116	0.313903	0	0	1	0	0	0	0
20130133	133	2013	0.395282	0.270181	0.0396354	0.0932364	3.79302	9.36712	0.128381	0	0	1	0	0	0	0
20140133	133	2014	0.18019	0.301976	0.0389473	0.0934775	3.81783	9.41449	0.582232	0	0	1	0	0	0	0
20150133	133	2015	0.710369	0.238787	0.0482029	0.0708449	3.8413	9.49917	0.40847	0	0	1	0	0	0	0
20160133	133	2016	0.676351	0.346705	0.0897962	0.0605847	3.86356	9.58714	0.608636	0	0	1	0	0	0	0
20170133	133	2017	0.291648	0.330954	0.06714	0.104752	3.88474	9.61986	0.493492	0	0	1	0	0	0	0
20100142	142	2010	0.766371	0.34616	0.294708	0.115804	3.85974	8.99439	0.832316	0	0	0	0	0	0	1
20110142	142	2011	0.955521	0.380423	0.101501	0.108008	3.8811	8.98533	0.191679	0	0	0	0	0	0	1
20120142	142	2012	0.545896	0.295111	0.0394801	0.022684	3.90146	9.51072	0.355131	0	0	0	0	0	0	1
20130142	142	2013	0.426846	0.299147	0.070923	0.0403042	3.92091	9.52029	0.129644	0	0	0	0	0	0	1
20140142	142	2014	0.172569	0.341715	0.078903	0.0335885	3.93952	9.87595	0.587267	0	0	0	0	0	0	1
20150142	142	2015	0.69431	0.27681	0.08543	0.0256787	3.95737	9.88111	0.400558	0	0	0	0	0	0	1
20160142	142	2016	0.634979	0.373309	0.157526	0.0187947	3.97451	9.90953	0.574389	0	0	0	0	0	0	1
20170142	142	2017	0.322432	0.348834	0.148553	0.0334515	3.991	9.97586	0.509947	0	0	0	0	0	0	1
20100145	145	2010	0.757157	0.314777	0.241428	0.0715513	3.70978	9.0642	0.815479	0	0	0	0	0	0	1
20110145	145	2011	0.942509	0.368644	0.090439	0.0712619	3.73965	8.96687	0.183598	0	0	0	0	0	0	1
20120145	145	2012	0.549607	0.256033	0.0895983	0.0249327	3.7676	8.91124	0.308673	0	0	0	0	0	0	1
20130145	145	2013	0.403128	0.276133	0.160655	0.0656405	3.79386	8.85875	0.128098	0	0	0	0	0	0	1
20140145	145	2014	0.176241	0.305543	0.183541	0.0564034	3.81862	8.7986	0.582223	0	0	0	0	0	0	1
20150145	145	2015	0.701783	0.258082	0.158694	0.0544612	3.84205	8.49494	0.389942	0	0	0	0	0	0	1
20160145	145	2016	1	0.357591	0.159406	0.04142	3.86427	9.81233	0.528801	0	0	0	0	0	0	1
20170145	145	2017	0.26485	0.350903	0.116934	0.10325	3.88542	9.84679	0.501783	0	0	0	0	0	0	1
20100147	147	2010	0.732136	0.1938	0.186714	0.110709	3.8076	8.9634	0.82798	0	0	0	0	1	0	0
20110147	147	2011	0.940035	0.37827	0.0733851	0.0916785	3.83161	9.0196	0.188555	0	0	0	0	1	0	0
20120147	147	2012	0.611681	0.191001	0.0706342	0.0289532	3.85437	9.12026	0.320039	0	0	0	0	1	0	0
20130147	147	2013	0.439574	0.195761	0.116061	0.0606398	3.87599	9.33321	0.12413	0	0	0	0	1	0	0
20140147	147	2014	0.207542	0.196761	0.122236	0.0588668	3.89658	9.35064	0.581039	0	0	0	0	1	0	0
20150147	147	2015	0.692857	0.187753	0.16493	0.0440265	3.91624	9.3711	0.374003	0	0	0	0	1	0	0
20160147	147	2016	0.427034	0.264453	0.282272	0.0337351	3.93505	9.41133	0.587392	0	0	0	0	1	0	0
20170147	147	2017	0.207118	0.245196	0.225039	0.0624838	3.95308	9.44741	0.474029	0	0	0	0	1	0	0
20100161	161	2010	0.812512	0.198303	0.27709	0.0723626	3.79463	9.8461	0.83564	0	0	0	0	0	1	0
20110161	161	2011	0.971822	0.386162	0.110078	0.0717677	3.81935	9.90454	0.187691	0	0	0	0	0	1	0
20120161	161	2012	0.744088	0.186906	0.0885633	0.0251125	3.84273	9.92633	0.33732	0	0	0	0	0	1	0
20130161	161	2013	0.677536	0.199768	0.197689	0.0489867	3.86493	9.95254	0.11907	0	0	0	0	0	1	0
20140161	161	2014	0.259778	0.205576	0.205848	0.0429823	3.88604	10.002	0.582251	0	0	0	0	0	1	0
20150161	161	2015	0.830259	0.195684	0.260995	0.0296393	3.90617	10.0446	0.409967	0	0	0	0	0	1	0
20160161	161	2016	0.745872	0.26423	0.522821	0.0218079	3.92542	10.0253	0.672473	0	0	0	0	0	1	0
20170161	161	2017	0.393903	0.244812	0.410452	0.0470546	3.94384	9.98394	0.418902	0	0	0	0	0	1	0
20100162	162	2010	0.824717	0.211837	0.180248	0.226358	3.80841	9.65677	0.84394	1	0	0	0	0	0	0
20110162	162	2011	0.966943	0.360814	0.0562846	0.206932	3.83238	9.67223	0.208363	1	0	0	0	0	0	0
20120162	162	2012	0.674588	0.206447	0.0356889	0.0815798	3.85509	9.62882	0.301045	1	0	0	0	0	0	0
20130162	162	2013	0.61683	0.215297	0.0716496	0.194788	3.87668	9.65338	0.127588	1	0	0	0	0	0	0
20140162	162	2014	0.291395	0.219459	0.0809679	0.157701	3.89724	9.70135	0.586899	1	0	0	0	0	0	0
20150162	162	2015	0.760113	0.197196	0.0923574	0.0984877	3.91687	9.71076	0.414278	1	0	0	0	0	0	0
20160162	162	2016	0.700351	0.27078	0.202336	0.0694033	3.93566	9.76694	0.673523	1	0	0	0	0	0	0
20170162	162	2017	0.642326	0.25333	0.163735	0.179197	3.95366	9.81814	0.509976	1	0	0	0	0	0	0
20100171	171	2010	0.705153	0.336309	0.0023305	0.0438113	3.80188	9.27441	0.823286	0	1	0	0	0	0	0
20110171	171	2011	0.928923	0.363059	0.000796173	0.0100638	3.8262	9.29359	0.191181	0	1	0	0	0	0	0
20120171	171	2012	0.379884	0.269033	0.000129716	0.00565302	3.84924	9.32883	0.31218	0	1	0	0	0	0	0
20130171	171	2013	0.289445	0.273858	0.048743	0.0109535	3.87111	9.45699	0.129641	0	1	0	0	0	0	0
20140171	171	2014	0.184026	0.314852	0.0425829	0.00933242	3.89193	9.48452	0.582591	0	1	0	0	0	0	0
20150171	171	2015	0.674278	0.252167	0.0153275	0.00743609	3.9118	9.46228	0.395299	0	1	0	0	0	0	0
20160171	171	2016	0.724621	0.359098	0.0299262	0.00560263	3.9308	9.48521	0.595875	0	1	0	0	0	0	0
20170171	171	2017	0.604098	0.33983	0.0241757	0.00986472	3.949	9.49685	0.495281	0	1	0	0	0	0	0
20100180	180	2010	0.704699	0.230584	0.352621	0.0918104	3.72852	9.5401	0.835935	0	0	0	0	0	1	0
20110180	180	2011	0.955169	0.408784	0.132964	0.0858777	3.75717	9.56704	0.19447	0	0	0	0	0	1	0
20120180	180	2012	0.639187	0.184352	0.102963	0.0328658	3.78405	9.52491	0.273343	0	0	0	0	0	1	0
20130180	180	2013	0.484898	0.201597	0.215232	0.0954385	3.80936	9.51147	0.126894	0	0	0	0	0	1	0
20140180	180	2014	0.201178	0.246282	0.214215	0.0816715	3.83327	9.48507	0.585902	0	0	0	0	0	1	0
20150180	180	2015	0.722581	0.373814	0.28994	0.0572579	3.85594	9.47902	0.418826	0	0	0	0	0	1	0
20160180	180	2016	0.709716	0.268307	0.54554	0.0438186	3.87749	9.44661	0.572713	0	0	0	0	0	1	0
20170180	180	2017	0.308339	0.265176	0.480013	0.0760978	3.89801	9.41771	0.479763	0	0	0	0	0	1	0
20100185	185	2010	0.763969	0.235269	0.267286	0.134906	3.76745	9.22402	0.814227	0	0	0	0	1	0	0
20110185	185	2011	0.961286	0.360317	0.104584	0.117297	3.79372	9.34479	0.195688	0	0	0	0	1	0	0
20120185	185	2012	0.722756	0.20884	0.082225	0.0480124	3.81849	9.46121	0.260602	0	0	0	0	1	0	0
20130185	185	2013	0.676734	0.215261	0.168315	0.111037	3.84192	9.53486	0.131563	0	0	0	0	1	0	0
20140185	185	2014	0.187411	0.238289	0.139801	0.093038	3.86415	9.60378	0.57776	0	0	0	0	1	0	0
20150185	185	2015	0.729137	0.196689	0.183801	0.0643383	3.8853	9.58231	0.376339	0	0	0	0	1	0	0
20160185	185	2016	0.76264	0.29674	0.329622	0.0405907	3.90547	9.73321	0.599811	0	0	0	0	1	0	0
20170185	185	2017	0.351386	0.277383	0.236491	0.0583348	3.92474	9.69649	0.506322	0	0	0	0	1	0	0
20100189	189	2010	0.770838	0.34616	0.235144	0.269537	3.88666	9.76856	0.82619	0	0	0	0	1	0	0
20110189	189	2011	0.963039	0.380423	0.0956537	0.208769	3.90677	9.89423	0.195948	0	0	0	0	1	0	0
20120189	189	2012	0.704429	0.295111	0.0747877	0.0897018	3.92598	9.89808	0.299675	0	0	0	0	1	0	0
20130189	189	2013	0.62593	0.299147	0.158016	0.225424	3.94438	9.94719	0.119814	0	0	0	0	1	0	0
20140189	189	2014	0.195024	0.341715	0.157839	0.195143	3.96204	9.94721	0.583779	0	0	0	0	1	0	0
20150189	189	2015	0.795829	0.27681	0.195725	0.151688	3.979	9.93532	0.373646	0	0	0	0	1	0	0
20160189	189	2016	0.608341	0.373309	0.381038	0.10355	3.99533	9.95831	0.586169	0	0	0	0	1	0	0
20170189	189	2017	0.362957	0.348834	0.248457	0.196473	4.01106	9.88959	0.466122	0	0	0	0	1	0	0
20100190	190	2010	0.752067	0.195109	0.231013	0.106545	3.91508	8.75342	0.829418	0	0	0	0	1	0	0
20110190	190	2011	0.843254	0.393134	0.108979	0.073605	3.93394	8.83676	0.184366	0	0	0	0	1	0	0
20120190	190	2012	0.344736	0.186612	0.0920374	0.0367244	3.95202	8.9162	0.318559	0	0	0	0	1	0	0
20130190	190	2013	0.343303	0.20645	0.0772735	0.0447888	3.96937	9.38152	0.126803	0	0	0	0	1	0	0
20140190	190	2014	0.231035	0.222688	0.0817707	0.0312682	3.98605	9.38552	0.577187	0	0	0	0	1	0	0
20150190	190	2015	0.654014	0.205597	0.0490012	0.0127303	4.00212	9.28976	0.378239	0	0	0	0	1	0	0
20160190	190	2016	0.446741	0.266744	0.165945	0.00856205	4.01762	9.47611	0.573087	0	0	0	0	1	0	0
20170190	190	2017	0.112016	0.247224	0.101704	0.00740124	4.03258	9.38133	0.44055	0	0	0	0	1	0	0
20100200	200	2010	0.847879	0.34616	0.297934	0.172203	3.87881	9.42109	0.838965	0	0	1	0	0	0	0
20110200	200	2011	0.973141	0.380423	0.105029	0.157924	3.89927	9.43555	0.197471	0	0	1	0	0	0	0
20120200	200	2012	0.767517	0.295111	0.0832781	0.0671437	3.91882	9.46238	0.32762	0	0	1	0	0	0	0
20130200	200	2013	0.736943	0.299147	0.164225	0.167192	3.93752	9.47877	0.123819	0	0	1	0	0	0	0
20140200	200	2014	0.208896	0.341715	0.159465	0.15447	3.95545	9.46004	0.582814	0	0	1	0	0	0	0
20150200	200	2015	0.786935	0.27681	0.196212	0.128976	3.97267	9.42118	0.37515	0	0	1	0	0	0	0
20160200	200	2016	0.751571	0.373309	0.38872	0.0869033	3.98923	9.45748	0.596324	0	0	1	0	0	0	0
20170200	200	2017	0.594866	0.348834	0.232533	0.152887	4.00518	9.45202	0.525832	0	0	1	0	0	0	0
20100203	203	2010	0.837718	0.242385	0.26555	0.0741523	3.68485	9.81867	0.856523	0	1	0	0	0	0	0
20110203	203	2011	0.976773	0.416921	0.0930332	0.0856196	3.71642	9.84682	0.190347	0	1	0	0	0	0	0
20120203	203	2012	0.764055	0.175231	0.0712387	0.0294704	3.74586	9.85678	0.327376	0	1	0	0	0	0	0
20130203	203	2013	0.743099	0.22357	0.129673	0.0941998	3.77342	9.89463	0.131772	0	1	0	0	0	0	0
20140203	203	2014	0.165	0.247858	0.125802	0.0818554	3.79934	9.94629	0.589096	0	1	0	0	0	0	0
20150203	203	2015	0.821109	0.2202	0.162453	0.0505088	3.8238	9.95463	0.42609	0	1	0	0	0	0	0
20160203	203	2016	0.751002	0.297347	0.272144	0.0385621	3.84696	9.92842	0.652156	0	1	0	0	0	0	0
20170203	203	2017	0.550492	0.28833	0.189543	0.0922941	3.86894	9.92293	0.597996	0	1	0	0	0	0	0
20100210	210	2010	0.697627	0.231622	0.169302	0.053225	3.69099	9.11071	0.831468	0	0	1	0	0	0	0
20110210	210	2011	0.936777	0.407874	0.0530261	0.0576991	3.72214	9.3322	0.201255	0	0	1	0	0	0	0
20120210	210	2012	0.540712	0.184746	0.0292447	0.031674	3.7512	9.40533	0.300475	0	0	1	0	0	0	0
20130210	210	2013	0.337863	0.232015	0.0424124	0.0332045	3.77844	9.33791	0.122457	0	0	1	0	0	0	0
20140210	210	2014	0.184548	0.256398	0.0470819	0.0185013	3.80407	9.32365	0.578508	0	0	1	0	0	0	0
20150210	210	2015	0.69571	0.247117	0.0646716	0.0220819	3.82827	9.35812	0.410674	0	0	1	0	0	0	0
20160210	210	2016	0.691153	0.290837	0.115218	0.0167959	3.8512	9.37306	0.57275	0	0	1	0	0	0	0
20170210	210	2017	0.336992	0.279873	0.0864418	0.0400532	3.87297	9.40513	0.481556	0	0	1	0	0	0	0
20100221	221	2010	0.733418	0.1938	0.0739898	0.0455771	3.81325	9.15279	0.819303	1	0	0	0	0	0	0
20110221	221	2011	0.931543	0.37827	0.0389035	0.0458806	3.83696	9.20532	0.182525	1	0	0	0	0	0	0
20120221	221	2012	0.505514	0.191001	0.0310024	0.0152726	3.85944	9.16467	0.310878	1	0	0	0	0	0	0
20130221	221	2013	0.461751	0.195761	0.0914957	0.049606	3.88081	9.27476	0.128437	1	0	0	0	0	0	0
20140221	221	2014	0.216718	0.196761	0.0942367	0.04933	3.90119	9.28765	0.579469	1	0	0	0	0	0	0
20150221	221	2015	0.680807	0.187753	0.105165	0.0351274	3.92065	9.44379	0.398651	1	0	0	0	0	0	0
20160221	221	2016	0.591021	0.264453	0.204464	0.0266408	3.93927	9.4703	0.605696	1	0	0	0	0	0	0
20170221	221	2017	0.227911	0.245196	0.152957	0.0568113	3.95713	9.48177	0.491572	1	0	0	0	0	0	0
20100225	225	2010	0.783899	0.256593	0.219027	0.0412819	3.79768	9.47339	0.834839	0	1	0	0	0	0	0
20110225	225	2011	0.963593	0.326862	0.0816967	0.049101	3.82223	9.57791	0.197334	0	1	0	0	0	0	0
20120225	225	2012	0.576906	0.208507	0.0441362	0.0187849	3.84547	9.80138	0.308457	0	1	0	0	0	0	0
20130225	225	2013	0.503452	0.216127	0.0968526	0.0446167	3.86753	9.872	0.128233	0	1	0	0	0	0	0
20140225	225	2014	0.195164	0.231237	0.107109	0.0525702	3.88852	9.97995	0.579402	0	1	0	0	0	0	0
20150225	225	2015	0.818814	0.202248	0.180073	0.0402923	3.90854	10.2	0.570249	0	1	0	0	0	0	0
20160225	225	2016	0.7933	0.295883	0.361418	0.0212351	3.92768	10.3607	0.58983	0	1	0	0	0	0	0
20170225	225	2017	0.38484	0.277109	0.233696	0.0372871	3.94601	10.5226	0.450891	0	1	0	0	0	0	0
20100229	229	2010	0.692504	0.230584	0.410114	0.150512	3.66058	9.32474	0.826627	0	0	0	0	0	1	0
20110229	229	2011	0.944681	0.408784	0.146855	0.218854	3.6939	9.28749	0.184637	0	0	0	0	0	1	0
20120229	229	2012	0.513274	0.184352	0.0235177	0.0765924	3.72485	9.44407	0.303056	0	0	0	0	0	1	0
20130229	229	2013	0.353763	0.201597	0.0194704	0.0690011	3.75374	9.45997	0.123663	0	0	0	0	0	1	0
20140229	229	2014	0.179262	0.246282	0.00196723	0.0260551	3.78082	9.41744	0.581413	0	0	0	0	0	1	0
20150229	229	2015	0.644924	0.373814	0.00342945	0.0152359	3.80632	9.34963	0.399433	0	0	0	0	0	1	0
20160229	229	2016	0.576097	0.268307	0.0204364	0.0120585	3.8304	9.33822	0.600746	0	0	0	0	0	1	0
20170229	229	2017	0.141243	0.265176	0.00962316	0.0368658	3.85321	9.33757	0.48224	0	0	0	0	0	1	0
20100248	248	2010	0.797521	0.34616	0.276731	0.0815258	3.81184	10.453	0.834498	0	1	0	0	0	0	0
20110248	248	2011	0.961559	0.380423	0.101704	0.033195	3.83563	10.4958	0.182377	0	1	0	0	0	0	0
20120248	248	2012	0.628628	0.295111	0.0680828	0.0146115	3.85818	10.5066	0.322573	0	1	0	0	0	0	0
20130248	248	2013	0.517137	0.299147	0.128403	0.0399142	3.87961	10.5009	0.13075	0	1	0	0	0	0	0
20140248	248	2014	0.194751	0.341715	0.12828	0.022774	3.90004	10.5273	0.583697	0	1	0	0	0	0	0
20150248	248	2015	0.708435	0.27681	0.126979	0.0149126	3.91955	10.6333	0.401514	0	1	0	0	0	0	0
20160248	248	2016	0.723285	0.373309	0.204287	0.0131742	3.93822	10.6208	0.578292	0	1	0	0	0	0	0
20170248	248	2017	0.417395	0.348834	0.165535	0.0297562	3.95612	10.6661	0.47535	0	1	0	0	0	0	0
20100249	249	2010	0.767459	0.314777	0.258872	0.0800582	3.64454	9.64245	0.801678	0	1	0	0	0	0	0
20110249	249	2011	0.957752	0.368644	0.0882695	0.0902025	3.67906	9.68276	0.209395	0	1	0	0	0	0	0
20120249	249	2012	0.669089	0.256033	0.0689376	0.0369313	3.71105	9.71748	0.352946	0	1	0	0	0	0	0
20130249	249	2013	0.558727	0.276133	0.133713	0.0880751	3.74084	9.71564	0.126919	0	1	0	0	0	0	0
20140249	249	2014	0.218097	0.305543	0.104254	0.080312	3.76871	9.68328	0.586376	0	1	0	0	0	0	0
20150249	249	2015	0.734323	0.258082	0.155689	0.0484962	3.79491	9.77342	0.439787	0	1	0	0	0	0	0
20160249	249	2016	0.700073	0.357591	0.306457	0.0305191	3.81961	9.80021	0.614788	0	1	0	0	0	0	0
20170249	249	2017	0.805569	0.350903	0.32292	0.0721108	3.84298	9.90858	0.60219	0	1	0	0	0	0	0
20100250	250	2010	0.827335	0.288161	0.209612	0.146348	3.64963	9.37161	0.832116	0	0	0	0	1	0	0
20110250	250	2011	0.962594	0.404487	0.0736069	0.116719	3.68377	9.48364	0.180708	0	0	0	0	1	0	0
20120250	250	2012	0.721259	0.190665	0.0582566	0.0435872	3.71542	9.59184	0.325074	0	0	0	0	1	0	0
20130250	250	2013	0.552447	0.229606	0.105896	0.118538	3.74492	9.61717	0.128582	0	0	0	0	1	0	0
20140250	250	2014	0.200382	0.260674	0.103696	0.107655	3.77254	9.7345	0.582137	0	0	0	0	1	0	0
20150250	250	2015	0.776954	0.25147	0.145454	0.0819424	3.79851	9.87339	0.416441	0	0	0	0	1	0	0
20160250	250	2016	0.641918	0.313761	0.248207	0.0517005	3.82302	10.0743	0.550658	0	0	0	0	1	0	0
20170250	250	2017	0.345651	0.302021	0.210231	0.0948008	3.84621	10.1861	0.491066	0	0	0	0	1	0	0
20100251	251	2010	0.752414	0.232297	0.133682	0.0767652	3.68251	9.07181	0.853193	0	1	0	0	0	0	0
20110251	251	2011	0.944182	0.382632	0.0366725	0.0781982	3.71425	9.08474	0.190094	0	1	0	0	0	0	0
20120251	251	2012	0.595483	0.18753	0.0204602	0.0339856	3.74382	9.11449	0.320225	0	1	0	0	0	0	0
20130251	251	2013	0.419433	0.211586	0.0400928	0.0585408	3.77151	9.28587	0.128283	0	1	0	0	0	0	0
20140251	251	2014	0.229524	0.222598	0.0422002	0.0490642	3.79754	9.34343	0.579463	0	1	0	0	0	0	0
20150251	251	2015	0.708716	0.187918	0.0587417	0.0367925	3.8221	9.39243	0.394799	0	1	0	0	0	0	0
20160251	251	2016	0.616276	0.275712	0.116551	0.0243079	3.84535	9.42087	0.605519	0	1	0	0	0	0	0
20170251	251	2017	0.443842	0.266758	0.0720524	0.0450449	3.86741	9.43127	0.488813	0	1	0	0	0	0	0
20100255	255	2010	0.867999	0.205981	0.145901	0.695266	3.64885	9.82665	0.864375	0	0	1	0	0	0	0
20110255	255	2011	0.977842	0.355547	0.065809	0.508412	3.68305	9.89429	0.207385	0	0	1	0	0	0	0
20120255	255	2012	0.694713	0.160701	0.0282353	0.145557	3.71475	10.2226	0.365807	0	0	1	0	0	0	0
20130255	255	2013	0.625598	0.187012	0.0568637	0.282886	3.74429	10.2955	0.132343	0	0	1	0	0	0	0
20140255	255	2014	0.193929	0.187112	0.0604221	0.223825	3.77195	10.3421	0.586133	0	0	1	0	0	0	0
20150255	255	2015	0.785577	0.181507	0.0639842	0.160975	3.79796	10.3595	0.409399	0	0	1	0	0	0	0
20160255	255	2016	0.575497	0.259003	0.161989	0.139815	3.82249	10.3294	0.686514	0	0	1	0	0	0	0
20170255	255	2017	0.381891	0.252332	0.13856	0.247277	3.84572	10.3634	0.541957	0	0	1	0	0	0	0
20100257	257	2010	0.805262	0.314157	0.319457	0.0381917	3.67934	9.81024	0.832255	0	1	0	0	0	0	0
20110257	257	2011	0.965146	0.36027	0.122204	0.0406371	3.7113	9.82505	0.186045	0	1	0	0	0	0	0
20120257	257	2012	0.713513	0.237761	0.0934723	0.0179664	3.74107	9.79114	0.343546	0	1	0	0	0	0	0
20130257	257	2013	0.625534	0.270181	0.168352	0.0492619	3.76893	9.78799	0.134591	0	1	0	0	0	0	0
20140257	257	2014	0.193009	0.301976	0.155146	0.0450982	3.79511	9.77458	0.58977	0	1	0	0	0	0	0
20150257	257	2015	0.800995	0.238787	0.166906	0.0345374	3.81981	9.77627	0.407574	0	1	0	0	0	0	0
20160257	257	2016	0.765142	0.346705	0.206217	0.0191408	3.84317	9.87896	0.588747	0	1	0	0	0	0	0
20170257	257	2017	0.645803	0.330954	0.164529	0.0322089	3.86534	9.86448	0.455883	0	1	0	0	0	0	0
20100258	258	2010	0.793706	0.336309	0.133466	0.0359367	3.80902	9.81223	0.864858	0	0	0	1	0	0	0
20110258	258	2011	0.959765	0.363059	0.0529263	0.0276625	3.83296	9.90527	0.215001	0	0	0	1	0	0	0
20120258	258	2012	0.730262	0.269033	0.0615927	0.00768127	3.85564	10.0697	0.366617	0	0	0	1	0	0	0
20130258	258	2013	0.713159	0.273858	0.145992	0.0143829	3.8772	10.2066	0.0965294	0	0	0	1	0	0	0
20140258	258	2014	0.199393	0.314852	0.148695	0.026464	3.89774	10.2386	0.578479	0	0	0	1	0	0	0
20150258	258	2015	0.851957	0.252167	0.185831	0.0291786	3.91735	10.2718	0.480446	0	0	0	1	0	0	0
20160258	258	2016	0.827159	0.359098	0.363884	0.0278699	3.93611	10.3427	0.657748	0	0	0	1	0	0	0
20170258	258	2017	0.706561	0.33983	0.263117	0.0521869	3.9541	10.3617	0.444655	0	0	0	1	0	0	0
20100260	260	2010	0.792226	0.1938	0.279686	0.188906	3.94645	9.11305	0.832045	0	0	0	0	0	1	0
20110260	260	2011	0.959834	0.37827	0.0981673	0.145868	3.96402	9.08438	0.182552	0	0	0	0	0	1	0
20120260	260	2012	0.661106	0.191001	0.0811768	0.0596018	3.98091	9.05985	0.30924	0	0	0	0	0	1	0
20130260	260	2013	0.595284	0.195761	0.184035	0.163235	3.99717	9.12569	0.128907	0	0	0	0	0	1	0
20140260	260	2014	0.210616	0.196761	0.104579	0.261768	4.01284	9.71484	0.583291	0	0	0	0	0	1	0
20150260	260	2015	0.786605	0.187753	0.0810494	0.127844	4.02796	9.84326	0.401871	0	0	0	0	0	1	0
20160260	260	2016	0.76062	0.264453	0.178915	0.06642	4.04258	9.89702	0.590155	0	0	0	0	0	1	0
20170260	260	2017	0.419614	0.245196	0.139655	0.118679	4.05671	9.94177	0.494779	0	0	0	0	0	1	0
20100262	262	2010	0.789628	0.336309	0.271347	0.686162	3.63012	9.52265	0.797048	0	0	0	0	0	1	0
20110262	262	2011	0.965941	0.363059	0.100735	0.645042	3.66577	9.63392	0.184317	0	0	0	0	0	1	0
20120262	262	2012	0.706486	0.269033	0.0760911	0.272753	3.69871	9.58863	0.314786	0	0	0	0	0	1	0
20130262	262	2013	0.636319	0.273858	0.159561	0.660626	3.72933	9.63983	0.131338	0	0	0	0	0	1	0
20140262	262	2014	0.24294	0.314852	0.177551	0.459496	3.75793	9.73753	0.576815	0	0	0	0	0	1	0
20150262	262	2015	0.795496	0.252167	0.211701	0.296013	3.78476	9.7792	0.362921	0	0	0	0	0	1	0
20160262	262	2016	0.787238	0.359098	0.423845	0.295871	3.81003	9.86233	0.631917	0	0	0	0	0	1	0
20170262	262	2017	0.672723	0.33983	0.321013	0.581133	3.83391	10.0317	0.383803	0	0	0	0	0	1	0
20100263	263	2010	0.691664	0.243646	0.361839	0.0412938	3.64326	8.67337	0.826223	0	0	1	0	0	0	0
20110263	263	2011	0.909424	0.390835	0.148362	0.0321112	3.67788	8.62474	0.185077	0	0	1	0	0	0	0
20120263	263	2012	0.429977	0.172464	0.139202	0.0165048	3.70995	8.56836	0.314756	0	0	1	0	0	0	0
20130263	263	2013	0.224139	0.20541	0.233016	0.0542168	3.73981	8.52735	0.127217	0	0	1	0	0	0	0
20140263	263	2014	0.272166	0.227617	0.115163	0.177766	3.76775	9.2819	0.579302	0	0	1	0	0	0	0
20150263	263	2015	0.709102	0.210769	0.100919	0.0741507	3.794	9.53689	0.387584	0	0	1	0	0	0	0
20160263	263	2016	0.582736	0.273446	0.277187	0.0366945	3.81875	9.71046	0.576233	0	0	1	0	0	0	0
20170263	263	2017	0.330699	0.253863	0.197982	0.0571571	3.84217	9.68742	0.473312	0	0	1	0	0	0	0
20100269	269	2010	0.81027	0.336309	0.273219	0.0708354	3.64058	10.0639	0.829845	0	0	0	0	0	0	1
20110269	269	2011	0.969922	0.363059	0.097991	0.025722	3.67541	10.0503	0.0951244	0	0	0	0	0	0	1
20120269	269	2012	0.713926	0.269033	0.080584	0.0148678	3.70766	10.1257	0.308675	0	0	0	0	0	0	1
20130269	269	2013	0.451095	0.273858	0.0993391	0.0385608	3.73767	10.2289	0.130627	0	0	0	0	0	0	1
20140269	269	2014	0.199406	0.314852	0.0856407	0.034161	3.76574	10.1979	0.578975	0	0	0	0	0	0	1
20150269	269	2015	0.704859	0.252167	0.127397	0.0268669	3.79211	10.3043	0.375587	0	0	0	0	0	0	1
20160269	269	2016	0.646114	0.359098	0.267017	0.020895	3.81697	10.3525	0.558408	0	0	0	0	0	0	1
20170269	269	2017	0.286555	0.33983	0.224838	0.0421709	3.84048	10.3756	0.453743	0	0	0	0	0	0	1
20100273	273	2010	0.731028	0.267592	0.182678	0.078185	3.62572	9.04945	0.823877	1	0	0	1	0	0	0
20110273	273	2011	0.945284	0.416105	0.080746	0.0493074	3.66172	9.10758	0.18396	1	0	0	1	0	0	0
20120273	273	2012	0.612556	0.197091	0.0693347	0.0140538	3.69496	9.15986	0.316058	1	0	0	1	0	0	0
20130273	273	2013	0.546553	0.238306	0.15575	0.0286969	3.72583	9.18392	0.126252	1	0	0	1	0	0	0
20140273	273	2014	0.236178	0.271505	0.166935	0.0166001	3.75465	9.1659	0.580346	1	0	0	1	0	0	0
20150273	273	2015	0.767131	0.233055	0.213425	0.0140154	3.78168	9.16459	0.402548	1	0	0	1	0	0	0
20160273	273	2016	0.703197	0.305059	0.405515	0.0108055	3.80713	9.14896	0.609661	1	0	0	1	0	0	0
20170273	273	2017	0.672173	0.29828	0.146053	0.0792203	3.83117	10.1329	0.410075	1	0	0	1	0	0	0
20100277	277	2010	0.77765	0.216623	0.256641	0.104016	3.65591	9.84029	0.816019	0	0	1	0	0	0	0
20110277	277	2011	0.955645	0.374383	0.0806942	0.113984	3.68958	9.8114	0.187176	0	0	1	0	0	0	0
20120277	277	2012	0.653475	0.199723	0.0651856	0.0521364	3.72082	9.83627	0.305397	0	0	1	0	0	0	0
20130277	277	2013	0.53876	0.229872	0.124958	0.125477	3.74997	9.81633	0.129324	0	0	1	0	0	0	0
20140277	277	2014	0.183804	0.242134	0.131531	0.108963	3.77728	9.83659	0.580418	0	0	1	0	0	0	0
20150277	277	2015	0.657808	0.200225	0.216422	0.0833569	3.80298	9.75191	0.389419	0	0	1	0	0	0	0
20160277	277	2016	0.461358	0.273495	0.391262	0.0602864	3.82724	9.7352	0.613462	0	0	1	0	0	0	0
20170277	277	2017	0.271491	0.305936	0.287477	0.120397	3.85022	9.77495	0.472806	0	0	1	0	0	0	0
20100279	279	2010	0.832773	0.336309	0.332238	0.10398	3.63185	10.8734	0.782522	1	0	0	0	0	0	0
20110279	279	2011	0.973394	0.363059	0.122189	0.0948577	3.66736	10.9343	0.203892	1	0	0	0	0	0	0
20120279	279	2012	0.732983	0.269033	0.0978766	0.0351953	3.70018	10.8172	0.311081	1	0	0	0	0	0	0
20130279	279	2013	0.687213	0.273858	0.19349	0.100325	3.7307	10.85	0.122062	1	0	0	0	0	0	0
20140279	279	2014	0.26483	0.314852	0.192648	0.0790649	3.75921	10.8639	0.588426	1	0	0	0	0	0	0
20150279	279	2015	0.828946	0.252167	0.259324	0.0447782	3.78597	10.8837	0.473953	1	0	0	0	0	0	0
20160279	279	2016	0.818321	0.359098	0.498223	0.0403819	3.81117	10.8509	0.648874	1	0	0	0	0	0	0
20170279	279	2017	0.610461	0.33983	0.346381	0.114898	3.83499	10.8747	0.46065	1	0	0	0	0	0	0
20100280	280	2010	0.898181	0.23477	0.31238	0.0924547	3.65619	10.3921	0.8429	0	0	0	0	0	1	0
20110280	280	2011	0.979959	0.388521	0.114143	0.115728	3.68984	10.4782	0.155411	0	0	0	0	0	1	0
20120280	280	2012	0.786307	0.139267	0.0884341	0.0360723	3.72107	10.5989	0.3365	0	0	0	0	0	1	0
20130280	280	2013	0.755375	0.207846	0.175722	0.0708248	3.7502	10.6376	0.130336	0	0	0	0	0	1	0
20140280	280	2014	0.178299	0.21898	0.192005	0.0517832	3.7775	10.7087	0.591642	0	0	0	0	0	1	0
20150280	280	2015	0.828903	0.194882	0.249718	0.0278772	3.80318	10.7028	0.256568	0	0	0	0	0	1	0
20160280	280	2016	0.861003	0.265938	0.488384	0.0196957	3.82743	10.714	0.658514	0	0	0	0	0	1	0
20170280	280	2017	0.559466	0.254847	0.367942	0.0399775	3.8504	10.7318	0.674599	0	0	0	0	0	1	0
20100284	284	2010	0.88709	0.34616	0.271326	0.0435369	3.81498	9.98668	0.791133	0	1	0	0	0	0	0
20110284	284	2011	0.977343	0.380423	0.0986734	0.0289527	3.8386	9.97497	0.175842	0	1	0	0	0	0	0
20120284	284	2012	0.79902	0.295111	0.0874441	0.0112656	3.861	10.0658	0.282118	0	1	0	0	0	0	0
20130284	284	2013	0.782546	0.299147	0.175071	0.0214137	3.8823	10.0776	0.124994	0	1	0	0	0	0	0
20140284	284	2014	0.210234	0.341715	0.183779	0.0222424	3.9026	10.1517	0.572923	0	1	0	0	0	0	0
20150284	284	2015	0.808958	0.27681	0.227945	0.0119382	3.922	10.5171	0.347012	0	1	0	0	0	0	0
20160284	284	2016	0.792934	0.373309	0.393297	0.00795346	3.94057	10.6207	0.512952	0	1	0	0	0	0	0
20170284	284	2017	0.388554	0.348834	0.31061	0.0160126	3.95837	10.5851	0.467705	0	1	0	0	0	0	0
20100286	286	2010	0.771682	0.243832	0.238364	0.102202	3.81198	9.6497	0.817884	0	0	0	0	0	1	0
20110286	286	2011	0.954002	0.388188	0.0906544	0.0888194	3.83575	9.67731	0.18582	0	0	0	0	0	1	0
20120286	286	2012	0.624095	0.174096	0.0727672	0.0334234	3.8583	9.64552	0.311329	0	0	0	0	0	1	0
20130286	286	2013	0.511574	0.209568	0.141537	0.08585	3.87973	9.63422	0.125185	0	0	0	0	0	1	0
20140286	286	2014	0.239394	0.217073	0.11037	0.0661345	3.90015	9.65016	0.581464	0	0	0	0	0	1	0
20150286	286	2015	0.702427	0.190866	0.146454	0.0524082	3.91965	9.69707	0.404422	0	0	0	0	0	1	0
20160286	286	2016	0.561436	0.253267	0.207976	0.041074	3.93832	9.75566	0.58689	0	0	0	0	0	1	0
20170286	286	2017	0.211298	0.24747	0.190841	0.0742285	3.95622	9.81153	0.463038	0	0	0	0	0	1	0
20100289	289	2010	0.785024	0.204198	0.160847	0.0429045	3.80909	9.14127	0.824088	0	0	1	0	0	0	0
20110289	289	2011	0.95999	0.400971	0.0627973	0.0323383	3.83302	9.17802	0.176816	0	0	1	0	0	0	0
20120289	289	2012	0.672415	0.17218	0.0602082	0.0115759	3.8557	9.192	0.311681	0	0	1	0	0	0	0
20130289	289	2013	0.619949	0.205778	0.124609	0.0358884	3.87726	9.19084	0.128053	0	0	1	0	0	0	0
20140289	289	2014	0.193829	0.212578	0.163851	0.0316464	3.89779	9.19934	0.579275	0	0	1	0	0	0	0
20150289	289	2015	0.766655	0.20029	0.204569	0.0282167	3.9174	9.20971	0.384931	0	0	1	0	0	0	0
[truncated: 3,786 more rows]

## Sheet: Western China (607)
ZQMC	ID	Year	Fineffi	Finecol	ALR	ATR	Age	TA	FCFPS	High-end equipment manufacturing	Energy conservation & environmental protection	Biotechnology	Advanced materials	New energy	New energy vehicle	Information technology
[truncated: 4,856 more rows]

[truncated: 5 more sheets: Scroe of city financial ecology, Main Board (1876), Second Board (383), New Third Board (1692), SME Board (620)]
